# Supplementary material for: Integration of molecular profiles in a longitudinal wellness profiling cohort
Source: Nat Commun. 2020 Sep 8;11:4487. doi: 10.1038/s41467-020-18148-7 (PMC7479148; doi:10.1038/s41467-020-18148-7)
Supplement: Supplementary file 2 — Supplementary Data 1 [file 41467_2020_18148_MOESM2_ESM.xlsx]

## Sheet: Sheet1
Biomarker group	Full name	variable	unit	Analyzed_in	Visit 1	Visit 2	Visit 3	Visit 4	Visit 5	Visit 6
Age	Age_at_Visit	Age	Years		57.33 ± 4.18	57.6 ± 4.18	57.84 ± 4.18	58.09 ± 4.18	58.6 ± 4.18	59.15 ± 4.17
Body composition	Body weight	Weight	kg		77.01 ± 14.34	77.3 ± 14.72	76.81 ± 14.74	76.47 ± 14.24	76.96 ± 14.51	76.44 ± 14.01
Body composition	Body_mass_index	BMI	kg/m2		25.29 ± 3.85	25.37 ± 3.87	25.2 ± 3.88	25.11 ± 3.82	25.25 ± 3.78	25.09 ± 3.68
Body composition	Waist circumference	Waist	cm		94.59 ± 10.61	94.41 ± 11.03	93.38 ± 11.32	92.7 ± 10.96	93.21 ± 11.08	92.83 ± 10.78
Body composition	Hip circumference	Hip	cm		102.53 ± 6.83	102.61 ± 7.05	102.24 ± 6.98	102.09 ± 6.83	102.09 ± 6.87	101.87 ± 6.57
Body composition	Height	Height	cm		174.24 ± 10.51	174.24 ± 10.51	174.24 ± 10.51	174.24 ± 10.51	174.24 ± 10.51	174.24 ± 10.51
Body composition	Weight to Height ratio	WHR			0.92 ± 0.07	0.92 ± 0.07	0.91 ± 0.07	0.91 ± 0.07	0.91 ± 0.07	0.91 ± 0.07
Body composition	Body fat content	Bioimp_fat	%		25.73 ± 8.22	25.75 ± 8.21	25.56 ± 8.48	25.37 ± 8.4	25.84 ± 8.27	25.48 ± 8.21
Body composition	Body muscle content	Bioimp_muscle	%		70.54 ± 7.82	70.54 ± 7.82	70.69 ± 8.07	70.88 ± 8.01	70.46 ± 7.89	70.79 ± 7.83
Body composition	Body bone content	Bioimp_bone	%		3.72 ± 0.4	3.72 ± 0.38	3.73 ± 0.41	3.74 ± 0.4	3.71 ± 0.38	3.74 ± 0.39
Body composition	Fraction of high BMI > 30	high_BMI			0.11 ± 0.31	0.13 ± 0.34	0.11 ± 0.31	0.13 ± 0.34	0.11 ± 0.31	0.09 ± 0.28
Blood pressure	Diastolic blood pressure	DBP	mmHg		81.35 ± 9.85	79.96 ± 9.89	77.43 ± 9.04	78.4 ± 9.49	79.29 ± 8.6	77.59 ± 9.23
Blood pressure	Systolic blood pressure	SBP	mmHg		121.24 ± 17.26	121.84 ± 16.5	120.05 ± 14.48	117.56 ± 14.33	120.54 ± 14.7	117.63 ± 15.69
Glucose homeostasis	Hemoglobin A1c	HbA1c	mmol/mol	Blood	33.66 ± 3.16	34.04 ± 3.16	33.99 ± 3.05	33.87 ± 3.26	34.05 ± 3.01	34.34 ± 3.12
Glucose homeostasis	Glucose	Gluc	mmol/L	Plasma	5.47 ± 0.53	5.47 ± 0.54	5.52 ± 0.52	5.48 ± 0.47	5.54 ± 0.56	5.59 ± 0.46
Glucose homeostasis	Fraction of impaired Glucose	impaired_Gluc			0.14 ± 0.35	0.11 ± 0.31	0.15 ± 0.36	0.09 ± 0.28	0.14 ± 0.35	0.11 ± 0.31
Lipid profile	Apolipoprotein A1	ApoA1	g/L	Serum	1.76 ± 0.31	1.71 ± 0.33	1.74 ± 0.32	1.71 ± 0.32	1.72 ± 0.33	1.74 ± 0.34
Lipid profile	Apolipoprotein B	ApoB	g/L	Serum	1.09 ± 0.27	1.06 ± 0.24	1.06 ± 0.21	1.06 ± 0.23	1.06 ± 0.22	1.06 ± 0.21
Lipid profile	Total cholesterol	Chol	mmol/L	Serum	5.76 ± 0.9	5.64 ± 0.86	5.62 ± 0.77	5.6 ± 0.87	5.57 ± 0.81	5.51 ± 0.8
Lipid profile	High density lipoprotein cholesterol	HDL	mmol/L	Serum	1.89 ± 0.61	1.87 ± 0.59	1.9 ± 0.57	1.91 ± 0.6	1.88 ± 0.61	1.95 ± 0.63
Lipid profile	Low density lipoprotein cholesterol	LDL	mmol/L	Serum	3.69 ± 0.93	3.67 ± 0.88	3.71 ± 0.8	3.65 ± 0.87	3.62 ± 0.84	3.64 ± 0.78
Lipid profile	Triglycerides	TG	mmol/L	Serum	1.06 ± 0.55	1.06 ± 0.59	1 ± 0.5	1.1 ± 0.75	1.08 ± 0.66	1.04 ± 0.48
Lipid profile	Ratio Apolipoprotein B / Apolipoprotein A1	ApoB/ApoA1			0.65 ± 0.23	0.65 ± 0.21	0.64 ± 0.2	0.64 ± 0.2	0.65 ± 0.21	0.63 ± 0.19
Liver	Alanine aminotransferase	ALAT	micromol/L	Serum	0.44 ± 0.21	0.42 ± 0.15	0.44 ± 0.18	0.42 ± 0.17	0.48 ± 0.31	0.42 ± 0.15
Liver	Gamma glutamyltransferase	GGT	microkat/L	Serum	0.43 ± 0.4	0.44 ± 0.42	0.41 ± 0.33	0.41 ± 0.29	0.44 ± 0.42	0.46 ± 0.61
Acute phase	C-reactive protein, high sensitivity	CRP	mg/L	Serum	1.39 ± 1.92	2.28 ± 8.25	1.85 ± 4.08	1.49 ± 2.08	1.57 ± 2.42	1.93 ± 4.05
Urate	Urate	Urate	micromol/L	Serum	300.18 ± 67.61	300.85 ± 68.15	303.87 ± 64.62	300.54 ± 63.7	292.64 ± 64.33	302.14 ± 69.57
Kidney	Creatinine	Crea	micromol/L	Serum	79.17 ± 13.63	78.81 ± 13.01	78.53 ± 13.26	78.81 ± 13.49	77.51 ± 13.31	80.02 ± 14.45
Kidney	Cystatin C	CystC	mg/L	Serum	0.89 ± 0.13	0.91 ± 0.13	0.92 ± 0.12	0.96 ± 0.12	0.91 ± 0.12	0.93 ± 0.13
Heart	N-terminal pro b-type natriuretic peptide (NT-pro-BNP)	ProBNP	ng/L	Serum	65.95 ± 48.77	66.74 ± 69.72	56.45 ± 51.4	62.19 ± 54.48	68.27 ± 60.75	62.73 ± 44.22
Heart	Troponin T, high sensitivity	TNT	g/L	Serum	6.21 ± 2.73	6.57 ± 3.43	6.03 ± 2.6	6.03 ± 2.69	6.26 ± 2.72	6.58 ± 2.91
Erythrocytes	Hemoglobin	Hb	g/L	Blood	142.15 ± 11.56	141.79 ± 11.34	141.3 ± 10.66	141.63 ± 10.28	141.99 ± 11.25	142.65 ± 10.54
Erythrocytes	Hematocrit (erythrocyte volume fraction)	Hct	L/L	Blood	0.43 ± 0.03	0.43 ± 0.03	0.43 ± 0.03	0.43 ± 0.03	0.43 ± 0.03	0.42 ± 0.03
Erythrocytes	Mean corpuscular hemoglobin	MCH	pg	Blood	30.36 ± 1.73	30.23 ± 1.5	30.21 ± 1.54	30.21 ± 1.54	30.7 ± 1.71	31.21 ± 1.71
Erythrocytes	Mean corpuscular hemoglobin conc.	MCHC	g/L	Blood	333.02 ± 9.93	327.57 ± 8.04	330.12 ± 8.3	329.91 ± 7.47	333.43 ± 9.04	339.26 ± 9.5
Erythrocytes	Mean corpuscular volume	MCV	fL	Blood	91.05 ± 4.9	92.36 ± 4.24	91.4 ± 4.22	91.45 ± 4.27	92.17 ± 4.35	92.02 ± 4.38
Erythrocytes	Red blood cell count	RBC	x10*12/L	Blood	4.69 ± 0.38	4.7 ± 0.36	4.69 ± 0.35	4.7 ± 0.32	4.62 ± 0.37	4.58 ± 0.37
Leukocytes	Basophil count	Baso	x10*9/L	Blood	0.02 ± 0.04	0.01 ± 0.03	0.01 ± 0.03	0.01 ± 0.03	0.01 ± 0.03	0.01 ± 0.04
Leukocytes	Eosinophil count	Eos	x10*9/L	Blood	0.18 ± 0.13	0.16 ± 0.12	0.17 ± 0.1	0.17 ± 0.12	0.16 ± 0.11	0.16 ± 0.12
Leukocytes	Lymphocyte count	Lymph	x10*9/L	Blood	1.88 ± 0.47	1.78 ± 0.45	1.87 ± 0.41	1.85 ± 0.43	1.77 ± 0.45	1.76 ± 0.44
Leukocytes	Monocyte count	Mono	x10*9/L	Blood	0.3 ± 0.1	0.29 ± 0.09	0.3 ± 0.1	0.29 ± 0.09	0.31 ± 0.1	0.32 ± 0.11
Leukocytes	Neutrophil count	Neut	x10*9/L	Blood	2.82 ± 0.92	2.83 ± 0.9	2.74 ± 0.89	2.72 ± 0.92	2.75 ± 0.96	2.82 ± 1.05
Leukocytes	White blood cell count	WBC	x10*9/L	Blood	5.23 ± 1.27	5.1 ± 1.22	5.12 ± 1.17	5.08 ± 1.26	5.03 ± 1.28	5.1 ± 1.41
Platelets	Platelet count	Plt	x10*9/L	Blood	247.19 ± 51.85	256.43 ± 54.08	247.67 ± 48.48	246.5 ± 47.62	246.7 ± 52.55	247.37 ± 48.94
