# Supplementary material for: Integration of molecular profiles in a longitudinal wellness profiling cohort
Source: Nat Commun. 2020 Sep 8;11:4487. doi: 10.1038/s41467-020-18148-7 (PMC7479148; doi:10.1038/s41467-020-18148-7)
Supplement: Supplementary file 3 — Supplementary Data 2 [file 41467_2020_18148_MOESM3_ESM.xlsx]

## Sheet: Sheet1
Dataset	Group	variable_id	Annotation	Name
Clinical Chemistry	Erythrocytes	Hb	Hb	Hb
Clinical Chemistry	Leukocytes	WBC	WBC	WBC
Clinical Chemistry	Platelets	Plt	Plt	Plt
Clinical Chemistry	Erythrocytes	RBC	RBC	RBC
Clinical Chemistry	Erythrocytes	Hct	Hct	Hct
Clinical Chemistry	Erythrocytes	MCV	MCV	MCV
Clinical Chemistry	Erythrocytes	MCH	MCH	MCH
Clinical Chemistry	Erythrocytes	MCHC	MCHC	MCHC
Clinical Chemistry	Leukocytes	Neut	Neut	Neut
Clinical Chemistry	Leukocytes	Lymph	Lymph	Lymph
Clinical Chemistry	Leukocytes	Mono	Mono	Mono
Clinical Chemistry	Leukocytes	Eos	Eos	Eos
Clinical Chemistry	Leukocytes	Baso	Baso	Baso
Clinical Chemistry	Heart	ProBNP	ProBNP	ProBNP
Clinical Chemistry	Heart	TNT	TNT	TNT
Clinical Chemistry	Acute phase	CRP	CRP	CRP
Clinical Chemistry	Liver	ALAT	ALAT	ALAT
Clinical Chemistry	Liver	GGT	GGT	GGT
Clinical Chemistry	Lipid profile	HDL	HDL	HDL
Clinical Chemistry	Lipid profile	Chol	Chol	Chol
Clinical Chemistry	Lipid profile	LDL	LDL	LDL
Clinical Chemistry	Lipid profile	TG	TG	TG
Clinical Chemistry	Glucose homeostasis	HbA1c	HbA1c	HbA1c
Clinical Chemistry	Urate	Urate	Urate	Urate
Clinical Chemistry	Glucose homeostasis	Gluc	Gluc	Gluc
Clinical Chemistry	Kidney	CystC	CystC	CystC
Clinical Chemistry	Kidney	Crea	Crea	Crea
Clinical Chemistry	Lipid profile	ApoB.apoA1	ApoB.apoA1	ApoB.apoA1
Clinical Chemistry	Lipid profile	ApoB	ApoB	ApoB
Clinical Chemistry	Lipid profile	ApoA1	ApoA1	ApoA1
Transcriptome	Expressed in all	ENSG00000000419	DPM1	DPM1
Transcriptome	Expressed in all	ENSG00000000457	SCYL3	SCYL3
Transcriptome	Tissue enhanced	ENSG00000000460	C1orf112	C1orf112
Transcriptome	Tissue enhanced	ENSG00000000938	FGR	FGR
Transcriptome	Tissue enhanced	ENSG00000000971	CFH	CFH
Transcriptome	Expressed in all	ENSG00000001036	FUCA2	FUCA2
Transcriptome	Expressed in all	ENSG00000001084	GCLC	GCLC
Transcriptome	Expressed in all	ENSG00000001167	NFYA	NFYA
Transcriptome	Tissue enhanced	ENSG00000001460	STPG1	STPG1
Transcriptome	Expressed in all	ENSG00000001461	NIPAL3	NIPAL3
Transcriptome	Expressed in all	ENSG00000001497	LAS1L	LAS1L
Transcriptome	Expressed in all	ENSG00000001561	ENPP4	ENPP4
Transcriptome	Expressed in all	ENSG00000001629	ANKIB1	ANKIB1
Transcriptome	Expressed in all	ENSG00000001630	CYP51A1	CYP51A1
Transcriptome	Expressed in all	ENSG00000001631	KRIT1	KRIT1
Transcriptome	Expressed in all	ENSG00000002016	RAD52	RAD52
Transcriptome	Expressed in all	ENSG00000002330	BAD	BAD
Transcriptome	Expressed in all	ENSG00000002549	LAP3	LAP3
Transcriptome	Expressed in all	ENSG00000002586	CD99	CD99
Transcriptome	Expressed in all	ENSG00000002822	MAD1L1	MAD1L1
Transcriptome	Expressed in all	ENSG00000002834	LASP1	LASP1
Transcriptome	Expressed in all	ENSG00000002919	SNX11	SNX11
Transcriptome	Expressed in all	ENSG00000002933	TMEM176A	TMEM176A
Transcriptome	Expressed in all	ENSG00000003056	M6PR	M6PR
Transcriptome	Mixed	ENSG00000003147	ICA1	ICA1
Transcriptome	Tissue enhanced	ENSG00000003249	DBNDD1	DBNDD1
Transcriptome	Expressed in all	ENSG00000003393	ALS2	ALS2
Transcriptome	Mixed	ENSG00000003400	CASP10	CASP10
Transcriptome	Expressed in all	ENSG00000003402	CFLAR	CFLAR
Transcriptome	Expressed in all	ENSG00000003436	TFPI	TFPI
Transcriptome	Tissue enriched	ENSG00000003509	NDUFAF7	NDUFAF7
Transcriptome	Expressed in all	ENSG00000003756	RBM5	RBM5
Transcriptome	Expressed in all	ENSG00000004059	ARF5	ARF5
Transcriptome	Mixed	ENSG00000004139	SARM1	SARM1
Transcriptome	Expressed in all	ENSG00000004142	POLDIP2	POLDIP2
Transcriptome	Expressed in all	ENSG00000004399	PLXND1	PLXND1
Transcriptome	Expressed in all	ENSG00000004455	AK2	AK2
Transcriptome	Mixed	ENSG00000004468	CD38	CD38
Transcriptome	Expressed in all	ENSG00000004478	FKBP4	FKBP4
Transcriptome	Expressed in all	ENSG00000004487	KDM1A	KDM1A
Transcriptome	Expressed in all	ENSG00000004534	RBM6	RBM6
Transcriptome	Tissue enhanced	ENSG00000004660	CAMKK1	CAMKK1
Transcriptome	Expressed in all	ENSG00000004700	RECQL	RECQL
Transcriptome	Expressed in all	ENSG00000004766	VPS50	VPS50
Transcriptome	Mixed	ENSG00000004777	ARHGAP33	ARHGAP33
Transcriptome	Expressed in all	ENSG00000004779	NDUFAB1	NDUFAB1
Transcriptome	Expressed in all	ENSG00000004799	PDK4	PDK4
Transcriptome	Group enriched	ENSG00000004809	SLC22A16	SLC22A16
Transcriptome	Group enriched	ENSG00000004838	ZMYND10	ZMYND10
Transcriptome	Expressed in all	ENSG00000004864	SLC25A13	SLC25A13
Transcriptome	Expressed in all	ENSG00000004866	ST7	ST7
Transcriptome	Expressed in all	ENSG00000004897	CDC27	CDC27
Transcriptome	Tissue enriched	ENSG00000004939	SLC4A1	SLC4A1
Transcriptome	Expressed in all	ENSG00000004961	HCCS	HCCS
Transcriptome	Expressed in all	ENSG00000004975	DVL2	DVL2
Transcriptome	Expressed in all	ENSG00000005007	UPF1	UPF1
Transcriptome	Expressed in all	ENSG00000005020	SKAP2	SKAP2
Transcriptome	Expressed in all	ENSG00000005022	SLC25A5	SLC25A5
Transcriptome	Mixed	ENSG00000005059	MCUB	MCUB
Transcriptome	Expressed in all	ENSG00000005075	POLR2J	POLR2J
Transcriptome	Expressed in all	ENSG00000005100	DHX33	DHX33
Transcriptome	Tissue enhanced	ENSG00000005102	MEOX1	MEOX1
Transcriptome	Expressed in all	ENSG00000005156	LIG3	LIG3
Transcriptome	Expressed in all	ENSG00000005175	RPAP3	RPAP3
Transcriptome	Tissue enhanced	ENSG00000005187	ACSM3	ACSM3
Transcriptome	Tissue enriched	ENSG00000005189	AC004381.6	AC004381.6
Transcriptome	Expressed in all	ENSG00000005194	CIAPIN1	CIAPIN1
Transcriptome	Expressed in all	ENSG00000005206	SPPL2B	SPPL2B
Transcriptome	Expressed in all	ENSG00000005238	FAM214B	FAM214B
Transcriptome	Mixed	ENSG00000005243	COPZ2	COPZ2
Transcriptome	Tissue enhanced	ENSG00000005249	PRKAR2B	PRKAR2B
Transcriptome	Expressed in all	ENSG00000005302	MSL3	MSL3
Transcriptome	Expressed in all	ENSG00000005339	CREBBP	CREBBP
Transcriptome	Expressed in all	ENSG00000005379	TSPOAP1	TSPOAP1
Transcriptome	Tissue enriched	ENSG00000005381	MPO	MPO
Transcriptome	Expressed in all	ENSG00000005436	GCFC2	GCFC2
Transcriptome	Tissue enhanced	ENSG00000005448	WDR54	WDR54
Transcriptome	Expressed in all	ENSG00000005469	CROT	CROT
Transcriptome	Tissue enriched	ENSG00000005471	ABCB4	ABCB4
Transcriptome	Expressed in all	ENSG00000005483	KMT2E	KMT2E
Transcriptome	Expressed in all	ENSG00000005486	RHBDD2	RHBDD2
Transcriptome	Expressed in all	ENSG00000005700	IBTK	IBTK
Transcriptome	Expressed in all	ENSG00000005801	ZNF195	ZNF195
Transcriptome	Expressed in all	ENSG00000005810	MYCBP2	MYCBP2
Transcriptome	Expressed in all	ENSG00000005812	FBXL3	FBXL3
Transcriptome	Tissue enhanced	ENSG00000005844	ITGAL	ITGAL
Transcriptome	Expressed in all	ENSG00000005882	PDK2	PDK2
Transcriptome	Mixed	ENSG00000005884	ITGA3	ITGA3
Transcriptome	Expressed in all	ENSG00000005889	ZFX	ZFX
Transcriptome	Expressed in all	ENSG00000005893	LAMP2	LAMP2
Transcriptome	Tissue enhanced	ENSG00000005961	ITGA2B	ITGA2B
Transcriptome	Expressed in all	ENSG00000006007	GDE1	GDE1
Transcriptome	Mixed	ENSG00000006015	C19orf60	C19orf60
Transcriptome	Mixed	ENSG00000006025	OSBPL7	OSBPL7
Transcriptome	Expressed in all	ENSG00000006062	MAP3K14	MAP3K14
Transcriptome	Expressed in all	ENSG00000006125	AP2B1	AP2B1
Transcriptome	Expressed in all	ENSG00000006194	ZNF263	ZNF263
Transcriptome	Expressed in all	ENSG00000006282	SPATA20	SPATA20
Transcriptome	Expressed in all	ENSG00000006327	TNFRSF12A	TNFRSF12A
Transcriptome	Mixed	ENSG00000006432	MAP3K9	MAP3K9
Transcriptome	Expressed in all	ENSG00000006451	RALA	RALA
Transcriptome	Mixed	ENSG00000006459	KDM7A	KDM7A
Transcriptome	Expressed in all	ENSG00000006530	AGK	AGK
Transcriptome	Tissue enhanced	ENSG00000006534	ALDH3B1	ALDH3B1
Transcriptome	Tissue enhanced	ENSG00000006555	TTC22	TTC22
Transcriptome	Mixed	ENSG00000006576	PHTF2	PHTF2
Transcriptome	Expressed in all	ENSG00000006607	FARP2	FARP2
Transcriptome	Expressed in all	ENSG00000006625	GGCT	GGCT
Transcriptome	Tissue enriched	ENSG00000006634	DBF4	DBF4
Transcriptome	Mixed	ENSG00000006638	TBXA2R	TBXA2R
Transcriptome	Expressed in all	ENSG00000006652	IFRD1	IFRD1
Transcriptome	Expressed in all	ENSG00000006695	COX10	COX10
Transcriptome	Expressed in all	ENSG00000006712	PAF1	PAF1
Transcriptome	Expressed in all	ENSG00000006715	VPS41	VPS41
Transcriptome	Expressed in all	ENSG00000006744	ELAC2	ELAC2
Transcriptome	Mixed	ENSG00000006756	ARSD	ARSD
Transcriptome	Expressed in all	ENSG00000006757	PNPLA4	PNPLA4
Transcriptome	Expressed in all	ENSG00000006831	ADIPOR2	ADIPOR2
Transcriptome	Tissue enriched	ENSG00000006837	CDKL3	CDKL3
Transcriptome	Tissue enriched	ENSG00000007038	PRSS21	PRSS21
Transcriptome	Expressed in all	ENSG00000007047	MARK4	MARK4
Transcriptome	Expressed in all	ENSG00000007080	CCDC124	CCDC124
Transcriptome	Tissue enhanced	ENSG00000007129	CEACAM21	CEACAM21
Transcriptome	Expressed in all	ENSG00000007168	PAFAH1B1	PAFAH1B1
Transcriptome	Expressed in all	ENSG00000007202	KIAA0100	KIAA0100
Transcriptome	Tissue enhanced	ENSG00000007237	GAS7	GAS7
Transcriptome	Expressed in all	ENSG00000007255	TRAPPC6A	TRAPPC6A
Transcriptome	Tissue enhanced	ENSG00000007264	MATK	MATK
Transcriptome	Group enriched	ENSG00000007312	CD79B	CD79B
Transcriptome	Tissue enriched	ENSG00000007341	ST7L	ST7L
Transcriptome	Tissue enriched	ENSG00000007350	TKTL1	TKTL1
Transcriptome	Expressed in all	ENSG00000007376	RPUSD1	RPUSD1
Transcriptome	Expressed in all	ENSG00000007392	LUC7L	LUC7L
Transcriptome	Tissue enriched	ENSG00000007402	CACNA2D2	CACNA2D2
Transcriptome	Tissue enhanced	ENSG00000007516	BAIAP3	BAIAP3
Transcriptome	Expressed in all	ENSG00000007520	TSR3	TSR3
Transcriptome	Expressed in all	ENSG00000007541	PIGQ	PIGQ
Transcriptome	Mixed	ENSG00000007545	CRAMP1	CRAMP1
Transcriptome	Expressed in all	ENSG00000007923	DNAJC11	DNAJC11
Transcriptome	Expressed in all	ENSG00000007944	MYLIP	MYLIP
Transcriptome	Tissue enhanced	ENSG00000007968	E2F2	E2F2
Transcriptome	Expressed in all	ENSG00000008018	PSMB1	PSMB1
Transcriptome	Mixed	ENSG00000008083	JARID2	JARID2
Transcriptome	Tissue enhanced	ENSG00000008086	CDKL5	CDKL5
Transcriptome	Expressed in all	ENSG00000008128	CDK11A	CDK11A
Transcriptome	Expressed in all	ENSG00000008130	NADK	NADK
Transcriptome	Tissue enhanced	ENSG00000008226	DLEC1	DLEC1
Transcriptome	Expressed in all	ENSG00000008256	CYTH3	CYTH3
Transcriptome	Tissue enhanced	ENSG00000008277	ADAM22	ADAM22
Transcriptome	Expressed in all	ENSG00000008282	SYPL1	SYPL1
Transcriptome	Expressed in all	ENSG00000008283	CYB561	CYB561
Transcriptome	Expressed in all	ENSG00000008294	SPAG9	SPAG9
Transcriptome	Group enriched	ENSG00000008300	CELSR3	CELSR3
Transcriptome	Mixed	ENSG00000008311	AASS	AASS
Transcriptome	Expressed in all	ENSG00000008324	SS18L2	SS18L2
Transcriptome	Expressed in all	ENSG00000008382	MPND	MPND
Transcriptome	Expressed in all	ENSG00000008394	MGST1	MGST1
Transcriptome	Expressed in all	ENSG00000008405	CRY1	CRY1
Transcriptome	Tissue enriched	ENSG00000008438	PGLYRP1	PGLYRP1
Transcriptome	Expressed in all	ENSG00000008441	NFIX	NFIX
Transcriptome	Expressed in all	ENSG00000008513	ST3GAL1	ST3GAL1
Transcriptome	Tissue enhanced	ENSG00000008516	MMP25	MMP25
Transcriptome	Expressed in all	ENSG00000008517	IL32	IL32
Transcriptome	Mixed	ENSG00000008710	PKD1	PKD1
Transcriptome	Expressed in all	ENSG00000008838	MED24	MED24
Transcriptome	Mixed	ENSG00000008853	RHOBTB2	RHOBTB2
Transcriptome	Expressed in all	ENSG00000008869	HEATR5B	HEATR5B
Transcriptome	Expressed in all	ENSG00000008952	SEC62	SEC62
Transcriptome	Expressed in all	ENSG00000008988	RPS20	RPS20
Transcriptome	Expressed in all	ENSG00000009307	CSDE1	CSDE1
Transcriptome	Expressed in all	ENSG00000009335	UBE3C	UBE3C
Transcriptome	Expressed in all	ENSG00000009413	REV3L	REV3L
Transcriptome	Mixed	ENSG00000009694	TENM1	TENM1
Transcriptome	Expressed in all	ENSG00000009780	FAM76A	FAM76A
Transcriptome	Tissue enhanced	ENSG00000009790	TRAF3IP3	TRAF3IP3
Transcriptome	Expressed in all	ENSG00000009830	POMT2	POMT2
Transcriptome	Expressed in all	ENSG00000009844	VTA1	VTA1
Transcriptome	Expressed in all	ENSG00000009954	BAZ1B	BAZ1B
Transcriptome	Expressed in all	ENSG00000010017	RANBP9	RANBP9
Transcriptome	Mixed	ENSG00000010030	ETV7	ETV7
Transcriptome	Mixed	ENSG00000010072	SPRTN	SPRTN
Transcriptome	Expressed in all	ENSG00000010165	METTL13	METTL13
Transcriptome	Tissue enhanced	ENSG00000010219	DYRK4	DYRK4
Transcriptome	Expressed in all	ENSG00000010244	ZNF207	ZNF207
Transcriptome	Expressed in all	ENSG00000010256	UQCRC1	UQCRC1
Transcriptome	Expressed in all	ENSG00000010270	STARD3NL	STARD3NL
Transcriptome	Expressed in all	ENSG00000010278	CD9	CD9
Transcriptome	Expressed in all	ENSG00000010292	NCAPD2	NCAPD2
Transcriptome	Mixed	ENSG00000010295	IFFO1	IFFO1
Transcriptome	Tissue enhanced	ENSG00000010310	GIPR	GIPR
Transcriptome	Tissue enriched	ENSG00000010318	PHF7	PHF7
Transcriptome	Expressed in all	ENSG00000010322	NISCH	NISCH
Transcriptome	Expressed in all	ENSG00000010327	STAB1	STAB1
Transcriptome	Expressed in all	ENSG00000010361	FUZ	FUZ
Transcriptome	Tissue enriched	ENSG00000010404	IDS	IDS
Transcriptome	Tissue enhanced	ENSG00000010539	ZNF200	ZNF200
Transcriptome	Tissue enhanced	ENSG00000010610	CD4	CD4
Transcriptome	Group enriched	ENSG00000010626	LRRC23	LRRC23
Transcriptome	Tissue enhanced	ENSG00000010671	BTK	BTK
Transcriptome	Mixed	ENSG00000010704	HFE	HFE
Transcriptome	Expressed in all	ENSG00000010803	SCMH1	SCMH1
Transcriptome	Expressed in all	ENSG00000010810	FYN	FYN
Transcriptome	Expressed in all	ENSG00000010818	HIVEP2	HIVEP2
Transcriptome	Expressed in all	ENSG00000011007	ELOA	ELOA
Transcriptome	Expressed in all	ENSG00000011009	LYPLA2	LYPLA2
Transcriptome	Mixed	ENSG00000011021	CLCN6	CLCN6
Transcriptome	Expressed in all	ENSG00000011028	MRC2	MRC2
Transcriptome	Expressed in all	ENSG00000011052	NME1-NME2	NME1-NME2
Transcriptome	Mixed	ENSG00000011105	TSPAN9	TSPAN9
Transcriptome	Mixed	ENSG00000011114	BTBD7	BTBD7
Transcriptome	Mixed	ENSG00000011132	APBA3	APBA3
Transcriptome	Expressed in all	ENSG00000011143	MKS1	MKS1
Transcriptome	Expressed in all	ENSG00000011198	ABHD5	ABHD5
Transcriptome	Expressed in all	ENSG00000011243	AKAP8L	AKAP8L
Transcriptome	Expressed in all	ENSG00000011258	MBTD1	MBTD1
Transcriptome	Expressed in all	ENSG00000011260	UTP18	UTP18
Transcriptome	Expressed in all	ENSG00000011275	RNF216	RNF216
Transcriptome	Expressed in all	ENSG00000011295	TTC19	TTC19
Transcriptome	Expressed in all	ENSG00000011304	PTBP1	PTBP1
Transcriptome	Expressed in all	ENSG00000011376	LARS2	LARS2
Transcriptome	Expressed in all	ENSG00000011405	PIK3C2A	PIK3C2A
Transcriptome	Expressed in all	ENSG00000011422	PLAUR	PLAUR
Transcriptome	Expressed in all	ENSG00000011451	WIZ	WIZ
Transcriptome	Expressed in all	ENSG00000011454	RABGAP1	RABGAP1
Transcriptome	Mixed	ENSG00000011478	QPCTL	QPCTL
Transcriptome	Expressed in all	ENSG00000011485	PPP5C	PPP5C
Transcriptome	Expressed in all	ENSG00000011523	CEP68	CEP68
Transcriptome	Expressed in all	ENSG00000011566	MAP4K3	MAP4K3
Transcriptome	Tissue enriched	ENSG00000011590	ZBTB32	ZBTB32
Transcriptome	Expressed in all	ENSG00000011600	TYROBP	TYROBP
Transcriptome	Mixed	ENSG00000011638	TMEM159	TMEM159
Transcriptome	Mixed	ENSG00000012048	BRCA1	BRCA1
Transcriptome	Expressed in all	ENSG00000012061	ERCC1	ERCC1
Transcriptome	Tissue enhanced	ENSG00000012124	CD22	CD22
Transcriptome	Expressed in all	ENSG00000012174	MBTPS2	MBTPS2
Transcriptome	Mixed	ENSG00000012211	PRICKLE3	PRICKLE3
Transcriptome	Tissue enhanced	ENSG00000012223	LTF	LTF
Transcriptome	Expressed in all	ENSG00000012232	EXTL3	EXTL3
Transcriptome	Expressed in all	ENSG00000012660	ELOVL5	ELOVL5
Transcriptome	Tissue enhanced	ENSG00000012779	ALOX5	ALOX5
Transcriptome	Expressed in all	ENSG00000012822	CALCOCO1	CALCOCO1
Transcriptome	Expressed in all	ENSG00000012963	UBR7	UBR7
Transcriptome	Expressed in all	ENSG00000012983	MAP4K5	MAP4K5
Transcriptome	Tissue enhanced	ENSG00000013016	EHD3	EHD3
Transcriptome	Expressed in all	ENSG00000013275	PSMC4	PSMC4
Transcriptome	Expressed in all	ENSG00000013288	MAN2B2	MAN2B2
Transcriptome	Tissue enhanced	ENSG00000013297	CLDN11	CLDN11
Transcriptome	Expressed in all	ENSG00000013306	SLC25A39	SLC25A39
Transcriptome	Expressed in all	ENSG00000013364	MVP	MVP
Transcriptome	Expressed in all	ENSG00000013374	NUB1	NUB1
Transcriptome	Expressed in all	ENSG00000013375	PGM3	PGM3
Transcriptome	Mixed	ENSG00000013392	RWDD2A	RWDD2A
Transcriptome	Expressed in all	ENSG00000013441	CLK1	CLK1
Transcriptome	Mixed	ENSG00000013503	POLR3B	POLR3B
Transcriptome	Expressed in all	ENSG00000013523	ANGEL1	ANGEL1
Transcriptome	Expressed in all	ENSG00000013561	RNF14	RNF14
Transcriptome	Expressed in all	ENSG00000013563	DNASE1L1	DNASE1L1
Transcriptome	Expressed in all	ENSG00000013573	DDX11	DDX11
Transcriptome	Expressed in all	ENSG00000013583	HEBP1	HEBP1
Transcriptome	Tissue enhanced	ENSG00000013725	CD6	CD6
Transcriptome	Tissue enhanced	ENSG00000013810	TACC3	TACC3
Transcriptome	Expressed in all	ENSG00000014123	UFL1	UFL1
Transcriptome	Mixed	ENSG00000014138	POLA2	POLA2
Transcriptome	Expressed in all	ENSG00000014164	ZC3H3	ZC3H3
Transcriptome	Expressed in all	ENSG00000014216	CAPN1	CAPN1
Transcriptome	Tissue enriched	ENSG00000014257	ACPP	ACPP
Transcriptome	Expressed in all	ENSG00000014641	MDH1	MDH1
Transcriptome	Expressed in all	ENSG00000014824	SLC30A9	SLC30A9
Transcriptome	Mixed	ENSG00000014914	MTMR11	MTMR11
Transcriptome	Expressed in all	ENSG00000014919	COX15	COX15
Transcriptome	Mixed	ENSG00000015133	CCDC88C	CCDC88C
Transcriptome	Expressed in all	ENSG00000015153	YAF2	YAF2
Transcriptome	Expressed in all	ENSG00000015171	ZMYND11	ZMYND11
Transcriptome	Tissue enhanced	ENSG00000015285	WAS	WAS
Transcriptome	Expressed in all	ENSG00000015475	BID	BID
Transcriptome	Expressed in all	ENSG00000015479	MATR3	MATR3
Transcriptome	Expressed in all	ENSG00000015532	XYLT2	XYLT2
Transcriptome	Tissue enhanced	ENSG00000015568	RGPD5	RGPD5
Transcriptome	Mixed	ENSG00000015676	NUDCD3	NUDCD3
Transcriptome	Expressed in all	ENSG00000016864	GLT8D1	GLT8D1
Transcriptome	Expressed in all	ENSG00000017260	ATP2C1	ATP2C1
Transcriptome	Mixed	ENSG00000017483	SLC38A5	SLC38A5
Transcriptome	Expressed in all	ENSG00000017797	RALBP1	RALBP1
Transcriptome	Expressed in all	ENSG00000018189	RUFY3	RUFY3
Transcriptome	Tissue enhanced	ENSG00000018280	SLC11A1	SLC11A1
Transcriptome	Expressed in all	ENSG00000018510	AGPS	AGPS
Transcriptome	Expressed in all	ENSG00000018610	CXorf56	CXorf56
Transcriptome	Expressed in all	ENSG00000018699	TTC27	TTC27
Transcriptome	Mixed	ENSG00000018869	ZNF582	ZNF582
Transcriptome	Mixed	ENSG00000019144	PHLDB1	PHLDB1
Transcriptome	Tissue enhanced	ENSG00000019169	MARCO	MARCO
Transcriptome	Mixed	ENSG00000019485	PRDM11	PRDM11
Transcriptome	Expressed in all	ENSG00000019582	CD74	CD74
Transcriptome	Tissue enriched	ENSG00000019991	HGF	HGF
Transcriptome	Expressed in all	ENSG00000019995	ZRANB1	ZRANB1
Transcriptome	Tissue enriched	ENSG00000020129	NCDN	NCDN
Transcriptome	Expressed in all	ENSG00000020181	ADGRA2	ADGRA2
Transcriptome	Expressed in all	ENSG00000020256	ZFP64	ZFP64
Transcriptome	Expressed in all	ENSG00000020426	MNAT1	MNAT1
Transcriptome	Tissue enhanced	ENSG00000020577	SAMD4A	SAMD4A
Transcriptome	Tissue enhanced	ENSG00000020633	RUNX3	RUNX3
Transcriptome	Expressed in all	ENSG00000020922	MRE11	MRE11
Transcriptome	Group enriched	ENSG00000021300	PLEKHB1	PLEKHB1
Transcriptome	Expressed in all	ENSG00000021355	SERPINB1	SERPINB1
Transcriptome	Mixed	ENSG00000021574	SPAST	SPAST
Transcriptome	Mixed	ENSG00000021762	OSBPL5	OSBPL5
Transcriptome	Mixed	ENSG00000021776	AQR	AQR
Transcriptome	Expressed in all	ENSG00000022267	FHL1	FHL1
Transcriptome	Expressed in all	ENSG00000022277	RTFDC1	RTFDC1
Transcriptome	Mixed	ENSG00000022556	NLRP2	NLRP2
Transcriptome	Mixed	ENSG00000022567	SLC45A4	SLC45A4
Transcriptome	Expressed in all	ENSG00000022840	RNF10	RNF10
Transcriptome	Expressed in all	ENSG00000022976	ZNF839	ZNF839
Transcriptome	Expressed in all	ENSG00000023041	ZDHHC6	ZDHHC6
Transcriptome	Tissue enhanced	ENSG00000023171	GRAMD1B	GRAMD1B
Transcriptome	Expressed in all	ENSG00000023191	RNH1	RNH1
Transcriptome	Expressed in all	ENSG00000023228	NDUFS1	NDUFS1
Transcriptome	Expressed in all	ENSG00000023287	RB1CC1	RB1CC1
Transcriptome	Expressed in all	ENSG00000023318	ERP44	ERP44
Transcriptome	Expressed in all	ENSG00000023330	ALAS1	ALAS1
Transcriptome	Tissue enhanced	ENSG00000023445	BIRC3	BIRC3
Transcriptome	Expressed in all	ENSG00000023516	AKAP11	AKAP11
Transcriptome	Expressed in all	ENSG00000023572	GLRX2	GLRX2
Transcriptome	Mixed	ENSG00000023608	SNAPC1	SNAPC1
Transcriptome	Expressed in all	ENSG00000023697	DERA	DERA
Transcriptome	Expressed in all	ENSG00000023734	STRAP	STRAP
Transcriptome	Group enriched	ENSG00000023839	ABCC2	ABCC2
Transcriptome	Mixed	ENSG00000023892	DEF6	DEF6
Transcriptome	Mixed	ENSG00000023902	PLEKHO1	PLEKHO1
Transcriptome	Expressed in all	ENSG00000023909	GCLM	GCLM
Transcriptome	Expressed in all	ENSG00000024048	UBR2	UBR2
Transcriptome	Expressed in all	ENSG00000024862	CCDC28A	CCDC28A
Transcriptome	Expressed in all	ENSG00000025039	RRAGD	RRAGD
Transcriptome	Expressed in all	ENSG00000025156	HSF2	HSF2
Transcriptome	Expressed in all	ENSG00000025293	PHF20	PHF20
Transcriptome	Expressed in all	ENSG00000025434	NR1H3	NR1H3
Transcriptome	Tissue enhanced	ENSG00000025708	TYMP	TYMP
Transcriptome	Expressed in all	ENSG00000025770	NCAPH2	NCAPH2
Transcriptome	Expressed in all	ENSG00000025772	TOMM34	TOMM34
Transcriptome	Expressed in all	ENSG00000025796	SEC63	SEC63
Transcriptome	Expressed in all	ENSG00000025800	KPNA6	KPNA6
Transcriptome	Expressed in all	ENSG00000026025	VIM	VIM
Transcriptome	Mixed	ENSG00000026103	FAS	FAS
Transcriptome	Expressed in all	ENSG00000026297	RNASET2	RNASET2
Transcriptome	Expressed in all	ENSG00000026508	CD44	CD44
Transcriptome	Tissue enhanced	ENSG00000026559	KCNG1	KCNG1
Transcriptome	Tissue enhanced	ENSG00000026652	AGPAT4	AGPAT4
Transcriptome	Mixed	ENSG00000026751	SLAMF7	SLAMF7
Transcriptome	Expressed in all	ENSG00000026950	BTN3A1	BTN3A1
Transcriptome	Expressed in all	ENSG00000027001	MIPEP	MIPEP
Transcriptome	Expressed in all	ENSG00000027075	PRKCH	PRKCH
Transcriptome	Expressed in all	ENSG00000027697	IFNGR1	IFNGR1
Transcriptome	Expressed in all	ENSG00000027847	B4GALT7	B4GALT7
Transcriptome	Tissue enhanced	ENSG00000027869	SH2D2A	SH2D2A
Transcriptome	Expressed in all	ENSG00000028116	VRK2	VRK2
Transcriptome	Tissue enhanced	ENSG00000028137	TNFRSF1B	TNFRSF1B
Transcriptome	Expressed in all	ENSG00000028203	VEZT	VEZT
Transcriptome	Tissue enhanced	ENSG00000028277	POU2F2	POU2F2
Transcriptome	Expressed in all	ENSG00000028310	BRD9	BRD9
Transcriptome	Expressed in all	ENSG00000028528	SNX1	SNX1
Transcriptome	Tissue enriched	ENSG00000028839	TBPL1	TBPL1
Transcriptome	Expressed in all	ENSG00000029363	BCLAF1	BCLAF1
Transcriptome	Expressed in all	ENSG00000029364	SLC39A9	SLC39A9
Transcriptome	Tissue enriched	ENSG00000029534	ANK1	ANK1
Transcriptome	Expressed in all	ENSG00000029639	TFB1M	TFB1M
Transcriptome	Expressed in all	ENSG00000029725	RABEP1	RABEP1
Transcriptome	Expressed in all	ENSG00000029993	HMGB3	HMGB3
Transcriptome	Expressed in all	ENSG00000030066	NUP160	NUP160
Transcriptome	Expressed in all	ENSG00000030110	BAK1	BAK1
Transcriptome	Mixed	ENSG00000030419	IKZF2	IKZF2
Transcriptome	Expressed in all	ENSG00000030582	GRN	GRN
Transcriptome	Expressed in all	ENSG00000031003	FAM13B	FAM13B
Transcriptome	Mixed	ENSG00000031081	ARHGAP31	ARHGAP31
Transcriptome	Mixed	ENSG00000031691	CENPQ	CENPQ
Transcriptome	Expressed in all	ENSG00000031698	SARS	SARS
Transcriptome	Expressed in all	ENSG00000031823	RANBP3	RANBP3
Transcriptome	Expressed in all	ENSG00000032219	ARID4A	ARID4A
Transcriptome	Expressed in all	ENSG00000032389	TSSC1	TSSC1
Transcriptome	Expressed in all	ENSG00000032444	PNPLA6	PNPLA6
Transcriptome	Expressed in all	ENSG00000032742	IFT88	IFT88
Transcriptome	Expressed in all	ENSG00000033011	ALG1	ALG1
Transcriptome	Expressed in all	ENSG00000033030	ZCCHC8	ZCCHC8
Transcriptome	Expressed in all	ENSG00000033050	ABCF2	ABCF2
Transcriptome	Expressed in all	ENSG00000033100	CHPF2	CHPF2
Transcriptome	Mixed	ENSG00000033170	FUT8	FUT8
Transcriptome	Expressed in all	ENSG00000033178	UBA6	UBA6
Transcriptome	Expressed in all	ENSG00000033327	GAB2	GAB2
Transcriptome	Expressed in all	ENSG00000033627	ATP6V0A1	ATP6V0A1
Transcriptome	Expressed in all	ENSG00000033800	PIAS1	PIAS1
Transcriptome	Tissue enhanced	ENSG00000033867	SLC4A7	SLC4A7
Transcriptome	Tissue enhanced	ENSG00000034053	APBA2	APBA2
Transcriptome	Expressed in all	ENSG00000034152	MAP2K3	MAP2K3
Transcriptome	Expressed in all	ENSG00000034510	TMSB10	TMSB10
Transcriptome	Mixed	ENSG00000034533	ASTE1	ASTE1
Transcriptome	Expressed in all	ENSG00000034677	RNF19A	RNF19A
Transcriptome	Expressed in all	ENSG00000034693	PEX3	PEX3
Transcriptome	Expressed in all	ENSG00000034713	GABARAPL2	GABARAPL2
Transcriptome	Expressed in all	ENSG00000035115	SH3YL1	SH3YL1
Transcriptome	Expressed in all	ENSG00000035141	FAM136A	FAM136A
Transcriptome	Expressed in all	ENSG00000035403	VCL	VCL
Transcriptome	Tissue enhanced	ENSG00000035664	DAPK2	DAPK2
Transcriptome	Expressed in all	ENSG00000035681	NSMAF	NSMAF
Transcriptome	Expressed in all	ENSG00000035687	ADSS	ADSS
Transcriptome	Group enriched	ENSG00000035720	STAP1	STAP1
Transcriptome	Expressed in all	ENSG00000035862	TIMP2	TIMP2
Transcriptome	Expressed in all	ENSG00000035928	RFC1	RFC1
Transcriptome	Expressed in all	ENSG00000036054	TBC1D23	TBC1D23
Transcriptome	Expressed in all	ENSG00000036257	CUL3	CUL3
Transcriptome	Group enriched	ENSG00000036448	MYOM2	MYOM2
Transcriptome	Expressed in all	ENSG00000036549	ZZZ3	ZZZ3
Transcriptome	Expressed in all	ENSG00000037042	TUBG2	TUBG2
Transcriptome	Expressed in all	ENSG00000037241	RPL26L1	RPL26L1
Transcriptome	Mixed	ENSG00000037280	FLT4	FLT4
Transcriptome	Expressed in all	ENSG00000037474	NSUN2	NSUN2
Transcriptome	Expressed in all	ENSG00000037637	FBXO42	FBXO42
Transcriptome	Expressed in all	ENSG00000037749	MFAP3	MFAP3
Transcriptome	Expressed in all	ENSG00000037757	MRI1	MRI1
Transcriptome	Expressed in all	ENSG00000037897	METTL1	METTL1
Transcriptome	Expressed in all	ENSG00000038002	AGA	AGA
Transcriptome	Mixed	ENSG00000038210	PI4K2B	PI4K2B
Transcriptome	Expressed in all	ENSG00000038219	BOD1L1	BOD1L1
Transcriptome	Expressed in all	ENSG00000038274	MAT2B	MAT2B
Transcriptome	Expressed in all	ENSG00000038358	EDC4	EDC4
Transcriptome	Expressed in all	ENSG00000038382	TRIO	TRIO
Transcriptome	Tissue enhanced	ENSG00000038427	VCAN	VCAN
Transcriptome	Expressed in all	ENSG00000038532	CLEC16A	CLEC16A
Transcriptome	Tissue enhanced	ENSG00000038945	MSR1	MSR1
Transcriptome	Expressed in all	ENSG00000039123	SKIV2L2	SKIV2L2
Transcriptome	Mixed	ENSG00000039319	ZFYVE16	ZFYVE16
Transcriptome	Expressed in all	ENSG00000039523	FAM65A	FAM65A
Transcriptome	Expressed in all	ENSG00000039650	PNKP	PNKP
Transcriptome	Mixed	ENSG00000040199	PHLPP2	PHLPP2
Transcriptome	Tissue enhanced	ENSG00000040275	SPDL1	SPDL1
Transcriptome	Expressed in all	ENSG00000040341	STAU2	STAU2
Transcriptome	Expressed in all	ENSG00000040487	PQLC2	PQLC2
Transcriptome	Expressed in all	ENSG00000040531	CTNS	CTNS
Transcriptome	Expressed in all	ENSG00000040633	PHF23	PHF23
Transcriptome	Expressed in all	ENSG00000040933	INPP4A	INPP4A
Transcriptome	Tissue enhanced	ENSG00000041353	RAB27B	RAB27B
Transcriptome	Expressed in all	ENSG00000041357	PSMA4	PSMA4
Transcriptome	Expressed in all	ENSG00000041802	LSG1	LSG1
Transcriptome	Mixed	ENSG00000041880	PARP3	PARP3
Transcriptome	Expressed in all	ENSG00000041988	THAP3	THAP3
Transcriptome	Mixed	ENSG00000042088	TDP1	TDP1
Transcriptome	Tissue enhanced	ENSG00000042286	AIFM2	AIFM2
Transcriptome	Tissue enriched	ENSG00000042317	SPATA7	SPATA7
Transcriptome	Mixed	ENSG00000042429	MED17	MED17
Transcriptome	Expressed in all	ENSG00000042445	RETSAT	RETSAT
Transcriptome	Expressed in all	ENSG00000042493	CAPG	CAPG
Transcriptome	Expressed in all	ENSG00000042753	AP2S1	AP2S1
Transcriptome	Tissue enhanced	ENSG00000042980	ADAM28	ADAM28
Transcriptome	Tissue enriched	ENSG00000043093	DCUN1D1	DCUN1D1
Transcriptome	Expressed in all	ENSG00000043143	JADE2	JADE2
Transcriptome	Expressed in all	ENSG00000043462	LCP2	LCP2
Transcriptome	Expressed in all	ENSG00000043514	TRIT1	TRIT1
Transcriptome	Expressed in all	ENSG00000044090	CUL7	CUL7
Transcriptome	Expressed in all	ENSG00000044115	CTNNA1	CTNNA1
Transcriptome	Expressed in all	ENSG00000044446	PHKA2	PHKA2
Transcriptome	Mixed	ENSG00000044459	CNTLN	CNTLN
Transcriptome	Expressed in all	ENSG00000044574	HSPA5	HSPA5
Transcriptome	Expressed in all	ENSG00000046647	GEMIN8	GEMIN8
Transcriptome	Expressed in all	ENSG00000046651	OFD1	OFD1
Transcriptome	Expressed in all	ENSG00000047056	WDR37	WDR37
Transcriptome	Expressed in all	ENSG00000047188	YTHDC2	YTHDC2
Transcriptome	Expressed in all	ENSG00000047230	CTPS2	CTPS2
Transcriptome	Expressed in all	ENSG00000047249	ATP6V1H	ATP6V1H
Transcriptome	Expressed in all	ENSG00000047315	POLR2B	POLR2B
Transcriptome	Expressed in all	ENSG00000047346	FAM214A	FAM214A
Transcriptome	Mixed	ENSG00000047365	ARAP2	ARAP2
Transcriptome	Expressed in all	ENSG00000047410	TPR	TPR
Transcriptome	Tissue enhanced	ENSG00000047578	KIAA0556	KIAA0556
Transcriptome	Expressed in all	ENSG00000047579	DTNBP1	DTNBP1
Transcriptome	Mixed	ENSG00000047597	XK	XK
Transcriptome	Mixed	ENSG00000047621	C12orf4	C12orf4
Transcriptome	Expressed in all	ENSG00000047634	SCML1	SCML1
Transcriptome	Expressed in all	ENSG00000047644	WWC3	WWC3
Transcriptome	Tissue enhanced	ENSG00000047648	ARHGAP6	ARHGAP6
Transcriptome	Expressed in all	ENSG00000047849	MAP4	MAP4
Transcriptome	Expressed in all	ENSG00000047932	GOPC	GOPC
Transcriptome	Expressed in all	ENSG00000048028	USP28	USP28
Transcriptome	Mixed	ENSG00000048052	HDAC9	HDAC9
Transcriptome	Expressed in all	ENSG00000048140	TSPAN17	TSPAN17
Transcriptome	Expressed in all	ENSG00000048162	NOP16	NOP16
Transcriptome	Tissue enhanced	ENSG00000048342	CC2D2A	CC2D2A
Transcriptome	Expressed in all	ENSG00000048392	RRM2B	RRM2B
Transcriptome	Expressed in all	ENSG00000048405	ZNF800	ZNF800
Transcriptome	Tissue enhanced	ENSG00000048462	TNFRSF17	TNFRSF17
Transcriptome	Mixed	ENSG00000048471	SNX29	SNX29
Transcriptome	Expressed in all	ENSG00000048544	MRPS10	MRPS10
Transcriptome	Expressed in all	ENSG00000048649	RSF1	RSF1
Transcriptome	Expressed in all	ENSG00000048707	VPS13D	VPS13D
Transcriptome	Mixed	ENSG00000048740	CELF2	CELF2
Transcriptome	Expressed in all	ENSG00000048828	FAM120A	FAM120A
Transcriptome	Expressed in all	ENSG00000048991	R3HDM1	R3HDM1
Transcriptome	Tissue enhanced	ENSG00000049089	COL9A2	COL9A2
Transcriptome	Mixed	ENSG00000049167	ERCC8	ERCC8
Transcriptome	Expressed in all	ENSG00000049239	H6PD	H6PD
Transcriptome	Expressed in all	ENSG00000049245	VAMP3	VAMP3
Transcriptome	Mixed	ENSG00000049246	PER3	PER3
Transcriptome	Tissue enhanced	ENSG00000049247	UTS2	UTS2
Transcriptome	Tissue enhanced	ENSG00000049249	TNFRSF9	TNFRSF9
Transcriptome	Expressed in all	ENSG00000049323	LTBP1	LTBP1
Transcriptome	Expressed in all	ENSG00000049449	RCN1	RCN1
Transcriptome	Mixed	ENSG00000049540	ELN	ELN
Transcriptome	Expressed in all	ENSG00000049541	RFC2	RFC2
Transcriptome	Expressed in all	ENSG00000049618	ARID1B	ARID1B
Transcriptome	Expressed in all	ENSG00000049656	CLPTM1L	CLPTM1L
Transcriptome	Expressed in all	ENSG00000049759	NEDD4L	NEDD4L
Transcriptome	Tissue enhanced	ENSG00000049768	FOXP3	FOXP3
Transcriptome	Tissue enhanced	ENSG00000049769	PPP1R3F	PPP1R3F
Transcriptome	Expressed in all	ENSG00000049860	HEXB	HEXB
Transcriptome	Mixed	ENSG00000049883	PTCD2	PTCD2
Transcriptome	Expressed in all	ENSG00000050130	JKAMP	JKAMP
Transcriptome	Mixed	ENSG00000050327	ARHGEF5	ARHGEF5
Transcriptome	Tissue enhanced	ENSG00000050344	NFE2L3	NFE2L3
Transcriptome	Expressed in all	ENSG00000050393	MCUR1	MCUR1
Transcriptome	Expressed in all	ENSG00000050405	LIMA1	LIMA1
Transcriptome	Expressed in all	ENSG00000050426	LETMD1	LETMD1
Transcriptome	Tissue enhanced	ENSG00000050438	SLC4A8	SLC4A8
Transcriptome	Tissue enhanced	ENSG00000050730	TNIP3	TNIP3
Transcriptome	Expressed in all	ENSG00000050748	MAPK9	MAPK9
Transcriptome	Expressed in all	ENSG00000051009	FAM160A2	FAM160A2
Transcriptome	Expressed in all	ENSG00000051108	HERPUD1	HERPUD1
Transcriptome	Expressed in all	ENSG00000051128	HOMER3	HOMER3
Transcriptome	Tissue enhanced	ENSG00000051180	RAD51	RAD51
Transcriptome	Expressed in all	ENSG00000051382	PIK3CB	PIK3CB
Transcriptome	Expressed in all	ENSG00000051523	CYBA	CYBA
Transcriptome	Expressed in all	ENSG00000051596	THOC3	THOC3
Transcriptome	Expressed in all	ENSG00000051620	HEBP2	HEBP2
Transcriptome	Mixed	ENSG00000051825	MPHOSPH9	MPHOSPH9
Transcriptome	Mixed	ENSG00000052126	PLEKHA5	PLEKHA5
Transcriptome	Expressed in all	ENSG00000052723	SIKE1	SIKE1
Transcriptome	Expressed in all	ENSG00000052749	RRP12	RRP12
Transcriptome	Expressed in all	ENSG00000052795	FNIP2	FNIP2
Transcriptome	Expressed in all	ENSG00000052802	MSMO1	MSMO1
Transcriptome	Expressed in all	ENSG00000052841	TTC17	TTC17
Transcriptome	Expressed in all	ENSG00000053254	FOXN3	FOXN3
Transcriptome	Expressed in all	ENSG00000053371	AKR7A2	AKR7A2
Transcriptome	Expressed in all	ENSG00000053372	MRTO4	MRTO4
Transcriptome	Expressed in all	ENSG00000053501	USE1	USE1
Transcriptome	Group enriched	ENSG00000053524	MCF2L2	MCF2L2
Transcriptome	Expressed in all	ENSG00000053770	AP5M1	AP5M1
Transcriptome	Expressed in all	ENSG00000053900	ANAPC4	ANAPC4
Transcriptome	Tissue enhanced	ENSG00000053918	KCNQ1	KCNQ1
Transcriptome	Expressed in all	ENSG00000054116	TRAPPC3	TRAPPC3
Transcriptome	Expressed in all	ENSG00000054118	THRAP3	THRAP3
Transcriptome	Expressed in all	ENSG00000054148	PHPT1	PHPT1
Transcriptome	Mixed	ENSG00000054219	LY75	LY75
Transcriptome	Expressed in all	ENSG00000054267	ARID4B	ARID4B
Transcriptome	Tissue enhanced	ENSG00000054277	OPN3	OPN3
Transcriptome	Expressed in all	ENSG00000054282	SDCCAG8	SDCCAG8
Transcriptome	Expressed in all	ENSG00000054523	KIF1B	KIF1B
Transcriptome	Expressed in all	ENSG00000054611	TBC1D22A	TBC1D22A
Transcriptome	Expressed in all	ENSG00000054654	SYNE2	SYNE2
Transcriptome	Expressed in all	ENSG00000054793	ATP9A	ATP9A
Transcriptome	Expressed in all	ENSG00000054965	FAM168A	FAM168A
Transcriptome	Tissue enriched	ENSG00000054967	RELT	RELT
Transcriptome	Expressed in all	ENSG00000054983	GALC	GALC
Transcriptome	Expressed in all	ENSG00000055044	NOP58	NOP58
Transcriptome	Expressed in all	ENSG00000055070	SZRD1	SZRD1
Transcriptome	Tissue enhanced	ENSG00000055118	KCNH2	KCNH2
Transcriptome	Expressed in all	ENSG00000055130	CUL1	CUL1
Transcriptome	Expressed in all	ENSG00000055147	FAM114A2	FAM114A2
Transcriptome	Expressed in all	ENSG00000055163	CYFIP2	CYFIP2
Transcriptome	Expressed in all	ENSG00000055208	TAB2	TAB2
Transcriptome	Expressed in all	ENSG00000055211	GINM1	GINM1
Transcriptome	Expressed in all	ENSG00000055332	EIF2AK2	EIF2AK2
Transcriptome	Expressed in all	ENSG00000055483	USP36	USP36
Transcriptome	Expressed in all	ENSG00000055609	KMT2C	KMT2C
Transcriptome	Expressed in all	ENSG00000055917	PUM2	PUM2
Transcriptome	Expressed in all	ENSG00000055950	MRPL43	MRPL43
Transcriptome	Tissue enriched	ENSG00000055955	ITIH4	ITIH4
Transcriptome	Expressed in all	ENSG00000056050	HPF1	HPF1
Transcriptome	Expressed in all	ENSG00000056097	ZFR	ZFR
Transcriptome	Tissue enhanced	ENSG00000056277	ZNF280C	ZNF280C
Transcriptome	Tissue enhanced	ENSG00000056558	TRAF1	TRAF1
Transcriptome	Expressed in all	ENSG00000056586	RC3H2	RC3H2
Transcriptome	Expressed in all	ENSG00000056972	TRAF3IP2	TRAF3IP2
Transcriptome	Mixed	ENSG00000057019	DCBLD2	DCBLD2
Transcriptome	Tissue enhanced	ENSG00000057252	SOAT1	SOAT1
Transcriptome	Tissue enhanced	ENSG00000057294	PKP2	PKP2
Transcriptome	Expressed in all	ENSG00000057608	GDI2	GDI2
Transcriptome	Tissue enhanced	ENSG00000057657	PRDM1	PRDM1
Transcriptome	Expressed in all	ENSG00000057663	ATG5	ATG5
Transcriptome	Mixed	ENSG00000057704	TMCC3	TMCC3
Transcriptome	Expressed in all	ENSG00000057757	PITHD1	PITHD1
Transcriptome	Expressed in all	ENSG00000057935	MTA3	MTA3
Transcriptome	Expressed in all	ENSG00000058056	USP13	USP13
Transcriptome	Expressed in all	ENSG00000058063	ATP11B	ATP11B
Transcriptome	Expressed in all	ENSG00000058091	CDK14	CDK14
Transcriptome	Expressed in all	ENSG00000058262	SEC61A1	SEC61A1
Transcriptome	Expressed in all	ENSG00000058272	PPP1R12A	PPP1R12A
Transcriptome	Mixed	ENSG00000058453	CROCC	CROCC
Transcriptome	Expressed in all	ENSG00000058600	POLR3E	POLR3E
Transcriptome	Expressed in all	ENSG00000058668	ATP2B4	ATP2B4
Transcriptome	Expressed in all	ENSG00000058673	ZC3H11A	ZC3H11A
Transcriptome	Expressed in all	ENSG00000058729	RIOK2	RIOK2
Transcriptome	Expressed in all	ENSG00000058799	YIPF1	YIPF1
Transcriptome	Mixed	ENSG00000058804	NDC1	NDC1
Transcriptome	Tissue enhanced	ENSG00000058866	DGKG	DGKG
Transcriptome	Expressed in all	ENSG00000059122	FLYWCH1	FLYWCH1
Transcriptome	Mixed	ENSG00000059145	UNKL	UNKL
Transcriptome	Mixed	ENSG00000059377	TBXAS1	TBXAS1
Transcriptome	Mixed	ENSG00000059378	PARP12	PARP12
Transcriptome	Expressed in all	ENSG00000059573	ALDH18A1	ALDH18A1
Transcriptome	Expressed in all	ENSG00000059588	TARBP1	TARBP1
Transcriptome	Mixed	ENSG00000059691	GATB	GATB
Transcriptome	Tissue enhanced	ENSG00000059728	MXD1	MXD1
Transcriptome	Expressed in all	ENSG00000059758	CDK17	CDK17
Transcriptome	Tissue enhanced	ENSG00000059769	DNAJC25	DNAJC25
Transcriptome	Tissue enhanced	ENSG00000059804	SLC2A3	SLC2A3
Transcriptome	Tissue enhanced	ENSG00000059915	PSD	PSD
Transcriptome	Expressed in all	ENSG00000060069	CTDP1	CTDP1
Transcriptome	Expressed in all	ENSG00000060138	YBX3	YBX3
Transcriptome	Mixed	ENSG00000060140	STYK1	STYK1
Transcriptome	Expressed in all	ENSG00000060237	WNK1	WNK1
Transcriptome	Expressed in all	ENSG00000060339	CCAR1	CCAR1
Transcriptome	Expressed in all	ENSG00000060491	OGFR	OGFR
Transcriptome	Tissue enhanced	ENSG00000060558	GNA15	GNA15
Transcriptome	Expressed in all	ENSG00000060642	PIGV	PIGV
Transcriptome	Expressed in all	ENSG00000060688	SNRNP40	SNRNP40
Transcriptome	Expressed in all	ENSG00000060749	QSER1	QSER1
Transcriptome	Expressed in all	ENSG00000060762	MPC1	MPC1
Transcriptome	Expressed in all	ENSG00000060971	ACAA1	ACAA1
Transcriptome	Mixed	ENSG00000060982	BCAT1	BCAT1
Transcriptome	Expressed in all	ENSG00000061273	HDAC7	HDAC7
Transcriptome	Mixed	ENSG00000061676	NCKAP1	NCKAP1
Transcriptome	Expressed in all	ENSG00000061794	MRPS35	MRPS35
Transcriptome	Expressed in all	ENSG00000061918	GUCY1B3	GUCY1B3
Transcriptome	Expressed in all	ENSG00000061936	SFSWAP	SFSWAP
Transcriptome	Expressed in all	ENSG00000061938	TNK2	TNK2
Transcriptome	Expressed in all	ENSG00000061987	MON2	MON2
Transcriptome	Expressed in all	ENSG00000062194	GPBP1	GPBP1
Transcriptome	Tissue enhanced	ENSG00000062282	DGAT2	DGAT2
Transcriptome	Expressed in all	ENSG00000062485	CS	CS
Transcriptome	Mixed	ENSG00000062524	LTK	LTK
Transcriptome	Expressed in all	ENSG00000062582	MRPS24	MRPS24
Transcriptome	Expressed in all	ENSG00000062598	ELMO2	ELMO2
Transcriptome	Expressed in all	ENSG00000062650	WAPL	WAPL
Transcriptome	Expressed in all	ENSG00000062716	VMP1	VMP1
Transcriptome	Expressed in all	ENSG00000062725	APPBP2	APPBP2
Transcriptome	Mixed	ENSG00000062822	POLD1	POLD1
Transcriptome	Expressed in all	ENSG00000063046	EIF4B	EIF4B
Transcriptome	Tissue enriched	ENSG00000063127	SLC6A16	SLC6A16
Transcriptome	Mixed	ENSG00000063169	GLTSCR1	GLTSCR1
Transcriptome	Mixed	ENSG00000063176	SPHK2	SPHK2
Transcriptome	Expressed in all	ENSG00000063177	RPL18	RPL18
Transcriptome	Tissue enhanced	ENSG00000063180	CA11	CA11
Transcriptome	Expressed in all	ENSG00000063241	ISOC2	ISOC2
Transcriptome	Expressed in all	ENSG00000063244	U2AF2	U2AF2
Transcriptome	Expressed in all	ENSG00000063245	EPN1	EPN1
Transcriptome	Expressed in all	ENSG00000063322	MED29	MED29
Transcriptome	Expressed in all	ENSG00000063587	ZNF275	ZNF275
Transcriptome	Expressed in all	ENSG00000063601	MTMR1	MTMR1
Transcriptome	Mixed	ENSG00000063761	ADCK1	ADCK1
Transcriptome	Expressed in all	ENSG00000063854	HAGH	HAGH
Transcriptome	Expressed in all	ENSG00000063978	RNF4	RNF4
Transcriptome	Expressed in all	ENSG00000064012	CASP8	CASP8
Transcriptome	Expressed in all	ENSG00000064102	INTS13	INTS13
Transcriptome	Expressed in all	ENSG00000064115	TM7SF3	TM7SF3
Transcriptome	Group enriched	ENSG00000064199	SPA17	SPA17
Transcriptome	Tissue enhanced	ENSG00000064201	TSPAN32	TSPAN32
Transcriptome	Mixed	ENSG00000064225	ST3GAL6	ST3GAL6
Transcriptome	Expressed in all	ENSG00000064313	TAF2	TAF2
Transcriptome	Expressed in all	ENSG00000064393	HIPK2	HIPK2
Transcriptome	Expressed in all	ENSG00000064419	TNPO3	TNPO3
Transcriptome	Mixed	ENSG00000064489	BORCS8-MEF2B	BORCS8-MEF2B
Transcriptome	Expressed in all	ENSG00000064490	RFXANK	RFXANK
Transcriptome	Expressed in all	ENSG00000064545	TMEM161A	TMEM161A
Transcriptome	Mixed	ENSG00000064547	LPAR2	LPAR2
Transcriptome	Expressed in all	ENSG00000064601	CTSA	CTSA
Transcriptome	Expressed in all	ENSG00000064607	SUGP2	SUGP2
Transcriptome	Expressed in all	ENSG00000064651	SLC12A2	SLC12A2
Transcriptome	Expressed in all	ENSG00000064652	SNX24	SNX24
Transcriptome	Expressed in all	ENSG00000064666	CNN2	CNN2
Transcriptome	Mixed	ENSG00000064687	ABCA7	ABCA7
Transcriptome	Tissue enriched	ENSG00000064703	DDX20	DDX20
Transcriptome	Expressed in all	ENSG00000064726	BTBD1	BTBD1
Transcriptome	Mixed	ENSG00000064763	FAR2	FAR2
Transcriptome	Tissue enhanced	ENSG00000064886	CHI3L2	CHI3L2
Transcriptome	Mixed	ENSG00000064932	SBNO2	SBNO2
Transcriptome	Expressed in all	ENSG00000064933	PMS1	PMS1
Transcriptome	Expressed in all	ENSG00000064961	HMG20B	HMG20B
Transcriptome	Tissue enhanced	ENSG00000064989	CALCRL	CALCRL
Transcriptome	Expressed in all	ENSG00000064995	TAF11	TAF11
Transcriptome	Expressed in all	ENSG00000064999	ANKS1A	ANKS1A
Transcriptome	Expressed in all	ENSG00000065000	AP3D1	AP3D1
Transcriptome	Expressed in all	ENSG00000065029	ZNF76	ZNF76
Transcriptome	Mixed	ENSG00000065054	SLC9A3R2	SLC9A3R2
Transcriptome	Expressed in all	ENSG00000065057	NTHL1	NTHL1
Transcriptome	Expressed in all	ENSG00000065060	UHRF1BP1	UHRF1BP1
Transcriptome	Mixed	ENSG00000065135	GNAI3	GNAI3
Transcriptome	Expressed in all	ENSG00000065150	IPO5	IPO5
Transcriptome	Expressed in all	ENSG00000065154	OAT	OAT
Transcriptome	Expressed in all	ENSG00000065183	WDR3	WDR3
Transcriptome	Expressed in all	ENSG00000065243	PKN2	PKN2
Transcriptome	Expressed in all	ENSG00000065268	WDR18	WDR18
Transcriptome	Expressed in all	ENSG00000065308	TRAM2	TRAM2
Transcriptome	Mixed	ENSG00000065357	DGKA	DGKA
Transcriptome	Mixed	ENSG00000065413	ANKRD44	ANKRD44
Transcriptome	Expressed in all	ENSG00000065427	KARS	KARS
Transcriptome	Expressed in all	ENSG00000065457	ADAT1	ADAT1
Transcriptome	Mixed	ENSG00000065485	PDIA5	PDIA5
Transcriptome	Expressed in all	ENSG00000065491	TBC1D22B	TBC1D22B
Transcriptome	Expressed in all	ENSG00000065518	NDUFB4	NDUFB4
Transcriptome	Expressed in all	ENSG00000065526	SPEN	SPEN
Transcriptome	Expressed in all	ENSG00000065534	MYLK	MYLK
Transcriptome	Expressed in all	ENSG00000065548	ZC3H15	ZC3H15
Transcriptome	Expressed in all	ENSG00000065559	MAP2K4	MAP2K4
Transcriptome	Tissue enhanced	ENSG00000065600	TMEM206	TMEM206
Transcriptome	Expressed in all	ENSG00000065613	SLK	SLK
Transcriptome	Expressed in all	ENSG00000065615	CYB5R4	CYB5R4
Transcriptome	Mixed	ENSG00000065621	GSTO2	GSTO2
Transcriptome	Tissue enhanced	ENSG00000065665	SEC61A2	SEC61A2
Transcriptome	Tissue enhanced	ENSG00000065675	PRKCQ	PRKCQ
Transcriptome	Mixed	ENSG00000065717	TLE2	TLE2
Transcriptome	Mixed	ENSG00000065802	ASB1	ASB1
Transcriptome	Expressed in all	ENSG00000065809	FAM107B	FAM107B
Transcriptome	Expressed in all	ENSG00000065882	TBC1D1	TBC1D1
Transcriptome	Expressed in all	ENSG00000065883	CDK13	CDK13
Transcriptome	Expressed in all	ENSG00000065911	MTHFD2	MTHFD2
Transcriptome	Mixed	ENSG00000065923	SLC9A7	SLC9A7
Transcriptome	Expressed in all	ENSG00000065970	FOXJ2	FOXJ2
Transcriptome	Expressed in all	ENSG00000065978	YBX1	YBX1
Transcriptome	Mixed	ENSG00000065989	PDE4A	PDE4A
Transcriptome	Expressed in all	ENSG00000066027	PPP2R5A	PPP2R5A
Transcriptome	Expressed in all	ENSG00000066044	ELAVL1	ELAVL1
Transcriptome	Expressed in all	ENSG00000066084	DIP2B	DIP2B
Transcriptome	Expressed in all	ENSG00000066117	SMARCD1	SMARCD1
Transcriptome	Expressed in all	ENSG00000066135	KDM4A	KDM4A
Transcriptome	Expressed in all	ENSG00000066136	NFYC	NFYC
Transcriptome	Tissue enhanced	ENSG00000066294	CD84	CD84
Transcriptome	Expressed in all	ENSG00000066322	ELOVL1	ELOVL1
Transcriptome	Expressed in all	ENSG00000066336	SPI1	SPI1
Transcriptome	Mixed	ENSG00000066379	ZNRD1	ZNRD1
Transcriptome	Expressed in all	ENSG00000066422	ZBTB11	ZBTB11
Transcriptome	Mixed	ENSG00000066427	ATXN3	ATXN3
Transcriptome	Expressed in all	ENSG00000066455	GOLGA5	GOLGA5
Transcriptome	Expressed in all	ENSG00000066557	LRRC40	LRRC40
Transcriptome	Expressed in all	ENSG00000066583	ISOC1	ISOC1
Transcriptome	Expressed in all	ENSG00000066651	TRMT11	TRMT11
Transcriptome	Expressed in all	ENSG00000066654	THUMPD1	THUMPD1
Transcriptome	Expressed in all	ENSG00000066697	MSANTD3	MSANTD3
Transcriptome	Expressed in all	ENSG00000066739	ATG2B	ATG2B
Transcriptome	Expressed in all	ENSG00000066777	ARFGEF1	ARFGEF1
Transcriptome	Group enriched	ENSG00000066813	ACSM2B	ACSM2B
Transcriptome	Group enriched	ENSG00000066827	ZFAT	ZFAT
Transcriptome	Expressed in all	ENSG00000066855	MTFR1	MTFR1
Transcriptome	Tissue enriched	ENSG00000066923	STAG3	STAG3
Transcriptome	Expressed in all	ENSG00000066926	FECH	FECH
Transcriptome	Tissue enhanced	ENSG00000066933	MYO9A	MYO9A
Transcriptome	Expressed in all	ENSG00000067057	PFKP	PFKP
Transcriptome	Expressed in all	ENSG00000067064	IDI1	IDI1
Transcriptome	Expressed in all	ENSG00000067066	SP100	SP100
Transcriptome	Expressed in all	ENSG00000067082	KLF6	KLF6
Transcriptome	Mixed	ENSG00000067113	PLPP1	PLPP1
Transcriptome	Mixed	ENSG00000067141	NEO1	NEO1
Transcriptome	Expressed in all	ENSG00000067167	TRAM1	TRAM1
Transcriptome	Expressed in all	ENSG00000067182	TNFRSF1A	TNFRSF1A
Transcriptome	Group enriched	ENSG00000067191	CACNB1	CACNB1
Transcriptome	Mixed	ENSG00000067208	EVI5	EVI5
Transcriptome	Expressed in all	ENSG00000067221	STOML1	STOML1
Transcriptome	Expressed in all	ENSG00000067225	PKM	PKM
Transcriptome	Expressed in all	ENSG00000067248	DHX29	DHX29
Transcriptome	Mixed	ENSG00000067334	DNTTIP2	DNTTIP2
Transcriptome	Mixed	ENSG00000067365	METTL22	METTL22
Transcriptome	Expressed in all	ENSG00000067369	TP53BP1	TP53BP1
Transcriptome	Tissue enhanced	ENSG00000067445	TRO	TRO
Transcriptome	Mixed	ENSG00000067533	RRP15	RRP15
Transcriptome	Expressed in all	ENSG00000067560	RHOA	RHOA
Transcriptome	Expressed in all	ENSG00000067596	DHX8	DHX8
Transcriptome	Tissue enhanced	ENSG00000067606	PRKCZ	PRKCZ
Transcriptome	Expressed in all	ENSG00000067704	IARS2	IARS2
Transcriptome	Tissue enhanced	ENSG00000067798	NAV3	NAV3
Transcriptome	Expressed in all	ENSG00000067829	IDH3G	IDH3G
Transcriptome	Expressed in all	ENSG00000067836	ROGDI	ROGDI
Transcriptome	Tissue enriched	ENSG00000067840	PDZD4	PDZD4
Transcriptome	Mixed	ENSG00000067900	ROCK1	ROCK1
Transcriptome	Expressed in all	ENSG00000067955	CBFB	CBFB
Transcriptome	Mixed	ENSG00000067992	PDK3	PDK3
Transcriptome	Expressed in all	ENSG00000068001	HYAL2	HYAL2
Transcriptome	Mixed	ENSG00000068024	HDAC4	HDAC4
Transcriptome	Expressed in all	ENSG00000068028	RASSF1	RASSF1
Transcriptome	Expressed in all	ENSG00000068079	IFI35	IFI35
Transcriptome	Mixed	ENSG00000068097	HEATR6	HEATR6
Transcriptome	Expressed in all	ENSG00000068120	COASY	COASY
Transcriptome	Expressed in all	ENSG00000068305	MEF2A	MEF2A
Transcriptome	Expressed in all	ENSG00000068308	OTUD5	OTUD5
Transcriptome	Expressed in all	ENSG00000068323	TFE3	TFE3
Transcriptome	Expressed in all	ENSG00000068354	TBC1D25	TBC1D25
Transcriptome	Expressed in all	ENSG00000068366	ACSL4	ACSL4
Transcriptome	Expressed in all	ENSG00000068383	INPP5A	INPP5A
Transcriptome	Expressed in all	ENSG00000068394	GPKOW	GPKOW
Transcriptome	Expressed in all	ENSG00000068400	GRIPAP1	GRIPAP1
Transcriptome	Expressed in all	ENSG00000068438	FTSJ1	FTSJ1
Transcriptome	Mixed	ENSG00000068489	PRR11	PRR11
Transcriptome	Expressed in all	ENSG00000068650	ATP11A	ATP11A
Transcriptome	Expressed in all	ENSG00000068654	POLR1A	POLR1A
Transcriptome	Expressed in all	ENSG00000068697	LAPTM4A	LAPTM4A
Transcriptome	Tissue enhanced	ENSG00000068724	TTC7A	TTC7A
Transcriptome	Expressed in all	ENSG00000068745	IP6K2	IP6K2
Transcriptome	Mixed	ENSG00000068784	SRBD1	SRBD1
Transcriptome	Expressed in all	ENSG00000068796	KIF2A	KIF2A
Transcriptome	Tissue enhanced	ENSG00000068831	RASGRP2	RASGRP2
Transcriptome	Expressed in all	ENSG00000068878	PSME4	PSME4
Transcriptome	Expressed in all	ENSG00000068885	IFT80	IFT80
Transcriptome	Expressed in all	ENSG00000068903	SIRT2	SIRT2
Transcriptome	Expressed in all	ENSG00000068912	ERLEC1	ERLEC1
Transcriptome	Expressed in all	ENSG00000068971	PPP2R5B	PPP2R5B
Transcriptome	Tissue enriched	ENSG00000068976	PYGM	PYGM
Transcriptome	Mixed	ENSG00000069020	MAST4	MAST4
Transcriptome	Tissue enhanced	ENSG00000069188	SDK2	SDK2
Transcriptome	Expressed in all	ENSG00000069248	NUP133	NUP133
Transcriptome	Expressed in all	ENSG00000069275	NUCKS1	NUCKS1
Transcriptome	Mixed	ENSG00000069329	VPS35	VPS35
Transcriptome	Expressed in all	ENSG00000069345	DNAJA2	DNAJA2
Transcriptome	Expressed in all	ENSG00000069399	BCL3	BCL3
Transcriptome	Tissue enhanced	ENSG00000069424	KCNAB2	KCNAB2
Transcriptome	Tissue enhanced	ENSG00000069493	CLEC2D	CLEC2D
Transcriptome	Expressed in all	ENSG00000069509	FUNDC1	FUNDC1
Transcriptome	Expressed in all	ENSG00000069667	RORA	RORA
Transcriptome	Expressed in all	ENSG00000069702	TGFBR3	TGFBR3
Transcriptome	Expressed in all	ENSG00000069849	ATP1B3	ATP1B3
Transcriptome	Mixed	ENSG00000069869	NEDD4	NEDD4
Transcriptome	Mixed	ENSG00000069943	PIGB	PIGB
Transcriptome	Expressed in all	ENSG00000069956	MAPK6	MAPK6
Transcriptome	Mixed	ENSG00000069966	GNB5	GNB5
Transcriptome	Mixed	ENSG00000069974	RAB27A	RAB27A
Transcriptome	Expressed in all	ENSG00000069998	HDHD5	HDHD5
Transcriptome	Expressed in all	ENSG00000070010	UFD1L	UFD1L
Transcriptome	Expressed in all	ENSG00000070061	IKBKAP	IKBKAP
Transcriptome	Expressed in all	ENSG00000070081	NUCB2	NUCB2
Transcriptome	Expressed in all	ENSG00000070087	PFN2	PFN2
Transcriptome	Mixed	ENSG00000070190	DAPP1	DAPP1
Transcriptome	Expressed in all	ENSG00000070214	SLC44A1	SLC44A1
Transcriptome	Tissue enhanced	ENSG00000070269	TMEM260	TMEM260
Transcriptome	Expressed in all	ENSG00000070366	SMG6	SMG6
Transcriptome	Mixed	ENSG00000070367	EXOC5	EXOC5
Transcriptome	Tissue enhanced	ENSG00000070371	CLTCL1	CLTCL1
Transcriptome	Expressed in all	ENSG00000070404	FSTL3	FSTL3
Transcriptome	Expressed in all	ENSG00000070413	DGCR2	DGCR2
Transcriptome	Expressed in all	ENSG00000070423	RNF126	RNF126
Transcriptome	Expressed in all	ENSG00000070444	MNT	MNT
Transcriptome	Expressed in all	ENSG00000070476	ZXDC	ZXDC
Transcriptome	Expressed in all	ENSG00000070495	JMJD6	JMJD6
Transcriptome	Expressed in all	ENSG00000070501	POLB	POLB
Transcriptome	Tissue enhanced	ENSG00000070526	ST6GALNAC1	ST6GALNAC1
Transcriptome	Expressed in all	ENSG00000070540	WIPI1	WIPI1
Transcriptome	Expressed in all	ENSG00000070610	GBA2	GBA2
Transcriptome	Expressed in all	ENSG00000070614	NDST1	NDST1
Transcriptome	Expressed in all	ENSG00000070669	ASNS	ASNS
Transcriptome	Expressed in all	ENSG00000070718	AP3M2	AP3M2
Transcriptome	Tissue enhanced	ENSG00000070731	ST6GALNAC2	ST6GALNAC2
Transcriptome	Expressed in all	ENSG00000070756	PABPC1	PABPC1
Transcriptome	Mixed	ENSG00000070759	TESK2	TESK2
Transcriptome	Expressed in all	ENSG00000070761	CFAP20	CFAP20
Transcriptome	Expressed in all	ENSG00000070770	CSNK2A2	CSNK2A2
Transcriptome	Expressed in all	ENSG00000070785	EIF2B3	EIF2B3
Transcriptome	Expressed in all	ENSG00000070814	TCOF1	TCOF1
Transcriptome	Expressed in all	ENSG00000070831	CDC42	CDC42
Transcriptome	Mixed	ENSG00000070882	OSBPL3	OSBPL3
Transcriptome	Mixed	ENSG00000070950	RAD18	RAD18
Transcriptome	Expressed in all	ENSG00000070961	ATP2B1	ATP2B1
Transcriptome	Expressed in all	ENSG00000071051	NCK2	NCK2
Transcriptome	Expressed in all	ENSG00000071054	MAP4K4	MAP4K4
Transcriptome	Mixed	ENSG00000071073	MGAT4A	MGAT4A
Transcriptome	Expressed in all	ENSG00000071082	RPL31	RPL31
Transcriptome	Expressed in all	ENSG00000071127	WDR1	WDR1
Transcriptome	Expressed in all	ENSG00000071189	SNX13	SNX13
Transcriptome	Expressed in all	ENSG00000071205	ARHGAP10	ARHGAP10
Transcriptome	Expressed in all	ENSG00000071242	RPS6KA2	RPS6KA2
Transcriptome	Expressed in all	ENSG00000071243	ING3	ING3
Transcriptome	Expressed in all	ENSG00000071246	VASH1	VASH1
Transcriptome	Expressed in all	ENSG00000071462	WBSCR22	WBSCR22
Transcriptome	Expressed in all	ENSG00000071537	SEL1L	SEL1L
Transcriptome	Expressed in all	ENSG00000071553	ATP6AP1	ATP6AP1
Transcriptome	Expressed in all	ENSG00000071564	TCF3	TCF3
Transcriptome	Expressed in all	ENSG00000071575	TRIB2	TRIB2
Transcriptome	Expressed in all	ENSG00000071626	DAZAP1	DAZAP1
Transcriptome	Expressed in all	ENSG00000071655	MBD3	MBD3
Transcriptome	Expressed in all	ENSG00000071794	HLTF	HLTF
Transcriptome	Expressed in all	ENSG00000071859	FAM50A	FAM50A
Transcriptome	Expressed in all	ENSG00000071889	FAM3A	FAM3A
Transcriptome	Expressed in all	ENSG00000071894	CPSF1	CPSF1
Transcriptome	Expressed in all	ENSG00000071967	CYBRD1	CYBRD1
Transcriptome	Expressed in all	ENSG00000071994	PDCD2	PDCD2
Transcriptome	Tissue enriched	ENSG00000072042	RDH11	RDH11
Transcriptome	Expressed in all	ENSG00000072062	PRKACA	PRKACA
Transcriptome	Tissue enhanced	ENSG00000072071	ADGRL1	ADGRL1
Transcriptome	Tissue enriched	ENSG00000072080	SPP2	SPP2
Transcriptome	Expressed in all	ENSG00000072110	ACTN1	ACTN1
Transcriptome	Mixed	ENSG00000072121	ZFYVE26	ZFYVE26
Transcriptome	Expressed in all	ENSG00000072134	EPN2	EPN2
Transcriptome	Expressed in all	ENSG00000072135	PTPN18	PTPN18
Transcriptome	Mixed	ENSG00000072163	LIMS2	LIMS2
Transcriptome	Mixed	ENSG00000072195	SPEG	SPEG
Transcriptome	Expressed in all	ENSG00000072210	ALDH3A2	ALDH3A2
Transcriptome	Expressed in all	ENSG00000072274	TFRC	TFRC
Transcriptome	Expressed in all	ENSG00000072310	SREBF1	SREBF1
Transcriptome	Expressed in all	ENSG00000072364	AFF4	AFF4
Transcriptome	Expressed in all	ENSG00000072401	UBE2D1	UBE2D1
Transcriptome	Expressed in all	ENSG00000072415	MPP5	MPP5
Transcriptome	Mixed	ENSG00000072422	RHOBTB1	RHOBTB1
Transcriptome	Expressed in all	ENSG00000072501	SMC1A	SMC1A
Transcriptome	Expressed in all	ENSG00000072506	HSD17B10	HSD17B10
Transcriptome	Expressed in all	ENSG00000072518	MARK2	MARK2
Transcriptome	Expressed in all	ENSG00000072609	CHFR	CHFR
Transcriptome	Tissue enriched	ENSG00000072694	FCGR2B	FCGR2B
Transcriptome	Expressed in all	ENSG00000072736	NFATC3	NFATC3
Transcriptome	Expressed in all	ENSG00000072756	TRNT1	TRNT1
Transcriptome	Expressed in all	ENSG00000072778	ACADVL	ACADVL
Transcriptome	Expressed in all	ENSG00000072786	STK10	STK10
Transcriptome	Expressed in all	ENSG00000072803	FBXW11	FBXW11
Transcriptome	Tissue enhanced	ENSG00000072818	ACAP1	ACAP1
Transcriptome	Expressed in all	ENSG00000072849	DERL2	DERL2
Transcriptome	Mixed	ENSG00000072858	SIDT1	SIDT1
Transcriptome	Mixed	ENSG00000072864	NDE1	NDE1
Transcriptome	Mixed	ENSG00000072952	MRVI1	MRVI1
Transcriptome	Tissue enriched	ENSG00000072954	TMEM38A	TMEM38A
Transcriptome	Expressed in all	ENSG00000072958	AP1M1	AP1M1
Transcriptome	Expressed in all	ENSG00000073008	PVR	PVR
Transcriptome	Expressed in all	ENSG00000073050	XRCC1	XRCC1
Transcriptome	Group enriched	ENSG00000073060	SCARB1	SCARB1
Transcriptome	Mixed	ENSG00000073111	MCM2	MCM2
Transcriptome	Expressed in all	ENSG00000073169	SELENOO	SELENOO
Transcriptome	Mixed	ENSG00000073331	ALPK1	ALPK1
Transcriptome	Mixed	ENSG00000073350	LLGL2	LLGL2
Transcriptome	Expressed in all	ENSG00000073417	PDE8A	PDE8A
Transcriptome	Tissue enhanced	ENSG00000073464	CLCN4	CLCN4
Transcriptome	Expressed in all	ENSG00000073536	NLE1	NLE1
Transcriptome	Expressed in all	ENSG00000073578	SDHA	SDHA
Transcriptome	Expressed in all	ENSG00000073584	SMARCE1	SMARCE1
Transcriptome	Tissue enhanced	ENSG00000073605	GSDMB	GSDMB
Transcriptome	Expressed in all	ENSG00000073614	KDM5A	KDM5A
Transcriptome	Tissue enhanced	ENSG00000073737	DHRS9	DHRS9
Transcriptome	Tissue enhanced	ENSG00000073756	PTGS2	PTGS2
Transcriptome	Mixed	ENSG00000073792	IGF2BP2	IGF2BP2
Transcriptome	Expressed in all	ENSG00000073803	MAP3K13	MAP3K13
Transcriptome	Expressed in all	ENSG00000073849	ST6GAL1	ST6GAL1
Transcriptome	Tissue enhanced	ENSG00000073861	TBX21	TBX21
Transcriptome	Expressed in all	ENSG00000073910	FRY	FRY
Transcriptome	Expressed in all	ENSG00000073921	PICALM	PICALM
Transcriptome	Tissue enriched	ENSG00000073969	NSF	NSF
Transcriptome	Expressed in all	ENSG00000074054	CLASP1	CLASP1
Transcriptome	Expressed in all	ENSG00000074071	MRPS34	MRPS34
Transcriptome	Expressed in all	ENSG00000074201	CLNS1A	CLNS1A
Transcriptome	Expressed in all	ENSG00000074266	EED	EED
Transcriptome	Expressed in all	ENSG00000074319	TSG101	TSG101
Transcriptome	Expressed in all	ENSG00000074356	NCBP3	NCBP3
Transcriptome	Expressed in all	ENSG00000074370	ATP2A3	ATP2A3
Transcriptome	Expressed in all	ENSG00000074416	MGLL	MGLL
Transcriptome	Expressed in all	ENSG00000074582	BCS1L	BCS1L
Transcriptome	Expressed in all	ENSG00000074603	DPP8	DPP8
Transcriptome	Mixed	ENSG00000074621	SLC24A1	SLC24A1
Transcriptome	Mixed	ENSG00000074657	ZNF532	ZNF532
Transcriptome	Tissue enhanced	ENSG00000074660	SCARF1	SCARF1
Transcriptome	Expressed in all	ENSG00000074695	LMAN1	LMAN1
Transcriptome	Expressed in all	ENSG00000074696	HACD3	HACD3
Transcriptome	Tissue enhanced	ENSG00000074706	IPCEF1	IPCEF1
Transcriptome	Expressed in all	ENSG00000074755	ZZEF1	ZZEF1
Transcriptome	Expressed in all	ENSG00000074800	ENO1	ENO1
Transcriptome	Expressed in all	ENSG00000074842	MYDGF	MYDGF
Transcriptome	Tissue enhanced	ENSG00000074855	ANO8	ANO8
Transcriptome	Expressed in all	ENSG00000074935	TUBE1	TUBE1
Transcriptome	Expressed in all	ENSG00000074964	ARHGEF10L	ARHGEF10L
Transcriptome	Tissue enhanced	ENSG00000074966	TXK	TXK
Transcriptome	Mixed	ENSG00000075089	ACTR6	ACTR6
Transcriptome	Tissue enhanced	ENSG00000075131	TIPIN	TIPIN
Transcriptome	Expressed in all	ENSG00000075142	SRI	SRI
Transcriptome	Expressed in all	ENSG00000075151	EIF4G3	EIF4G3
Transcriptome	Expressed in all	ENSG00000075188	NUP37	NUP37
Transcriptome	Mixed	ENSG00000075223	SEMA3C	SEMA3C
Transcriptome	Expressed in all	ENSG00000075234	TTC38	TTC38
Transcriptome	Expressed in all	ENSG00000075239	ACAT1	ACAT1
Transcriptome	Expressed in all	ENSG00000075240	GRAMD4	GRAMD4
Transcriptome	Mixed	ENSG00000075275	CELSR1	CELSR1
Transcriptome	Expressed in all	ENSG00000075292	ZNF638	ZNF638
Transcriptome	Mixed	ENSG00000075303	SLC25A40	SLC25A40
Transcriptome	Expressed in all	ENSG00000075336	TIMM21	TIMM21
Transcriptome	Group enriched	ENSG00000075340	ADD2	ADD2
Transcriptome	Expressed in all	ENSG00000075399	VPS9D1	VPS9D1
Transcriptome	Expressed in all	ENSG00000075407	ZNF37A	ZNF37A
Transcriptome	Expressed in all	ENSG00000075413	MARK3	MARK3
Transcriptome	Expressed in all	ENSG00000075415	SLC25A3	SLC25A3
Transcriptome	Expressed in all	ENSG00000075420	FNDC3B	FNDC3B
Transcriptome	Expressed in all	ENSG00000075426	FOSL2	FOSL2
Transcriptome	Expressed in all	ENSG00000075539	FRYL	FRYL
Transcriptome	Expressed in all	ENSG00000075568	TMEM131	TMEM131
Transcriptome	Tissue enhanced	ENSG00000075618	FSCN1	FSCN1
Transcriptome	Expressed in all	ENSG00000075624	ACTB	ACTB
Transcriptome	Tissue enhanced	ENSG00000075651	PLD1	PLD1
Transcriptome	Group enriched	ENSG00000075702	WDR62	WDR62
Transcriptome	Expressed in all	ENSG00000075711	DLG1	DLG1
Transcriptome	Expressed in all	ENSG00000075785	RAB7A	RAB7A
Transcriptome	Expressed in all	ENSG00000075790	BCAP29	BCAP29
Transcriptome	Mixed	ENSG00000075826	SEC31B	SEC31B
Transcriptome	Expressed in all	ENSG00000075856	SART3	SART3
Transcriptome	Tissue enhanced	ENSG00000075884	ARHGAP15	ARHGAP15
Transcriptome	Expressed in all	ENSG00000075914	EXOSC7	EXOSC7
Transcriptome	Expressed in all	ENSG00000075945	KIFAP3	KIFAP3
Transcriptome	Expressed in all	ENSG00000075975	MKRN2	MKRN2
Transcriptome	Mixed	ENSG00000076003	MCM6	MCM6
Transcriptome	Expressed in all	ENSG00000076043	REXO2	REXO2
Transcriptome	Expressed in all	ENSG00000076053	RBM7	RBM7
Transcriptome	Expressed in all	ENSG00000076067	RBMS2	RBMS2
Transcriptome	Expressed in all	ENSG00000076108	BAZ2A	BAZ2A
Transcriptome	Expressed in all	ENSG00000076201	PTPN23	PTPN23
Transcriptome	Expressed in all	ENSG00000076242	MLH1	MLH1
Transcriptome	Expressed in all	ENSG00000076248	UNG	UNG
Transcriptome	Tissue enhanced	ENSG00000076258	FMO4	FMO4
Transcriptome	Expressed in all	ENSG00000076321	KLHL20	KLHL20
Transcriptome	Expressed in all	ENSG00000076351	SLC46A1	SLC46A1
Transcriptome	Mixed	ENSG00000076356	PLXNA2	PLXNA2
Transcriptome	Tissue enhanced	ENSG00000076382	SPAG5	SPAG5
Transcriptome	Expressed in all	ENSG00000076513	ANKRD13A	ANKRD13A
Transcriptome	Expressed in all	ENSG00000076554	TPD52	TPD52
Transcriptome	Tissue enriched	ENSG00000076555	ACACB	ACACB
Transcriptome	Mixed	ENSG00000076604	TRAF4	TRAF4
Transcriptome	Mixed	ENSG00000076641	PAG1	PAG1
Transcriptome	Mixed	ENSG00000076650	GPATCH1	GPATCH1
Transcriptome	Expressed in all	ENSG00000076662	ICAM3	ICAM3
Transcriptome	Expressed in all	ENSG00000076685	NT5C2	NT5C2
Transcriptome	Group enriched	ENSG00000076770	MBNL3	MBNL3
Transcriptome	Expressed in all	ENSG00000076924	XAB2	XAB2
Transcriptome	Expressed in all	ENSG00000076928	ARHGEF1	ARHGEF1
Transcriptome	Mixed	ENSG00000076944	STXBP2	STXBP2
Transcriptome	Expressed in all	ENSG00000076984	MAP2K7	MAP2K7
Transcriptome	Mixed	ENSG00000077044	DGKD	DGKD
Transcriptome	Expressed in all	ENSG00000077097	TOP2B	TOP2B
Transcriptome	Expressed in all	ENSG00000077147	TM9SF3	TM9SF3
Transcriptome	Expressed in all	ENSG00000077150	NFKB2	NFKB2
Transcriptome	Mixed	ENSG00000077152	UBE2T	UBE2T
Transcriptome	Expressed in all	ENSG00000077157	PPP1R12B	PPP1R12B
Transcriptome	Expressed in all	ENSG00000077232	DNAJC10	DNAJC10
Transcriptome	Expressed in all	ENSG00000077235	GTF3C1	GTF3C1
Transcriptome	Expressed in all	ENSG00000077238	IL4R	IL4R
Transcriptome	Expressed in all	ENSG00000077254	USP33	USP33
Transcriptome	Expressed in all	ENSG00000077312	SNRPA	SNRPA
Transcriptome	Expressed in all	ENSG00000077348	EXOSC5	EXOSC5
Transcriptome	Expressed in all	ENSG00000077380	DYNC1I2	DYNC1I2
Transcriptome	Mixed	ENSG00000077420	APBB1IP	APBB1IP
Transcriptome	Expressed in all	ENSG00000077454	LRCH4	LRCH4
Transcriptome	Expressed in all	ENSG00000077458	FAM76B	FAM76B
Transcriptome	Expressed in all	ENSG00000077463	SIRT6	SIRT6
Transcriptome	Expressed in all	ENSG00000077514	POLD3	POLD3
Transcriptome	Expressed in all	ENSG00000077549	CAPZB	CAPZB
Transcriptome	Mixed	ENSG00000077585	GPR137B	GPR137B
Transcriptome	Expressed in all	ENSG00000077684	JADE1	JADE1
Transcriptome	Mixed	ENSG00000077713	SLC25A43	SLC25A43
Transcriptome	Expressed in all	ENSG00000077721	UBE2A	UBE2A
Transcriptome	Expressed in all	ENSG00000077782	FGFR1	FGFR1
Transcriptome	Tissue enriched	ENSG00000077984	CST7	CST7
Transcriptome	Group enriched	ENSG00000078043	PIAS2	PIAS2
Transcriptome	Expressed in all	ENSG00000078061	ARAF	ARAF
Transcriptome	Expressed in all	ENSG00000078070	MCCC1	MCCC1
Transcriptome	Tissue enriched	ENSG00000078081	LAMP3	LAMP3
Transcriptome	Tissue enhanced	ENSG00000078114	NEBL	NEBL
Transcriptome	Mixed	ENSG00000078124	ACER3	ACER3
Transcriptome	Expressed in all	ENSG00000078140	UBE2K	UBE2K
Transcriptome	Expressed in all	ENSG00000078142	PIK3C3	PIK3C3
Transcriptome	Mixed	ENSG00000078177	N4BP2	N4BP2
Transcriptome	Mixed	ENSG00000078237	TIGAR	TIGAR
Transcriptome	Expressed in all	ENSG00000078246	TULP3	TULP3
Transcriptome	Expressed in all	ENSG00000078269	SYNJ2	SYNJ2
Transcriptome	Expressed in all	ENSG00000078304	PPP2R5C	PPP2R5C
Transcriptome	Expressed in all	ENSG00000078369	GNB1	GNB1
Transcriptome	Expressed in all	ENSG00000078403	MLLT10	MLLT10
Transcriptome	Tissue enriched	ENSG00000078487	ZCWPW1	ZCWPW1
Transcriptome	Tissue enhanced	ENSG00000078589	P2RY10	P2RY10
Transcriptome	Expressed in all	ENSG00000078596	ITM2A	ITM2A
Transcriptome	Expressed in all	ENSG00000078618	NRDC	NRDC
Transcriptome	Expressed in all	ENSG00000078668	VDAC3	VDAC3
Transcriptome	Expressed in all	ENSG00000078674	PCM1	PCM1
Transcriptome	Mixed	ENSG00000078687	TNRC6C	TNRC6C
Transcriptome	Expressed in all	ENSG00000078699	CBFA2T2	CBFA2T2
Transcriptome	Expressed in all	ENSG00000078747	ITCH	ITCH
Transcriptome	Expressed in all	ENSG00000078804	TP53INP2	TP53INP2
Transcriptome	Expressed in all	ENSG00000078808	SDF4	SDF4
Transcriptome	Expressed in all	ENSG00000078902	TOLLIP	TOLLIP
Transcriptome	Expressed in all	ENSG00000078967	UBE2D4	UBE2D4
Transcriptome	Mixed	ENSG00000079134	THOC1	THOC1
Transcriptome	Tissue enhanced	ENSG00000079150	FKBP7	FKBP7
Transcriptome	Expressed in all	ENSG00000079246	XRCC5	XRCC5
Transcriptome	Expressed in all	ENSG00000079257	LXN	LXN
Transcriptome	Group enriched	ENSG00000079263	SP140	SP140
Transcriptome	Expressed in all	ENSG00000079277	MKNK1	MKNK1
Transcriptome	Expressed in all	ENSG00000079308	TNS1	TNS1
Transcriptome	Expressed in all	ENSG00000079313	REXO1	REXO1
Transcriptome	Expressed in all	ENSG00000079332	SAR1A	SAR1A
Transcriptome	Tissue enhanced	ENSG00000079335	CDC14A	CDC14A
Transcriptome	Tissue enhanced	ENSG00000079385	CEACAM1	CEACAM1
Transcriptome	Tissue enriched	ENSG00000079387	SENP1	SENP1
Transcriptome	Expressed in all	ENSG00000079432	CIC	CIC
Transcriptome	Tissue enriched	ENSG00000079435	LIPE	LIPE
Transcriptome	Expressed in all	ENSG00000079459	FDFT1	FDFT1
Transcriptome	Expressed in all	ENSG00000079462	PAFAH1B3	PAFAH1B3
Transcriptome	Expressed in all	ENSG00000079616	KIF22	KIF22
Transcriptome	Mixed	ENSG00000079691	CARMIL1	CARMIL1
Transcriptome	Expressed in all	ENSG00000079739	PGM1	PGM1
Transcriptome	Expressed in all	ENSG00000079785	DDX1	DDX1
Transcriptome	Expressed in all	ENSG00000079805	DNM2	DNM2
Transcriptome	Expressed in all	ENSG00000079819	EPB41L2	EPB41L2
Transcriptome	Expressed in all	ENSG00000079950	STX7	STX7
Transcriptome	Expressed in all	ENSG00000079974	RABL2B	RABL2B
Transcriptome	Expressed in all	ENSG00000079999	KEAP1	KEAP1
Transcriptome	Expressed in all	ENSG00000080189	SLC35C2	SLC35C2
Transcriptome	Tissue enhanced	ENSG00000080200	CRYBG3	CRYBG3
Transcriptome	Tissue enhanced	ENSG00000080298	RFX3	RFX3
Transcriptome	Expressed in all	ENSG00000080345	RIF1	RIF1
Transcriptome	Mixed	ENSG00000080371	RAB21	RAB21
Transcriptome	Tissue enhanced	ENSG00000080493	SLC4A4	SLC4A4
Transcriptome	Expressed in all	ENSG00000080503	SMARCA2	SMARCA2
Transcriptome	Expressed in all	ENSG00000080546	SESN1	SESN1
Transcriptome	Mixed	ENSG00000080561	MID2	MID2
Transcriptome	Tissue enhanced	ENSG00000080573	COL5A3	COL5A3
Transcriptome	Expressed in all	ENSG00000080603	SRCAP	SRCAP
Transcriptome	Expressed in all	ENSG00000080608	PUM3	PUM3
Transcriptome	Expressed in all	ENSG00000080802	CNOT4	CNOT4
Transcriptome	Expressed in all	ENSG00000080815	PSEN1	PSEN1
Transcriptome	Expressed in all	ENSG00000080819	CPOX	CPOX
Transcriptome	Expressed in all	ENSG00000080822	CLDND1	CLDND1
Transcriptome	Tissue enhanced	ENSG00000080823	MOK	MOK
Transcriptome	Expressed in all	ENSG00000080824	HSP90AA1	HSP90AA1
Transcriptome	Mixed	ENSG00000080839	RBL1	RBL1
Transcriptome	Expressed in all	ENSG00000080845	DLGAP4	DLGAP4
Transcriptome	Mixed	ENSG00000080854	IGSF9B	IGSF9B
Transcriptome	Mixed	ENSG00000080986	NDC80	NDC80
Transcriptome	Mixed	ENSG00000081014	AP4E1	AP4E1
Transcriptome	Expressed in all	ENSG00000081019	RSBN1	RSBN1
Transcriptome	Tissue enhanced	ENSG00000081041	CXCL2	CXCL2
Transcriptome	Tissue enhanced	ENSG00000081059	TCF7	TCF7
Transcriptome	Expressed in all	ENSG00000081087	OSTM1	OSTM1
Transcriptome	Expressed in all	ENSG00000081154	PCNP	PCNP
Transcriptome	Expressed in all	ENSG00000081177	EXD2	EXD2
Transcriptome	Expressed in all	ENSG00000081189	MEF2C	MEF2C
Transcriptome	Expressed in all	ENSG00000081237	PTPRC	PTPRC
Transcriptome	Expressed in all	ENSG00000081307	UBA5	UBA5
Transcriptome	Tissue enhanced	ENSG00000081320	STK17B	STK17B
Transcriptome	Mixed	ENSG00000081377	CDC14B	CDC14B
Transcriptome	Expressed in all	ENSG00000081386	ZNF510	ZNF510
Transcriptome	Expressed in all	ENSG00000081665	ZNF506	ZNF506
Transcriptome	Expressed in all	ENSG00000081692	JMJD4	JMJD4
Transcriptome	Expressed in all	ENSG00000081721	DUSP12	DUSP12
Transcriptome	Expressed in all	ENSG00000081760	AACS	AACS
Transcriptome	Expressed in all	ENSG00000081791	KIAA0141	KIAA0141
Transcriptome	Expressed in all	ENSG00000081870	HSPB11	HSPB11
Transcriptome	Expressed in all	ENSG00000081913	PHLPP1	PHLPP1
Transcriptome	Tissue enhanced	ENSG00000081985	IL12RB2	IL12RB2
Transcriptome	Mixed	ENSG00000082014	SMARCD3	SMARCD3
Transcriptome	Expressed in all	ENSG00000082068	WDR70	WDR70
Transcriptome	Tissue enhanced	ENSG00000082074	FYB	FYB
Transcriptome	Expressed in all	ENSG00000082146	STRADB	STRADB
Transcriptome	Expressed in all	ENSG00000082153	BZW1	BZW1
Transcriptome	Tissue enhanced	ENSG00000082196	C1QTNF3	C1QTNF3
Transcriptome	Expressed in all	ENSG00000082212	ME2	ME2
Transcriptome	Expressed in all	ENSG00000082213	C5orf22	C5orf22
Transcriptome	Expressed in all	ENSG00000082258	CCNT2	CCNT2
Transcriptome	Mixed	ENSG00000082269	FAM135A	FAM135A
Transcriptome	Tissue enhanced	ENSG00000082293	COL19A1	COL19A1
Transcriptome	Expressed in all	ENSG00000082397	EPB41L3	EPB41L3
Transcriptome	Mixed	ENSG00000082438	COBLL1	COBLL1
Transcriptome	Mixed	ENSG00000082458	DLG3	DLG3
Transcriptome	Mixed	ENSG00000082512	TRAF5	TRAF5
Transcriptome	Expressed in all	ENSG00000082515	MRPL22	MRPL22
Transcriptome	Expressed in all	ENSG00000082516	GEMIN5	GEMIN5
Transcriptome	Expressed in all	ENSG00000082641	NFE2L1	NFE2L1
Transcriptome	Expressed in all	ENSG00000082701	GSK3B	GSK3B
Transcriptome	Expressed in all	ENSG00000082781	ITGB5	ITGB5
Transcriptome	Mixed	ENSG00000082805	ERC1	ERC1
Transcriptome	Expressed in all	ENSG00000082898	XPO1	XPO1
Transcriptome	Expressed in all	ENSG00000082996	RNF13	RNF13
Transcriptome	Mixed	ENSG00000083093	PALB2	PALB2
Transcriptome	Mixed	ENSG00000083097	DOPEY1	DOPEY1
Transcriptome	Expressed in all	ENSG00000083099	LYRM2	LYRM2
Transcriptome	Expressed in all	ENSG00000083123	BCKDHB	BCKDHB
Transcriptome	Expressed in all	ENSG00000083168	KAT6A	KAT6A
Transcriptome	Expressed in all	ENSG00000083223	ZCCHC6	ZCCHC6
Transcriptome	Expressed in all	ENSG00000083290	ULK2	ULK2
Transcriptome	Expressed in all	ENSG00000083312	TNPO1	TNPO1
Transcriptome	Expressed in all	ENSG00000083444	PLOD1	PLOD1
Transcriptome	Group enriched	ENSG00000083454	P2RX5	P2RX5
Transcriptome	Tissue enhanced	ENSG00000083457	ITGAE	ITGAE
Transcriptome	Expressed in all	ENSG00000083520	DIS3	DIS3
Transcriptome	Expressed in all	ENSG00000083535	PIBF1	PIBF1
Transcriptome	Expressed in all	ENSG00000083544	TDRD3	TDRD3
Transcriptome	Mixed	ENSG00000083635	NUFIP1	NUFIP1
Transcriptome	Expressed in all	ENSG00000083642	PDS5B	PDS5B
Transcriptome	Tissue enhanced	ENSG00000083720	OXCT1	OXCT1
Transcriptome	Expressed in all	ENSG00000083750	RRAGB	RRAGB
Transcriptome	Expressed in all	ENSG00000083799	CYLD	CYLD
Transcriptome	Tissue enriched	ENSG00000083807	SLC27A5	SLC27A5
Transcriptome	Mixed	ENSG00000083812	ZNF324	ZNF324
Transcriptome	Mixed	ENSG00000083814	ZNF671	ZNF671
Transcriptome	Mixed	ENSG00000083817	ZNF416	ZNF416
Transcriptome	Expressed in all	ENSG00000083828	ZNF586	ZNF586
Transcriptome	Mixed	ENSG00000083838	ZNF446	ZNF446
Transcriptome	Expressed in all	ENSG00000083844	ZNF264	ZNF264
Transcriptome	Expressed in all	ENSG00000083845	RPS5	RPS5
Transcriptome	Expressed in all	ENSG00000083896	YTHDC1	YTHDC1
Transcriptome	Expressed in all	ENSG00000083937	CHMP2B	CHMP2B
Transcriptome	Expressed in all	ENSG00000084070	SMAP2	SMAP2
Transcriptome	Expressed in all	ENSG00000084072	PPIE	PPIE
Transcriptome	Expressed in all	ENSG00000084073	ZMPSTE24	ZMPSTE24
Transcriptome	Expressed in all	ENSG00000084090	STARD7	STARD7
Transcriptome	Expressed in all	ENSG00000084092	NOA1	NOA1
Transcriptome	Expressed in all	ENSG00000084093	REST	REST
Transcriptome	Group enriched	ENSG00000084110	HAL	HAL
Transcriptome	Mixed	ENSG00000084112	SSH1	SSH1
Transcriptome	Expressed in all	ENSG00000084207	GSTP1	GSTP1
Transcriptome	Expressed in all	ENSG00000084234	APLP2	APLP2
Transcriptome	Tissue enhanced	ENSG00000084444	FAM234B	FAM234B
Transcriptome	Expressed in all	ENSG00000084463	WBP11	WBP11
Transcriptome	Expressed in all	ENSG00000084623	EIF3I	EIF3I
Transcriptome	Expressed in all	ENSG00000084652	TXLNA	TXLNA
Transcriptome	Expressed in all	ENSG00000084676	NCOA1	NCOA1
Transcriptome	Tissue enriched	ENSG00000084693	AGBL5	AGBL5
Transcriptome	Tissue enriched	ENSG00000084731	KIF3C	KIF3C
Transcriptome	Expressed in all	ENSG00000084733	RAB10	RAB10
Transcriptome	Expressed in all	ENSG00000084754	HADHA	HADHA
Transcriptome	Tissue enhanced	ENSG00000084764	MAPRE3	MAPRE3
Transcriptome	Expressed in all	ENSG00000084774	CAD	CAD
Transcriptome	Expressed in all	ENSG00000085063	CD59	CD59
Transcriptome	Expressed in all	ENSG00000085117	CD82	CD82
Transcriptome	Expressed in all	ENSG00000085185	BCORL1	BCORL1
Transcriptome	Expressed in all	ENSG00000085224	ATRX	ATRX
Transcriptome	Expressed in all	ENSG00000085231	AK6	AK6
Transcriptome	Group enriched	ENSG00000085265	FCN1	FCN1
Transcriptome	Expressed in all	ENSG00000085274	MYNN	MYNN
Transcriptome	Expressed in all	ENSG00000085365	SCAMP1	SCAMP1
Transcriptome	Expressed in all	ENSG00000085377	PREP	PREP
Transcriptome	Tissue enhanced	ENSG00000085382	HACE1	HACE1
Transcriptome	Expressed in all	ENSG00000085415	SEH1L	SEH1L
Transcriptome	Expressed in all	ENSG00000085433	WDR47	WDR47
Transcriptome	Expressed in all	ENSG00000085449	WDFY1	WDFY1
Transcriptome	Tissue enriched	ENSG00000085465	OVGP1	OVGP1
Transcriptome	Mixed	ENSG00000085491	SLC25A24	SLC25A24
Transcriptome	Expressed in all	ENSG00000085511	MAP3K4	MAP3K4
Transcriptome	Tissue enhanced	ENSG00000085514	PILRA	PILRA
Transcriptome	Tissue enhanced	ENSG00000085563	ABCB1	ABCB1
Transcriptome	Mixed	ENSG00000085644	ZNF213	ZNF213
Transcriptome	Tissue enriched	ENSG00000085662	AKR1B1	AKR1B1
Transcriptome	Expressed in all	ENSG00000085719	CPNE3	CPNE3
Transcriptome	Expressed in all	ENSG00000085721	RRN3	RRN3
Transcriptome	Expressed in all	ENSG00000085733	CTTN	CTTN
Transcriptome	Expressed in all	ENSG00000085760	MTIF2	MTIF2
Transcriptome	Expressed in all	ENSG00000085788	DDHD2	DDHD2
Transcriptome	Expressed in all	ENSG00000085832	EPS15	EPS15
Transcriptome	Expressed in all	ENSG00000085871	MGST2	MGST2
Transcriptome	Expressed in all	ENSG00000085872	CHERP	CHERP
Transcriptome	Mixed	ENSG00000085978	ATG16L1	ATG16L1
Transcriptome	Expressed in all	ENSG00000085982	USP40	USP40
Transcriptome	Expressed in all	ENSG00000085998	POMGNT1	POMGNT1
Transcriptome	Expressed in all	ENSG00000086015	MAST2	MAST2
Transcriptome	Expressed in all	ENSG00000086061	DNAJA1	DNAJA1
Transcriptome	Expressed in all	ENSG00000086062	B4GALT1	B4GALT1
Transcriptome	Expressed in all	ENSG00000086065	CHMP5	CHMP5
Transcriptome	Expressed in all	ENSG00000086102	NFX1	NFX1
Transcriptome	Expressed in all	ENSG00000086189	DIMT1	DIMT1
Transcriptome	Expressed in all	ENSG00000086200	IPO11	IPO11
Transcriptome	Expressed in all	ENSG00000086232	EIF2AK1	EIF2AK1
Transcriptome	Group enriched	ENSG00000086288	NME8	NME8
Transcriptome	Tissue enhanced	ENSG00000086300	SNX10	SNX10
Transcriptome	Expressed in all	ENSG00000086475	SEPHS1	SEPHS1
Transcriptome	Expressed in all	ENSG00000086504	MRPL28	MRPL28
Transcriptome	Group enriched	ENSG00000086506	HBQ1	HBQ1
Transcriptome	Expressed in all	ENSG00000086544	ITPKC	ITPKC
Transcriptome	Expressed in all	ENSG00000086589	RBM22	RBM22
Transcriptome	Expressed in all	ENSG00000086598	TMED2	TMED2
Transcriptome	Expressed in all	ENSG00000086619	ERO1B	ERO1B
Transcriptome	Expressed in all	ENSG00000086666	ZFAND6	ZFAND6
Transcriptome	Expressed in all	ENSG00000086712	TXLNG	TXLNG
Transcriptome	Tissue enhanced	ENSG00000086730	LAT2	LAT2
Transcriptome	Expressed in all	ENSG00000086758	HUWE1	HUWE1
Transcriptome	Expressed in all	ENSG00000086827	ZW10	ZW10
Transcriptome	Expressed in all	ENSG00000086848	ALG9	ALG9
Transcriptome	Expressed in all	ENSG00000087008	ACOX3	ACOX3
Transcriptome	Expressed in all	ENSG00000087053	MTMR2	MTMR2
Transcriptome	Expressed in all	ENSG00000087074	PPP1R15A	PPP1R15A
Transcriptome	Expressed in all	ENSG00000087077	TRIP6	TRIP6
Transcriptome	Expressed in all	ENSG00000087086	FTL	FTL
Transcriptome	Expressed in all	ENSG00000087087	SRRT	SRRT
Transcriptome	Expressed in all	ENSG00000087088	BAX	BAX
Transcriptome	Expressed in all	ENSG00000087095	NLK	NLK
Transcriptome	Mixed	ENSG00000087111	PIGS	PIGS
Transcriptome	Expressed in all	ENSG00000087152	ATXN7L3	ATXN7L3
Transcriptome	Expressed in all	ENSG00000087157	PGS1	PGS1
Transcriptome	Expressed in all	ENSG00000087191	PSMC5	PSMC5
Transcriptome	Expressed in all	ENSG00000087206	UIMC1	UIMC1
Transcriptome	Tissue enhanced	ENSG00000087253	LPCAT2	LPCAT2
Transcriptome	Tissue enriched	ENSG00000087258	GNAO1	GNAO1
Transcriptome	Expressed in all	ENSG00000087263	OGFOD1	OGFOD1
Transcriptome	Expressed in all	ENSG00000087266	SH3BP2	SH3BP2
Transcriptome	Expressed in all	ENSG00000087269	NOP14	NOP14
Transcriptome	Expressed in all	ENSG00000087274	ADD1	ADD1
Transcriptome	Mixed	ENSG00000087299	L2HGDH	L2HGDH
Transcriptome	Tissue enhanced	ENSG00000087301	TXNDC16	TXNDC16
Transcriptome	Expressed in all	ENSG00000087302	C14orf166	C14orf166
Transcriptome	Expressed in all	ENSG00000087338	GMCL1	GMCL1
Transcriptome	Expressed in all	ENSG00000087365	SF3B2	SF3B2
Transcriptome	Mixed	ENSG00000087448	KLHL42	KLHL42
Transcriptome	Expressed in all	ENSG00000087460	GNAS	GNAS
Transcriptome	Expressed in all	ENSG00000087470	DNM1L	DNM1L
Transcriptome	Expressed in all	ENSG00000087502	ERGIC2	ERGIC2
Transcriptome	Tissue enhanced	ENSG00000087589	CASS4	CASS4
Transcriptome	Expressed in all	ENSG00000087884	AAMDC	AAMDC
Transcriptome	Tissue enhanced	ENSG00000087903	RFX2	RFX2
Transcriptome	Mixed	ENSG00000087995	METTL2A	METTL2A
Transcriptome	Mixed	ENSG00000088035	ALG6	ALG6
Transcriptome	Expressed in all	ENSG00000088038	CNOT3	CNOT3
Transcriptome	Tissue enhanced	ENSG00000088053	GP6	GP6
Transcriptome	Mixed	ENSG00000088179	PTPN4	PTPN4
Transcriptome	Expressed in all	ENSG00000088205	DDX18	DDX18
Transcriptome	Expressed in all	ENSG00000088247	KHSRP	KHSRP
Transcriptome	Expressed in all	ENSG00000088256	GNA11	GNA11
Transcriptome	Expressed in all	ENSG00000088298	EDEM2	EDEM2
Transcriptome	Tissue enhanced	ENSG00000088325	TPX2	TPX2
Transcriptome	Expressed in all	ENSG00000088356	PDRG1	PDRG1
Transcriptome	Expressed in all	ENSG00000088387	DOCK9	DOCK9
Transcriptome	Expressed in all	ENSG00000088448	ANKRD10	ANKRD10
Transcriptome	Expressed in all	ENSG00000088451	TGDS	TGDS
Transcriptome	Mixed	ENSG00000088543	C3orf18	C3orf18
Transcriptome	Expressed in all	ENSG00000088682	COQ9	COQ9
Transcriptome	Group enriched	ENSG00000088726	TMEM40	TMEM40
Transcriptome	Expressed in all	ENSG00000088727	KIF9	KIF9
Transcriptome	Expressed in all	ENSG00000088766	CRLS1	CRLS1
Transcriptome	Mixed	ENSG00000088808	PPP1R13B	PPP1R13B
Transcriptome	Expressed in all	ENSG00000088812	ATRN	ATRN
Transcriptome	Tissue enhanced	ENSG00000088826	SMOX	SMOX
Transcriptome	Mixed	ENSG00000088827	SIGLEC1	SIGLEC1
Transcriptome	Expressed in all	ENSG00000088832	FKBP1A	FKBP1A
Transcriptome	Expressed in all	ENSG00000088833	NSFL1C	NSFL1C
Transcriptome	Expressed in all	ENSG00000088854	C20orf194	C20orf194
Transcriptome	Mixed	ENSG00000088876	ZNF343	ZNF343
Transcriptome	Mixed	ENSG00000088881	EBF4	EBF4
Transcriptome	Expressed in all	ENSG00000088888	MAVS	MAVS
Transcriptome	Tissue enhanced	ENSG00000088899	LZTS3	LZTS3
Transcriptome	Expressed in all	ENSG00000088930	XRN2	XRN2
Transcriptome	Expressed in all	ENSG00000088970	KIZ	KIZ
Transcriptome	Expressed in all	ENSG00000088986	DYNLL1	DYNLL1
Transcriptome	Tissue enhanced	ENSG00000088992	TESC	TESC
Transcriptome	Expressed in all	ENSG00000089006	SNX5	SNX5
Transcriptome	Expressed in all	ENSG00000089009	RPL6	RPL6
Transcriptome	Tissue enhanced	ENSG00000089012	SIRPG	SIRPG
Transcriptome	Expressed in all	ENSG00000089022	MAPKAPK5	MAPKAPK5
Transcriptome	Mixed	ENSG00000089041	P2RX7	P2RX7
Transcriptome	Expressed in all	ENSG00000089048	ESF1	ESF1
Transcriptome	Expressed in all	ENSG00000089050	RBBP9	RBBP9
Transcriptome	Expressed in all	ENSG00000089053	ANAPC5	ANAPC5
Transcriptome	Expressed in all	ENSG00000089057	SLC23A2	SLC23A2
Transcriptome	Expressed in all	ENSG00000089060	SLC8B1	SLC8B1
Transcriptome	Expressed in all	ENSG00000089063	TMEM230	TMEM230
Transcriptome	Mixed	ENSG00000089091	DZANK1	DZANK1
Transcriptome	Expressed in all	ENSG00000089094	KDM2B	KDM2B
Transcriptome	Mixed	ENSG00000089123	TASP1	TASP1
Transcriptome	Expressed in all	ENSG00000089127	OAS1	OAS1
Transcriptome	Expressed in all	ENSG00000089154	GCN1	GCN1
Transcriptome	Expressed in all	ENSG00000089157	RPLP0	RPLP0
Transcriptome	Expressed in all	ENSG00000089159	PXN	PXN
Transcriptome	Tissue enriched	ENSG00000089169	RPH3A	RPH3A
Transcriptome	Expressed in all	ENSG00000089177	KIF16B	KIF16B
Transcriptome	Expressed in all	ENSG00000089195	TRMT6	TRMT6
Transcriptome	Expressed in all	ENSG00000089220	PEBP1	PEBP1
Transcriptome	Tissue enriched	ENSG00000089234	BRAP	BRAP
Transcriptome	Expressed in all	ENSG00000089248	ERP29	ERP29
Transcriptome	Expressed in all	ENSG00000089280	FUS	FUS
Transcriptome	Expressed in all	ENSG00000089289	IGBP1	IGBP1
Transcriptome	Expressed in all	ENSG00000089327	FXYD5	FXYD5
Transcriptome	Expressed in all	ENSG00000089335	ZNF302	ZNF302
Transcriptome	Expressed in all	ENSG00000089351	GRAMD1A	GRAMD1A
Transcriptome	Tissue enhanced	ENSG00000089356	FXYD3	FXYD3
Transcriptome	Expressed in all	ENSG00000089486	CDIP1	CDIP1
Transcriptome	Tissue enriched	ENSG00000089505	CMTM1	CMTM1
Transcriptome	Expressed in all	ENSG00000089597	GANAB	GANAB
Transcriptome	Mixed	ENSG00000089639	GMIP	GMIP
Transcriptome	Mixed	ENSG00000089682	RBM41	RBM41
Transcriptome	Tissue enhanced	ENSG00000089692	LAG3	LAG3
Transcriptome	Expressed in all	ENSG00000089693	MLF2	MLF2
Transcriptome	Tissue enhanced	ENSG00000089737	DDX24	DDX24
Transcriptome	Mixed	ENSG00000089775	ZBTB25	ZBTB25
Transcriptome	Tissue enhanced	ENSG00000089818	NECAP1	NECAP1
Transcriptome	Tissue enhanced	ENSG00000089820	ARHGAP4	ARHGAP4
Transcriptome	Expressed in all	ENSG00000089876	DHX32	DHX32
Transcriptome	Expressed in all	ENSG00000089902	RCOR1	RCOR1
Transcriptome	Expressed in all	ENSG00000089916	GPATCH2L	GPATCH2L
Transcriptome	Expressed in all	ENSG00000090006	LTBP4	LTBP4
Transcriptome	Expressed in all	ENSG00000090013	BLVRB	BLVRB
Transcriptome	Expressed in all	ENSG00000090020	SLC9A1	SLC9A1
Transcriptome	Expressed in all	ENSG00000090054	SPTLC1	SPTLC1
Transcriptome	Expressed in all	ENSG00000090060	PAPOLA	PAPOLA
Transcriptome	Expressed in all	ENSG00000090061	CCNK	CCNK
Transcriptome	Expressed in all	ENSG00000090097	PCBP4	PCBP4
Transcriptome	Mixed	ENSG00000090104	RGS1	RGS1
Transcriptome	Expressed in all	ENSG00000090238	YPEL3	YPEL3
Transcriptome	Expressed in all	ENSG00000090263	MRPS33	MRPS33
Transcriptome	Expressed in all	ENSG00000090266	NDUFB2	NDUFB2
Transcriptome	Expressed in all	ENSG00000090273	NUDC	NUDC
Transcriptome	Expressed in all	ENSG00000090316	MAEA	MAEA
Transcriptome	Expressed in all	ENSG00000090339	ICAM1	ICAM1
Transcriptome	Expressed in all	ENSG00000090372	STRN4	STRN4
Transcriptome	Tissue enhanced	ENSG00000090376	IRAK3	IRAK3
Transcriptome	Expressed in all	ENSG00000090382	LYZ	LYZ
Transcriptome	Expressed in all	ENSG00000090432	MUL1	MUL1
Transcriptome	Expressed in all	ENSG00000090447	TFAP4	TFAP4
Transcriptome	Expressed in all	ENSG00000090470	PDCD7	PDCD7
Transcriptome	Expressed in all	ENSG00000090487	SPG21	SPG21
Transcriptome	Expressed in all	ENSG00000090520	DNAJB11	DNAJB11
Transcriptome	Mixed	ENSG00000090530	P3H2	P3H2
Transcriptome	Mixed	ENSG00000090554	FLT3LG	FLT3LG
Transcriptome	Expressed in all	ENSG00000090565	RAB11FIP3	RAB11FIP3
Transcriptome	Expressed in all	ENSG00000090581	GNPTG	GNPTG
Transcriptome	Mixed	ENSG00000090612	ZNF268	ZNF268
Transcriptome	Expressed in all	ENSG00000090615	GOLGA3	GOLGA3
Transcriptome	Expressed in all	ENSG00000090621	PABPC4	PABPC4
Transcriptome	Mixed	ENSG00000090661	CERS4	CERS4
Transcriptome	Expressed in all	ENSG00000090674	MCOLN1	MCOLN1
Transcriptome	Expressed in all	ENSG00000090686	USP48	USP48
Transcriptome	Mixed	ENSG00000090776	EFNB1	EFNB1
Transcriptome	Expressed in all	ENSG00000090857	PDPR	PDPR
Transcriptome	Expressed in all	ENSG00000090861	AARS	AARS
Transcriptome	Expressed in all	ENSG00000090863	GLG1	GLG1
Transcriptome	Expressed in all	ENSG00000090905	TNRC6A	TNRC6A
Transcriptome	Expressed in all	ENSG00000090924	PLEKHG2	PLEKHG2
Transcriptome	Mixed	ENSG00000090971	NAT14	NAT14
Transcriptome	Mixed	ENSG00000090975	PITPNM2	PITPNM2
Transcriptome	Expressed in all	ENSG00000090989	EXOC1	EXOC1
Transcriptome	Expressed in all	ENSG00000091009	RBM27	RBM27
Transcriptome	Expressed in all	ENSG00000091039	OSBPL8	OSBPL8
Transcriptome	Expressed in all	ENSG00000091073	DTX2	DTX2
Transcriptome	Tissue enhanced	ENSG00000091106	NLRC4	NLRC4
Transcriptome	Mixed	ENSG00000091127	PUS7	PUS7
Transcriptome	Expressed in all	ENSG00000091140	DLD	DLD
Transcriptome	Tissue enhanced	ENSG00000091157	WDR7	WDR7
Transcriptome	Expressed in all	ENSG00000091164	TXNL1	TXNL1
Transcriptome	Tissue enhanced	ENSG00000091181	IL5RA	IL5RA
Transcriptome	Tissue enhanced	ENSG00000091262	ABCC6	ABCC6
Transcriptome	Expressed in all	ENSG00000091317	CMTM6	CMTM6
Transcriptome	Expressed in all	ENSG00000091409	ITGA6	ITGA6
Transcriptome	Expressed in all	ENSG00000091436	MAP3K20	MAP3K20
Transcriptome	Expressed in all	ENSG00000091483	FH	FH
Transcriptome	Expressed in all	ENSG00000091490	SEL1L3	SEL1L3
Transcriptome	Expressed in all	ENSG00000091527	CDV3	CDV3
Transcriptome	Tissue enhanced	ENSG00000091536	MYO15A	MYO15A
Transcriptome	Expressed in all	ENSG00000091542	ALKBH5	ALKBH5
Transcriptome	Mixed	ENSG00000091592	NLRP1	NLRP1
Transcriptome	Expressed in all	ENSG00000091640	SPAG7	SPAG7
Transcriptome	Tissue enhanced	ENSG00000091651	ORC6	ORC6
Transcriptome	Expressed in all	ENSG00000091732	ZC3HC1	ZC3HC1
Transcriptome	Expressed in all	ENSG00000091947	TMEM101	TMEM101
Transcriptome	Mixed	ENSG00000091972	CD200	CD200
Transcriptome	Expressed in all	ENSG00000092010	PSME1	PSME1
Transcriptome	Expressed in all	ENSG00000092020	PPP2R3C	PPP2R3C
Transcriptome	Expressed in all	ENSG00000092036	HAUS4	HAUS4
Transcriptome	Tissue enriched	ENSG00000092068	SLC7A8	SLC7A8
Transcriptome	Mixed	ENSG00000092094	OSGEP	OSGEP
Transcriptome	Tissue enriched	ENSG00000092096	SLC22A17	SLC22A17
Transcriptome	Expressed in all	ENSG00000092098	RNF31	RNF31
Transcriptome	Expressed in all	ENSG00000092108	SCFD1	SCFD1
Transcriptome	Tissue enriched	ENSG00000092140	G2E3	G2E3
Transcriptome	Expressed in all	ENSG00000092148	HECTD1	HECTD1
Transcriptome	Expressed in all	ENSG00000092199	HNRNPC	HNRNPC
Transcriptome	Tissue enriched	ENSG00000092200	RPGRIP1	RPGRIP1
Transcriptome	Expressed in all	ENSG00000092201	SUPT16H	SUPT16H
Transcriptome	Expressed in all	ENSG00000092203	TOX4	TOX4
Transcriptome	Expressed in all	ENSG00000092208	GEMIN2	GEMIN2
Transcriptome	Tissue enriched	ENSG00000092295	TGM1	TGM1
Transcriptome	Tissue enriched	ENSG00000092330	TINF2	TINF2
Transcriptome	Tissue enriched	ENSG00000092439	TRPM7	TRPM7
Transcriptome	Mixed	ENSG00000092470	WDR76	WDR76
Transcriptome	Tissue enhanced	ENSG00000092529	CAPN3	CAPN3
Transcriptome	Expressed in all	ENSG00000092531	SNAP23	SNAP23
Transcriptome	Tissue enhanced	ENSG00000092621	PHGDH	PHGDH
Transcriptome	Group enriched	ENSG00000092758	COL9A3	COL9A3
Transcriptome	Expressed in all	ENSG00000092820	EZR	EZR
Transcriptome	Expressed in all	ENSG00000092841	MYL6	MYL6
Transcriptome	Expressed in all	ENSG00000092847	AGO1	AGO1
Transcriptome	Expressed in all	ENSG00000092871	RFFL	RFFL
Transcriptome	Mixed	ENSG00000092929	UNC13D	UNC13D
Transcriptome	Expressed in all	ENSG00000092931	MFSD11	MFSD11
Transcriptome	Expressed in all	ENSG00000092964	DPYSL2	DPYSL2
Transcriptome	Mixed	ENSG00000092978	GPATCH2	GPATCH2
Transcriptome	Expressed in all	ENSG00000093000	NUP50	NUP50
Transcriptome	Tissue enhanced	ENSG00000093009	CDC45	CDC45
Transcriptome	Expressed in all	ENSG00000093010	COMT	COMT
Transcriptome	Expressed in all	ENSG00000093072	CECR1	CECR1
Transcriptome	Tissue enhanced	ENSG00000093134	VNN3	VNN3
Transcriptome	Expressed in all	ENSG00000093144	ECHDC1	ECHDC1
Transcriptome	Expressed in all	ENSG00000093167	LRRFIP2	LRRFIP2
Transcriptome	Expressed in all	ENSG00000093183	SEC22C	SEC22C
Transcriptome	Expressed in all	ENSG00000094631	HDAC6	HDAC6
Transcriptome	Expressed in all	ENSG00000094755	GABRP	GABRP
Transcriptome	Expressed in all	ENSG00000094841	UPRT	UPRT
Transcriptome	Expressed in all	ENSG00000094880	CDC23	CDC23
Transcriptome	Expressed in all	ENSG00000094914	AAAS	AAAS
Transcriptome	Expressed in all	ENSG00000094916	CBX5	CBX5
Transcriptome	Mixed	ENSG00000094975	SUCO	SUCO
Transcriptome	Expressed in all	ENSG00000095002	MSH2	MSH2
Transcriptome	Mixed	ENSG00000095015	MAP3K1	MAP3K1
Transcriptome	Expressed in all	ENSG00000095059	DHPS	DHPS
Transcriptome	Expressed in all	ENSG00000095066	HOOK2	HOOK2
Transcriptome	Expressed in all	ENSG00000095139	ARCN1	ARCN1
Transcriptome	Expressed in all	ENSG00000095209	TMEM38B	TMEM38B
Transcriptome	Expressed in all	ENSG00000095261	PSMD5	PSMD5
Transcriptome	Tissue enhanced	ENSG00000095303	PTGS1	PTGS1
Transcriptome	Expressed in all	ENSG00000095319	NUP188	NUP188
Transcriptome	Expressed in all	ENSG00000095321	CRAT	CRAT
Transcriptome	Mixed	ENSG00000095370	SH2D3C	SH2D3C
Transcriptome	Expressed in all	ENSG00000095380	NANS	NANS
Transcriptome	Mixed	ENSG00000095383	TBC1D2	TBC1D2
Transcriptome	Tissue enhanced	ENSG00000095397	WHRN	WHRN
Transcriptome	Expressed in all	ENSG00000095485	CWF19L1	CWF19L1
Transcriptome	Expressed in all	ENSG00000095564	BTAF1	BTAF1
Transcriptome	Expressed in all	ENSG00000095574	IKZF5	IKZF5
Transcriptome	Mixed	ENSG00000095585	BLNK	BLNK
Transcriptome	Expressed in all	ENSG00000095787	WAC	WAC
Transcriptome	Expressed in all	ENSG00000095794	CREM	CREM
Transcriptome	Expressed in all	ENSG00000095906	NUBP2	NUBP2
Transcriptome	Mixed	ENSG00000095951	HIVEP1	HIVEP1
Transcriptome	Expressed in all	ENSG00000096060	FKBP5	FKBP5
Transcriptome	Expressed in all	ENSG00000096063	SRPK1	SRPK1
Transcriptome	Expressed in all	ENSG00000096070	BRPF3	BRPF3
Transcriptome	Expressed in all	ENSG00000096080	MRPS18A	MRPS18A
Transcriptome	Expressed in all	ENSG00000096092	TMEM14A	TMEM14A
Transcriptome	Tissue enhanced	ENSG00000096093	EFHC1	EFHC1
Transcriptome	Expressed in all	ENSG00000096384	HSP90AB1	HSP90AB1
Transcriptome	Expressed in all	ENSG00000096401	CDC5L	CDC5L
Transcriptome	Mixed	ENSG00000096433	ITPR3	ITPR3
Transcriptome	Mixed	ENSG00000096654	ZNF184	ZNF184
Transcriptome	Expressed in all	ENSG00000096717	SIRT1	SIRT1
Transcriptome	Expressed in all	ENSG00000096746	HNRNPH3	HNRNPH3
Transcriptome	Expressed in all	ENSG00000096872	IFT74	IFT74
Transcriptome	Mixed	ENSG00000096968	JAK2	JAK2
Transcriptome	Tissue enhanced	ENSG00000096996	IL12RB1	IL12RB1
Transcriptome	Expressed in all	ENSG00000097007	ABL1	ABL1
Transcriptome	Tissue enhanced	ENSG00000097021	ACOT7	ACOT7
Transcriptome	Expressed in all	ENSG00000097033	SH3GLB1	SH3GLB1
Transcriptome	Tissue enhanced	ENSG00000097046	CDC7	CDC7
Transcriptome	Mixed	ENSG00000097096	SYDE2	SYDE2
Transcriptome	Mixed	ENSG00000099139	PCSK5	PCSK5
Transcriptome	Expressed in all	ENSG00000099194	SCD	SCD
Transcriptome	Expressed in all	ENSG00000099203	TMED1	TMED1
Transcriptome	Expressed in all	ENSG00000099204	ABLIM1	ABLIM1
Transcriptome	Tissue enhanced	ENSG00000099219	ERMP1	ERMP1
Transcriptome	Expressed in all	ENSG00000099246	RAB18	RAB18
Transcriptome	Expressed in all	ENSG00000099250	NRP1	NRP1
Transcriptome	Mixed	ENSG00000099256	PRTFDC1	PRTFDC1
Transcriptome	Mixed	ENSG00000099282	TSPAN15	TSPAN15
Transcriptome	Expressed in all	ENSG00000099284	H2AFY2	H2AFY2
Transcriptome	Expressed in all	ENSG00000099290	WASHC2A	WASHC2A
Transcriptome	Expressed in all	ENSG00000099308	MAST3	MAST3
Transcriptome	Expressed in all	ENSG00000099326	MZF1	MZF1
Transcriptome	Expressed in all	ENSG00000099330	OCEL1	OCEL1
Transcriptome	Expressed in all	ENSG00000099331	MYO9B	MYO9B
Transcriptome	Mixed	ENSG00000099337	KCNK6	KCNK6
Transcriptome	Tissue enriched	ENSG00000099338	CATSPERG	CATSPERG
Transcriptome	Expressed in all	ENSG00000099341	PSMD8	PSMD8
Transcriptome	Expressed in all	ENSG00000099364	FBXL19	FBXL19
Transcriptome	Expressed in all	ENSG00000099377	HSD3B7	HSD3B7
Transcriptome	Expressed in all	ENSG00000099381	SETD1A	SETD1A
Transcriptome	Expressed in all	ENSG00000099385	BCL7C	BCL7C
Transcriptome	Expressed in all	ENSG00000099622	CIRBP	CIRBP
Transcriptome	Expressed in all	ENSG00000099624	ATP5D	ATP5D
Transcriptome	Expressed in all	ENSG00000099783	HNRNPM	HNRNPM
Transcriptome	Expressed in all	ENSG00000099785	02-Mar	02-Mar
Transcriptome	Expressed in all	ENSG00000099795	NDUFB7	NDUFB7
Transcriptome	Expressed in all	ENSG00000099797	TECR	TECR
Transcriptome	Expressed in all	ENSG00000099800	TIMM13	TIMM13
Transcriptome	Expressed in all	ENSG00000099804	CDC34	CDC34
Transcriptome	Expressed in all	ENSG00000099810	MTAP	MTAP
Transcriptome	Expressed in all	ENSG00000099817	POLR2E	POLR2E
Transcriptome	Expressed in all	ENSG00000099821	POLRMT	POLRMT
Transcriptome	Tissue enriched	ENSG00000099840	IZUMO4	IZUMO4
Transcriptome	Mixed	ENSG00000099849	RASSF7	RASSF7
Transcriptome	Expressed in all	ENSG00000099860	GADD45B	GADD45B
Transcriptome	Expressed in all	ENSG00000099875	MKNK2	MKNK2
Transcriptome	Mixed	ENSG00000099889	ARVCF	ARVCF
Transcriptome	Expressed in all	ENSG00000099899	TRMT2A	TRMT2A
Transcriptome	Expressed in all	ENSG00000099901	RANBP1	RANBP1
Transcriptome	Expressed in all	ENSG00000099904	ZDHHC8	ZDHHC8
Transcriptome	Expressed in all	ENSG00000099910	KLHL22	KLHL22
Transcriptome	Expressed in all	ENSG00000099917	MED15	MED15
Transcriptome	Expressed in all	ENSG00000099940	SNAP29	SNAP29
Transcriptome	Expressed in all	ENSG00000099942	CRKL	CRKL
Transcriptome	Expressed in all	ENSG00000099949	LZTR1	LZTR1
Transcriptome	Expressed in all	ENSG00000099956	SMARCB1	SMARCB1
Transcriptome	Mixed	ENSG00000099958	DERL3	DERL3
Transcriptome	Expressed in all	ENSG00000099968	BCL2L13	BCL2L13
Transcriptome	Expressed in all	ENSG00000099977	DDT	DDT
Transcriptome	Tissue enhanced	ENSG00000099985	OSM	OSM
Transcriptome	Expressed in all	ENSG00000099991	CABIN1	CABIN1
Transcriptome	Mixed	ENSG00000099992	TBC1D10A	TBC1D10A
Transcriptome	Expressed in all	ENSG00000099995	SF3A1	SF3A1
Transcriptome	Expressed in all	ENSG00000099999	RNF215	RNF215
Transcriptome	Tissue enhanced	ENSG00000100003	SEC14L2	SEC14L2
Transcriptome	Expressed in all	ENSG00000100014	SPECC1L	SPECC1L
Transcriptome	Expressed in all	ENSG00000100023	PPIL2	PPIL2
Transcriptome	Tissue enhanced	ENSG00000100027	YPEL1	YPEL1
Transcriptome	Expressed in all	ENSG00000100028	SNRPD3	SNRPD3
Transcriptome	Expressed in all	ENSG00000100029	PES1	PES1
Transcriptome	Expressed in all	ENSG00000100030	MAPK1	MAPK1
Transcriptome	Tissue enhanced	ENSG00000100031	GGT1	GGT1
Transcriptome	Expressed in all	ENSG00000100034	PPM1F	PPM1F
Transcriptome	Mixed	ENSG00000100038	TOP3B	TOP3B
Transcriptome	Tissue enhanced	ENSG00000100055	CYTH4	CYTH4
Transcriptome	Mixed	ENSG00000100056	DGCR14	DGCR14
Transcriptome	Mixed	ENSG00000100060	MFNG	MFNG
Transcriptome	Mixed	ENSG00000100068	LRP5L	LRP5L
Transcriptome	Expressed in all	ENSG00000100075	SLC25A1	SLC25A1
Transcriptome	Mixed	ENSG00000100077	GRK3	GRK3
Transcriptome	Tissue enhanced	ENSG00000100079	LGALS2	LGALS2
Transcriptome	Expressed in all	ENSG00000100083	GGA1	GGA1
Transcriptome	Expressed in all	ENSG00000100084	HIRA	HIRA
Transcriptome	Mixed	ENSG00000100092	SH3BP1	SH3BP1
Transcriptome	Tissue enriched	ENSG00000100095	SEZ6L	SEZ6L
Transcriptome	Expressed in all	ENSG00000100097	LGALS1	LGALS1
Transcriptome	Expressed in all	ENSG00000100099	HPS4	HPS4
Transcriptome	Expressed in all	ENSG00000100100	PIK3IP1	PIK3IP1
Transcriptome	Expressed in all	ENSG00000100104	SRRD	SRRD
Transcriptome	Expressed in all	ENSG00000100105	PATZ1	PATZ1
Transcriptome	Expressed in all	ENSG00000100106	TRIOBP	TRIOBP
Transcriptome	Expressed in all	ENSG00000100109	TFIP11	TFIP11
Transcriptome	Expressed in all	ENSG00000100124	ANKRD54	ANKRD54
Transcriptome	Expressed in all	ENSG00000100129	EIF3L	EIF3L
Transcriptome	Expressed in all	ENSG00000100138	SNU13	SNU13
Transcriptome	Expressed in all	ENSG00000100139	MICALL1	MICALL1
Transcriptome	Expressed in all	ENSG00000100142	POLR2F	POLR2F
Transcriptome	Mixed	ENSG00000100147	CCDC134	CCDC134
Transcriptome	Mixed	ENSG00000100150	DEPDC5	DEPDC5
Transcriptome	Expressed in all	ENSG00000100151	PICK1	PICK1
Transcriptome	Tissue enhanced	ENSG00000100162	CENPM	CENPM
Transcriptome	Expressed in all	ENSG00000100201	DDX17	DDX17
Transcriptome	Mixed	ENSG00000100207	TCF20	TCF20
Transcriptome	Expressed in all	ENSG00000100209	HSCB	HSCB
Transcriptome	Expressed in all	ENSG00000100211	CBY1	CBY1
Transcriptome	Expressed in all	ENSG00000100216	TOMM22	TOMM22
Transcriptome	Expressed in all	ENSG00000100219	XBP1	XBP1
Transcriptome	Expressed in all	ENSG00000100220	RTCB	RTCB
Transcriptome	Expressed in all	ENSG00000100221	JOSD1	JOSD1
Transcriptome	Expressed in all	ENSG00000100225	FBXO7	FBXO7
Transcriptome	Expressed in all	ENSG00000100226	GTPBP1	GTPBP1
Transcriptome	Expressed in all	ENSG00000100227	POLDIP3	POLDIP3
Transcriptome	Expressed in all	ENSG00000100239	PPP6R2	PPP6R2
Transcriptome	Expressed in all	ENSG00000100241	SBF1	SBF1
Transcriptome	Expressed in all	ENSG00000100242	SUN2	SUN2
Transcriptome	Expressed in all	ENSG00000100243	CYB5R3	CYB5R3
Transcriptome	Expressed in all	ENSG00000100246	DNAL4	DNAL4
Transcriptome	Expressed in all	ENSG00000100258	LMF2	LMF2
Transcriptome	Mixed	ENSG00000100263	RHBDD3	RHBDD3
Transcriptome	Expressed in all	ENSG00000100266	PACSIN2	PACSIN2
Transcriptome	Mixed	ENSG00000100271	TTLL1	TTLL1
Transcriptome	Expressed in all	ENSG00000100280	AP1B1	AP1B1
Transcriptome	Expressed in all	ENSG00000100281	HMGXB4	HMGXB4
Transcriptome	Expressed in all	ENSG00000100284	TOM1	TOM1
Transcriptome	Mixed	ENSG00000100288	CHKB	CHKB
Transcriptome	Expressed in all	ENSG00000100292	HMOX1	HMOX1
Transcriptome	Expressed in all	ENSG00000100294	MCAT	MCAT
Transcriptome	Expressed in all	ENSG00000100296	THOC5	THOC5
Transcriptome	Expressed in all	ENSG00000100297	MCM5	MCM5
Transcriptome	Mixed	ENSG00000100298	APOBEC3H	APOBEC3H
Transcriptome	Expressed in all	ENSG00000100299	ARSA	ARSA
Transcriptome	Expressed in all	ENSG00000100300	TSPO	TSPO
Transcriptome	Expressed in all	ENSG00000100304	TTLL12	TTLL12
Transcriptome	Expressed in all	ENSG00000100307	CBX7	CBX7
Transcriptome	Tissue enhanced	ENSG00000100311	PDGFB	PDGFB
Transcriptome	Expressed in all	ENSG00000100316	RPL3	RPL3
Transcriptome	Expressed in all	ENSG00000100319	ZMAT5	ZMAT5
Transcriptome	Expressed in all	ENSG00000100321	SYNGR1	SYNGR1
Transcriptome	Expressed in all	ENSG00000100324	TAB1	TAB1
Transcriptome	Expressed in all	ENSG00000100325	ASCC2	ASCC2
Transcriptome	Expressed in all	ENSG00000100330	MTMR3	MTMR3
Transcriptome	Expressed in all	ENSG00000100335	MIEF1	MIEF1
Transcriptome	Mixed	ENSG00000100336	APOL4	APOL4
Transcriptome	Expressed in all	ENSG00000100342	APOL1	APOL1
Transcriptome	Expressed in all	ENSG00000100345	MYH9	MYH9
Transcriptome	Tissue enhanced	ENSG00000100346	CACNA1I	CACNA1I
Transcriptome	Expressed in all	ENSG00000100347	SAMM50	SAMM50
Transcriptome	Expressed in all	ENSG00000100348	TXN2	TXN2
Transcriptome	Mixed	ENSG00000100350	FOXRED2	FOXRED2
Transcriptome	Tissue enhanced	ENSG00000100351	GRAP2	GRAP2
Transcriptome	Expressed in all	ENSG00000100353	EIF3D	EIF3D
Transcriptome	Mixed	ENSG00000100354	TNRC6B	TNRC6B
Transcriptome	Expressed in all	ENSG00000100359	SGSM3	SGSM3
Transcriptome	Expressed in all	ENSG00000100360	IFT27	IFT27
Transcriptome	Tissue enriched	ENSG00000100362	PVALB	PVALB
Transcriptome	Expressed in all	ENSG00000100364	KIAA0930	KIAA0930
Transcriptome	Tissue enhanced	ENSG00000100365	NCF4	NCF4
Transcriptome	Tissue enhanced	ENSG00000100368	CSF2RB	CSF2RB
Transcriptome	Expressed in all	ENSG00000100372	SLC25A17	SLC25A17
Transcriptome	Group enriched	ENSG00000100373	UPK3A	UPK3A
Transcriptome	Expressed in all	ENSG00000100376	FAM118A	FAM118A
Transcriptome	Tissue enhanced	ENSG00000100379	KCTD17	KCTD17
Transcriptome	Expressed in all	ENSG00000100380	ST13	ST13
Transcriptome	Tissue enhanced	ENSG00000100385	IL2RB	IL2RB
Transcriptome	Expressed in all	ENSG00000100387	RBX1	RBX1
Transcriptome	Expressed in all	ENSG00000100393	EP300	EP300
Transcriptome	Expressed in all	ENSG00000100395	L3MBTL2	L3MBTL2
Transcriptome	Expressed in all	ENSG00000100401	RANGAP1	RANGAP1
Transcriptome	Expressed in all	ENSG00000100403	ZC3H7B	ZC3H7B
Transcriptome	Expressed in all	ENSG00000100410	PHF5A	PHF5A
Transcriptome	Expressed in all	ENSG00000100412	ACO2	ACO2
Transcriptome	Expressed in all	ENSG00000100413	POLR3H	POLR3H
Transcriptome	Expressed in all	ENSG00000100416	TRMU	TRMU
Transcriptome	Expressed in all	ENSG00000100417	PMM1	PMM1
Transcriptome	Expressed in all	ENSG00000100418	DESI1	DESI1
Transcriptome	Expressed in all	ENSG00000100422	CERK	CERK
Transcriptome	Expressed in all	ENSG00000100425	BRD1	BRD1
Transcriptome	Expressed in all	ENSG00000100426	ZBED4	ZBED4
Transcriptome	Tissue enriched	ENSG00000100427	MLC1	MLC1
Transcriptome	Mixed	ENSG00000100429	HDAC10	HDAC10
Transcriptome	Expressed in all	ENSG00000100439	ABHD4	ABHD4
Transcriptome	Expressed in all	ENSG00000100441	KHNYN	KHNYN
Transcriptome	Expressed in all	ENSG00000100442	FKBP3	FKBP3
Transcriptome	Expressed in all	ENSG00000100445	SDR39U1	SDR39U1
Transcriptome	Tissue enriched	ENSG00000100448	CTSG	CTSG
Transcriptome	Tissue enhanced	ENSG00000100450	GZMH	GZMH
Transcriptome	Tissue enhanced	ENSG00000100453	GZMB	GZMB
Transcriptome	Expressed in all	ENSG00000100461	RBM23	RBM23
Transcriptome	Expressed in all	ENSG00000100462	PRMT5	PRMT5
Transcriptome	Group enriched	ENSG00000100473	COCH	COCH
Transcriptome	Expressed in all	ENSG00000100478	AP4S1	AP4S1
Transcriptome	Mixed	ENSG00000100479	POLE2	POLE2
Transcriptome	Mixed	ENSG00000100483	VCPKMT	VCPKMT
Transcriptome	Expressed in all	ENSG00000100485	SOS2	SOS2
Transcriptome	Mixed	ENSG00000100490	CDKL1	CDKL1
Transcriptome	Mixed	ENSG00000100503	NIN	NIN
Transcriptome	Mixed	ENSG00000100504	PYGL	PYGL
Transcriptome	Expressed in all	ENSG00000100519	PSMC6	PSMC6
Transcriptome	Expressed in all	ENSG00000100522	GNPNAT1	GNPNAT1
Transcriptome	Tissue enhanced	ENSG00000100523	DDHD1	DDHD1
Transcriptome	Tissue enriched	ENSG00000100526	CDKN3	CDKN3
Transcriptome	Expressed in all	ENSG00000100528	CNIH1	CNIH1
Transcriptome	Expressed in all	ENSG00000100532	CGRRF1	CGRRF1
Transcriptome	Expressed in all	ENSG00000100554	ATP6V1D	ATP6V1D
Transcriptome	Expressed in all	ENSG00000100564	PIGH	PIGH
Transcriptome	Expressed in all	ENSG00000100567	PSMA3	PSMA3
Transcriptome	Expressed in all	ENSG00000100568	VTI1B	VTI1B
Transcriptome	Expressed in all	ENSG00000100575	TIMM9	TIMM9
Transcriptome	Expressed in all	ENSG00000100577	GSTZ1	GSTZ1
Transcriptome	Mixed	ENSG00000100578	KIAA0586	KIAA0586
Transcriptome	Mixed	ENSG00000100580	TMED8	TMED8
Transcriptome	Expressed in all	ENSG00000100591	AHSA1	AHSA1
Transcriptome	Expressed in all	ENSG00000100592	DAAM1	DAAM1
Transcriptome	Expressed in all	ENSG00000100596	SPTLC2	SPTLC2
Transcriptome	Mixed	ENSG00000100599	RIN3	RIN3
Transcriptome	Expressed in all	ENSG00000100600	LGMN	LGMN
Transcriptome	Mixed	ENSG00000100601	ALKBH1	ALKBH1
Transcriptome	Expressed in all	ENSG00000100603	SNW1	SNW1
Transcriptome	Expressed in all	ENSG00000100605	ITPK1	ITPK1
Transcriptome	Expressed in all	ENSG00000100612	DHRS7	DHRS7
Transcriptome	Expressed in all	ENSG00000100614	PPM1A	PPM1A
Transcriptome	Tissue enhanced	ENSG00000100628	ASB2	ASB2
Transcriptome	Mixed	ENSG00000100629	CEP128	CEP128
Transcriptome	Expressed in all	ENSG00000100632	ERH	ERH
Transcriptome	Expressed in all	ENSG00000100644	HIF1A	HIF1A
Transcriptome	Expressed in all	ENSG00000100647	SUSD6	SUSD6
Transcriptome	Expressed in all	ENSG00000100650	SRSF5	SRSF5
Transcriptome	Expressed in all	ENSG00000100664	EIF5	EIF5
Transcriptome	Expressed in all	ENSG00000100697	DICER1	DICER1
Transcriptome	Expressed in all	ENSG00000100711	ZFYVE21	ZFYVE21
Transcriptome	Expressed in all	ENSG00000100714	MTHFD1	MTHFD1
Transcriptome	Tissue enhanced	ENSG00000100721	TCL1A	TCL1A
Transcriptome	Expressed in all	ENSG00000100722	ZC3H14	ZC3H14
Transcriptome	Expressed in all	ENSG00000100726	TELO2	TELO2
Transcriptome	Expressed in all	ENSG00000100731	PCNX1	PCNX1
Transcriptome	Expressed in all	ENSG00000100744	GSKIP	GSKIP
Transcriptome	Mixed	ENSG00000100749	VRK1	VRK1
Transcriptome	Expressed in all	ENSG00000100764	PSMC1	PSMC1
Transcriptome	Mixed	ENSG00000100784	RPS6KA5	RPS6KA5
Transcriptome	Expressed in all	ENSG00000100796	PPP4R3A	PPP4R3A
Transcriptome	Expressed in all	ENSG00000100802	C14orf93	C14orf93
Transcriptome	Expressed in all	ENSG00000100804	PSMB5	PSMB5
Transcriptome	Expressed in all	ENSG00000100811	YY1	YY1
Transcriptome	Expressed in all	ENSG00000100813	ACIN1	ACIN1
Transcriptome	Expressed in all	ENSG00000100814	CCNB1IP1	CCNB1IP1
Transcriptome	Expressed in all	ENSG00000100815	TRIP11	TRIP11
Transcriptome	Expressed in all	ENSG00000100823	APEX1	APEX1
Transcriptome	Expressed in all	ENSG00000100836	PABPN1	PABPN1
Transcriptome	Expressed in all	ENSG00000100852	ARHGAP5	ARHGAP5
Transcriptome	Expressed in all	ENSG00000100865	CINP	CINP
Transcriptome	Expressed in all	ENSG00000100883	SRP54	SRP54
Transcriptome	Expressed in all	ENSG00000100888	CHD8	CHD8
Transcriptome	Group enriched	ENSG00000100889	PCK2	PCK2
Transcriptome	Expressed in all	ENSG00000100890	KIAA0391	KIAA0391
Transcriptome	Expressed in all	ENSG00000100897	DCAF11	DCAF11
Transcriptome	Expressed in all	ENSG00000100902	PSMA6	PSMA6
Transcriptome	Expressed in all	ENSG00000100906	NFKBIA	NFKBIA
Transcriptome	Expressed in all	ENSG00000100908	EMC9	EMC9
Transcriptome	Expressed in all	ENSG00000100911	PSME2	PSME2
Transcriptome	Mixed	ENSG00000100916	BRMS1L	BRMS1L
Transcriptome	Tissue enhanced	ENSG00000100918	REC8	REC8
Transcriptome	Expressed in all	ENSG00000100926	TM9SF1	TM9SF1
Transcriptome	Expressed in all	ENSG00000100934	SEC23A	SEC23A
Transcriptome	Expressed in all	ENSG00000100938	GMPR2	GMPR2
Transcriptome	Expressed in all	ENSG00000100941	PNN	PNN
Transcriptome	Expressed in all	ENSG00000100949	RABGGTA	RABGGTA
Transcriptome	Expressed in all	ENSG00000100979	PLTP	PLTP
Transcriptome	Expressed in all	ENSG00000100982	PCIF1	PCIF1
Transcriptome	Expressed in all	ENSG00000100983	GSS	GSS
Transcriptome	Tissue enhanced	ENSG00000100985	MMP9	MMP9
Transcriptome	Expressed in all	ENSG00000100991	TRPC4AP	TRPC4AP
Transcriptome	Expressed in all	ENSG00000100994	PYGB	PYGB
Transcriptome	Expressed in all	ENSG00000100997	ABHD12	ABHD12
Transcriptome	Expressed in all	ENSG00000101000	PROCR	PROCR
Transcriptome	Mixed	ENSG00000101004	NINL	NINL
Transcriptome	Expressed in all	ENSG00000101017	CD40	CD40
Transcriptome	Expressed in all	ENSG00000101019	UQCC1	UQCC1
Transcriptome	Expressed in all	ENSG00000101040	ZMYND8	ZMYND8
Transcriptome	Expressed in all	ENSG00000101052	IFT52	IFT52
Transcriptome	Tissue enhanced	ENSG00000101057	MYBL2	MYBL2
Transcriptome	Expressed in all	ENSG00000101079	NDRG3	NDRG3
Transcriptome	Tissue enhanced	ENSG00000101082	SLA2	SLA2
Transcriptome	Expressed in all	ENSG00000101084	C20orf24	C20orf24
Transcriptome	Expressed in all	ENSG00000101096	NFATC2	NFATC2
Transcriptome	Mixed	ENSG00000101104	PABPC1L	PABPC1L
Transcriptome	Expressed in all	ENSG00000101109	STK4	STK4
Transcriptome	Expressed in all	ENSG00000101126	ADNP	ADNP
Transcriptome	Mixed	ENSG00000101132	PFDN4	PFDN4
Transcriptome	Expressed in all	ENSG00000101138	CSTF1	CSTF1
Transcriptome	Tissue enriched	ENSG00000101146	RAE1	RAE1
Transcriptome	Expressed in all	ENSG00000101150	TPD52L2	TPD52L2
Transcriptome	Expressed in all	ENSG00000101152	DNAJC5	DNAJC5
Transcriptome	Expressed in all	ENSG00000101158	NELFCD	NELFCD
Transcriptome	Expressed in all	ENSG00000101160	CTSZ	CTSZ
Transcriptome	Expressed in all	ENSG00000101161	PRPF6	PRPF6
Transcriptome	Group enriched	ENSG00000101162	TUBB1	TUBB1
Transcriptome	Expressed in all	ENSG00000101166	PRELID3B	PRELID3B
Transcriptome	Expressed in all	ENSG00000101181	MTG2	MTG2
Transcriptome	Expressed in all	ENSG00000101182	PSMA7	PSMA7
Transcriptome	Tissue enriched	ENSG00000101189	MRGBP	MRGBP
Transcriptome	Expressed in all	ENSG00000101190	TCFL5	TCFL5
Transcriptome	Expressed in all	ENSG00000101191	DIDO1	DIDO1
Transcriptome	Expressed in all	ENSG00000101193	GID8	GID8
Transcriptome	Mixed	ENSG00000101194	SLC17A9	SLC17A9
Transcriptome	Expressed in all	ENSG00000101199	ARFGAP1	ARFGAP1
Transcriptome	Expressed in all	ENSG00000101216	GMEB2	GMEB2
Transcriptome	Expressed in all	ENSG00000101220	C20orf27	C20orf27
Transcriptome	Mixed	ENSG00000101224	CDC25B	CDC25B
Transcriptome	Tissue enhanced	ENSG00000101230	ISM1	ISM1
Transcriptome	Mixed	ENSG00000101236	RNF24	RNF24
Transcriptome	Expressed in all	ENSG00000101246	ARFRP1	ARFRP1
Transcriptome	Mixed	ENSG00000101247	NDUFAF5	NDUFAF5
Transcriptome	Tissue enhanced	ENSG00000101255	TRIB3	TRIB3
Transcriptome	Tissue enhanced	ENSG00000101265	RASSF2	RASSF2
Transcriptome	Expressed in all	ENSG00000101266	CSNK2A1	CSNK2A1
Transcriptome	Expressed in all	ENSG00000101290	CDS2	CDS2
Transcriptome	Expressed in all	ENSG00000101294	HM13	HM13
Transcriptome	Tissue enhanced	ENSG00000101298	SNPH	SNPH
Transcriptome	Tissue enhanced	ENSG00000101307	SIRPB1	SIRPB1
Transcriptome	Expressed in all	ENSG00000101310	SEC23B	SEC23B
Transcriptome	Expressed in all	ENSG00000101335	MYL9	MYL9
Transcriptome	Tissue enhanced	ENSG00000101336	HCK	HCK
Transcriptome	Expressed in all	ENSG00000101337	TM9SF4	TM9SF4
Transcriptome	Expressed in all	ENSG00000101343	CRNKL1	CRNKL1
Transcriptome	Expressed in all	ENSG00000101346	POFUT1	POFUT1
Transcriptome	Expressed in all	ENSG00000101347	SAMHD1	SAMHD1
Transcriptome	Expressed in all	ENSG00000101350	KIF3B	KIF3B
Transcriptome	Tissue enhanced	ENSG00000101353	MROH8	MROH8
Transcriptome	Expressed in all	ENSG00000101361	NOP56	NOP56
Transcriptome	Expressed in all	ENSG00000101363	MANBAL	MANBAL
Transcriptome	Expressed in all	ENSG00000101365	IDH3B	IDH3B
Transcriptome	Expressed in all	ENSG00000101367	MAPRE1	MAPRE1
Transcriptome	Expressed in all	ENSG00000101384	JAG1	JAG1
Transcriptome	Expressed in all	ENSG00000101391	CDK5RAP1	CDK5RAP1
Transcriptome	Expressed in all	ENSG00000101400	SNTA1	SNTA1
Transcriptome	Expressed in all	ENSG00000101407	TTI1	TTI1
Transcriptome	Tissue enhanced	ENSG00000101412	E2F1	E2F1
Transcriptome	Expressed in all	ENSG00000101413	RPRD1B	RPRD1B
Transcriptome	Expressed in all	ENSG00000101417	PXMP4	PXMP4
Transcriptome	Expressed in all	ENSG00000101421	CHMP4B	CHMP4B
Transcriptome	Tissue enriched	ENSG00000101425	BPI	BPI
Transcriptome	Expressed in all	ENSG00000101439	CST3	CST3
Transcriptome	Mixed	ENSG00000101442	ACTR5	ACTR5
Transcriptome	Expressed in all	ENSG00000101444	AHCY	AHCY
Transcriptome	Tissue enhanced	ENSG00000101445	PPP1R16B	PPP1R16B
Transcriptome	Mixed	ENSG00000101452	DHX35	DHX35
Transcriptome	Expressed in all	ENSG00000101457	DNTTIP1	DNTTIP1
Transcriptome	Expressed in all	ENSG00000101460	MAP1LC3A	MAP1LC3A
Transcriptome	Expressed in all	ENSG00000101464	PIGU	PIGU
Transcriptome	Tissue enriched	ENSG00000101470	TNNC2	TNNC2
Transcriptome	Expressed in all	ENSG00000101473	ACOT8	ACOT8
Transcriptome	Expressed in all	ENSG00000101474	APMAP	APMAP
Transcriptome	Expressed in all	ENSG00000101493	ZNF516	ZNF516
Transcriptome	Mixed	ENSG00000101544	ADNP2	ADNP2
Transcriptome	Expressed in all	ENSG00000101546	RBFA	RBFA
Transcriptome	Expressed in all	ENSG00000101557	USP14	USP14
Transcriptome	Expressed in all	ENSG00000101558	VAPA	VAPA
Transcriptome	Expressed in all	ENSG00000101574	METTL4	METTL4
Transcriptome	Mixed	ENSG00000101577	LPIN2	LPIN2
Transcriptome	Expressed in all	ENSG00000101596	SMCHD1	SMCHD1
Transcriptome	Group enriched	ENSG00000101605	MYOM1	MYOM1
Transcriptome	Expressed in all	ENSG00000101608	MYL12A	MYL12A
Transcriptome	Mixed	ENSG00000101624	CEP76	CEP76
Transcriptome	Mixed	ENSG00000101639	CEP192	CEP192
Transcriptome	Expressed in all	ENSG00000101654	RNMT	RNMT
Transcriptome	Expressed in all	ENSG00000101665	SMAD7	SMAD7
Transcriptome	Mixed	ENSG00000101695	RNF125	RNF125
Transcriptome	Expressed in all	ENSG00000101745	ANKRD12	ANKRD12
Transcriptome	Expressed in all	ENSG00000101751	POLI	POLI
Transcriptome	Expressed in all	ENSG00000101752	MIB1	MIB1
Transcriptome	Mixed	ENSG00000101773	RBBP8	RBBP8
Transcriptome	Expressed in all	ENSG00000101782	RIOK3	RIOK3
Transcriptome	Mixed	ENSG00000101811	CSTF2	CSTF2
Transcriptome	Group enriched	ENSG00000101842	VSIG1	VSIG1
Transcriptome	Expressed in all	ENSG00000101843	PSMD10	PSMD10
Transcriptome	Expressed in all	ENSG00000101844	ATG4A	ATG4A
Transcriptome	Tissue enhanced	ENSG00000101846	STS	STS
Transcriptome	Expressed in all	ENSG00000101849	TBL1X	TBL1X
Transcriptome	Expressed in all	ENSG00000101856	PGRMC1	PGRMC1
Transcriptome	Mixed	ENSG00000101868	POLA1	POLA1
Transcriptome	Mixed	ENSG00000101882	NKAP	NKAP
Transcriptome	Mixed	ENSG00000101888	NXT2	NXT2
Transcriptome	Expressed in all	ENSG00000101901	ALG13	ALG13
Transcriptome	Tissue enhanced	ENSG00000101911	PRPS2	PRPS2
Transcriptome	Tissue enhanced	ENSG00000101916	TLR8	TLR8
Transcriptome	Expressed in all	ENSG00000101928	MOSPD1	MOSPD1
Transcriptome	Mixed	ENSG00000101935	AMMECR1	AMMECR1
Transcriptome	Expressed in all	ENSG00000101940	WDR13	WDR13
Transcriptome	Mixed	ENSG00000101945	SUV39H1	SUV39H1
Transcriptome	Expressed in all	ENSG00000101966	XIAP	XIAP
Transcriptome	Expressed in all	ENSG00000101972	STAG2	STAG2
Transcriptome	Mixed	ENSG00000101974	ATP11C	ATP11C
Transcriptome	Expressed in all	ENSG00000101986	ABCD1	ABCD1
Transcriptome	Expressed in all	ENSG00000101997	CCDC22	CCDC22
Transcriptome	Mixed	ENSG00000102001	CACNA1F	CACNA1F
Transcriptome	Expressed in all	ENSG00000102007	PLP2	PLP2
Transcriptome	Expressed in all	ENSG00000102030	NAA10	NAA10
Transcriptome	Tissue enhanced	ENSG00000102032	RENBP	RENBP
Transcriptome	Mixed	ENSG00000102034	ELF4	ELF4
Transcriptome	Mixed	ENSG00000102043	MTMR8	MTMR8
Transcriptome	Expressed in all	ENSG00000102054	RBBP7	RBBP7
Transcriptome	Mixed	ENSG00000102057	KCND1	KCND1
Transcriptome	Mixed	ENSG00000102078	SLC25A14	SLC25A14
Transcriptome	Expressed in all	ENSG00000102081	FMR1	FMR1
Transcriptome	Mixed	ENSG00000102096	PIM2	PIM2
Transcriptome	Expressed in all	ENSG00000102100	SLC35A2	SLC35A2
Transcriptome	Expressed in all	ENSG00000102103	PQBP1	PQBP1
Transcriptome	Expressed in all	ENSG00000102119	EMD	EMD
Transcriptome	Expressed in all	ENSG00000102125	TAZ	TAZ
Transcriptome	Expressed in all	ENSG00000102144	PGK1	PGK1
Transcriptome	Tissue enriched	ENSG00000102145	GATA1	GATA1
Transcriptome	Expressed in all	ENSG00000102158	MAGT1	MAGT1
Transcriptome	Expressed in all	ENSG00000102172	SMS	SMS
Transcriptome	Expressed in all	ENSG00000102178	UBL4A	UBL4A
Transcriptome	Expressed in all	ENSG00000102181	CD99L2	CD99L2
Transcriptome	Expressed in all	ENSG00000102189	EEA1	EEA1
Transcriptome	Mixed	ENSG00000102218	RP2	RP2
Transcriptome	Expressed in all	ENSG00000102225	CDK16	CDK16
Transcriptome	Expressed in all	ENSG00000102226	USP11	USP11
Transcriptome	Expressed in all	ENSG00000102241	HTATSF1	HTATSF1
Transcriptome	Tissue enhanced	ENSG00000102245	CD40LG	CD40LG
Transcriptome	Expressed in all	ENSG00000102265	TIMP1	TIMP1
Transcriptome	Expressed in all	ENSG00000102309	PIN4	PIN4
Transcriptome	Mixed	ENSG00000102312	PORCN	PORCN
Transcriptome	Expressed in all	ENSG00000102316	MAGED2	MAGED2
Transcriptome	Expressed in all	ENSG00000102317	RBM3	RBM3
Transcriptome	Tissue enhanced	ENSG00000102349	KLF8	KLF8
Transcriptome	Tissue enhanced	ENSG00000102362	SYTL4	SYTL4
Transcriptome	Mixed	ENSG00000102383	ZDHHC15	ZDHHC15
Transcriptome	Expressed in all	ENSG00000102390	PBDC1	PBDC1
Transcriptome	Expressed in all	ENSG00000102393	GLA	GLA
Transcriptome	Expressed in all	ENSG00000102401	ARMCX3	ARMCX3
Transcriptome	Expressed in all	ENSG00000102409	BEX4	BEX4
Transcriptome	Mixed	ENSG00000102445	RUBCNL	RUBCNL
Transcriptome	Expressed in all	ENSG00000102471	NDFIP2	NDFIP2
Transcriptome	Mixed	ENSG00000102524	TNFSF13B	TNFSF13B
Transcriptome	Expressed in all	ENSG00000102531	FNDC3A	FNDC3A
Transcriptome	Mixed	ENSG00000102543	CDADC1	CDADC1
Transcriptome	Expressed in all	ENSG00000102547	CAB39L	CAB39L
Transcriptome	Tissue enhanced	ENSG00000102554	KLF5	KLF5
Transcriptome	Expressed in all	ENSG00000102572	STK24	STK24
[truncated: 13,219 more rows]
