# Supplementary material for: Integration of molecular profiles in a longitudinal wellness profiling cohort
Source: Nat Commun. 2020 Sep 8;11:4487. doi: 10.1038/s41467-020-18148-7 (PMC7479148; doi:10.1038/s41467-020-18148-7)
Supplement: Supplementary file 4 — Supplementary Data 3 [file 41467_2020_18148_MOESM4_ESM.xlsx]

## Sheet: Sheet1
variable1	Annotation_1	Omics_1	Panel_1	variable_2	Annotation_2	Omics_2	Panel_2	pval	coefficient	p.adj	logp
ALAT	ALAT	Clinical.Chemistry	Liver	ACE2	ACE2	Proteome	Tissue-enriched	4.785057266374335e-21	0.3104113821740774	7.779591675645359e-19	41.697612913924104
ALAT	ALAT	Clinical.Chemistry	Liver	TR-AP	ACP5	Proteome	Tissue-enhanced	4.286807954714625e-7	0.22423546351770504	1.4636019718986674e-5	11.13202496351479
ALAT	ALAT	Clinical.Chemistry	Liver	CD97	ADGRE5	Proteome	Tissue-enhanced	8.552114521197768e-5	0.1892367373134887	0.0013298827815646241	6.622664474794455
ALAT	ALAT	Clinical.Chemistry	Liver	ALDH1A1	ALDH1A1	Proteome	Tissue-enhanced	1.3957047071870572e-24	0.4990785907335777	3.1145196152144123e-22	49.52079712214678
ALAT	ALAT	Clinical.Chemistry	Liver	ALDH3A1	ALDH3A1	Proteome	Tissue-enhanced	7.018384337853562e-5	0.17800590946501788	0.0011318926691686172	6.783864118918463
ALAT	ALAT	Clinical.Chemistry	Liver	AMN	AMN	Proteome	Tissue-enriched	0.004881000070954539	0.062162931322864906	0.031348213773989816	3.4625979904326787
ALAT	ALAT	Clinical.Chemistry	Liver	AP-N	ANPEP	Proteome	Tissue-enhanced	7.009330060762625e-7	0.24852899951125998	2.2386580629986676e-5	10.707048857641269
ALAT	ALAT	Clinical.Chemistry	Liver	APBB1IP	APBB1IP	Proteome	Tissue-enhanced	0.0018950525843216917	0.12974599331339914	0.015328331043333617	4.178052460692121
ALAT	ALAT	Clinical.Chemistry	Liver	APEX1	APEX1	Proteome	Low-tissue-specificity	0.007422744638135621	0.13749595485198318	0.042861654642063964	3.149777683940779
ALAT	ALAT	Clinical.Chemistry	Liver	ARG1	ARG1	Proteome	Tissue-enriched	2.535852911008755e-4	0.19990502734752094	0.0032366014986041462	5.73323141986357
ALAT	ALAT	Clinical.Chemistry	Liver	ARSA	ARSA	Proteome	Low-tissue-specificity	0.002529772563994799	0.14371376088028393	0.019077382070542326	3.959251830418736
ALAT	ALAT	Clinical.Chemistry	Liver	N-CDase	ASAH2	Proteome	Tissue-enriched	1.2884138667016684e-5	0.092220450497078	2.739888139916561e-4	8.20242327725753
ALAT	ALAT	Clinical.Chemistry	Liver	AXL	AXL	Proteome	Low-tissue-specificity	4.173694891383705e-5	0.19953465583063495	7.330159001112266e-4	7.21834316448311
ALAT	ALAT	Clinical.Chemistry	Liver	AZU1	AZU1	Proteome	Tissue-enriched	0.006572369288838945	0.12137135111187886	0.039165262730679315	3.239965079882632
ALAT	ALAT	Clinical.Chemistry	Liver	BCAM	BCAM	Proteome	Tissue-enhanced	4.767121575594511e-5	0.1915309123176557	8.174739569761316e-4	7.1092915126102385
ALAT	ALAT	Clinical.Chemistry	Liver	BLM hydrolase	BLMH	Proteome	Tissue-enhanced	0.0013618191992849614	0.1639789865263242	0.01197017936122351	4.425336775295319
ALAT	ALAT	Clinical.Chemistry	Liver	ENSG00000168000	BSCL2	Transcriptome	Low-tissue-specificity	2.9573267451612028e-5	0.2703813910852343	0.006360895256288115	5.057586147969054
ALAT	ALAT	Clinical.Chemistry	Liver	C1QTNF1	C1QTNF1	Proteome	Tissue-enhanced	0.002952394444734999	0.15394587315456204	0.02148809446432367	3.8402562430677842
ALAT	ALAT	Clinical.Chemistry	Liver	CA3	CA3	Proteome	Tissue-enriched	0.002798442019252864	0.1506009519765028	0.020649320817231746	3.880072850322685
ALAT	ALAT	Clinical.Chemistry	Liver	CA5A	CA5A	Proteome	Tissue-enriched	4.97274886125578e-35	0.45091883400073324	2.2943188056891193e-32	72.85228699304893
ALAT	ALAT	Clinical.Chemistry	Liver	CD163	CD163	Proteome	Tissue-enhanced	1.9062468796358794e-7	0.22077677033730322	7.120687195243786e-6	11.852506321011852
ALAT	ALAT	Clinical.Chemistry	Liver	CDCP1	CDCP1	Proteome	Low-tissue-specificity	1.048620153003126e-9	0.22683022664010025	6.183417834858848e-8	16.5988095776455
ALAT	ALAT	Clinical.Chemistry	Liver	CDH2	CDH2	Proteome	Tissue-enhanced	1.8143786222481405e-7	0.24601609611273023	6.814798121099671e-6	11.896414115983863
ALAT	ALAT	Clinical.Chemistry	Liver	CDON	CDON	Proteome	Low-tissue-specificity	4.339304561684383e-5	0.2100445788108173	7.56652381741717e-4	7.186606615090581
ALAT	ALAT	Clinical.Chemistry	Liver	CES1	CES1	Proteome	Tissue-enriched	1.2004633005370653e-13	0.3148376469104434	1.1353522993611215e-11	25.2014930242511
ALAT	ALAT	Clinical.Chemistry	Liver	CES2	CES2	Proteome	Group-enriched	1.0880216879640044e-6	0.16208449504615732	3.235821992200962e-5	10.338642475877567
ALAT	ALAT	Clinical.Chemistry	Liver	CNDP1	CNDP1	Proteome	Group-enriched	0.004648615733144617	0.13955151982676625	0.030167846105497723	3.5009786202888367
ALAT	ALAT	Clinical.Chemistry	Liver	CNTN4	CNTN4	Proteome	Tissue-enhanced	0.0034253421611220862	0.12163677102883343	0.02404359211863287	3.727886757905488
ALAT	ALAT	Clinical.Chemistry	Liver	COCH	COCH	Proteome	Group-enriched	0.0032383885817768745	0.11380816505924451	0.023024794452108716	3.771183624042016
ALAT	ALAT	Clinical.Chemistry	Liver	COMP	COMP	Proteome	Tissue-enhanced	2.459324899576108e-4	0.16190867289567576	0.0031590019082515983	5.757499153094122
ALAT	ALAT	Clinical.Chemistry	Liver	CPM	CPM	Proteome	Tissue-enhanced	2.728834142668037e-7	0.20517696690016998	9.725245855842603e-6	11.540785387972882
ALAT	ALAT	Clinical.Chemistry	Liver	CRH	CRH	Proteome	Tissue-enriched	0.0016948601099830048	-0.10510876424716982	0.014069466029497841	4.263748359571175
ALAT	ALAT	Clinical.Chemistry	Liver	CRHBP	CRHBP	Proteome	Tissue-enhanced	3.486889977866804e-4	0.18281971602813502	0.00415820459742677	5.482671885026535
ALAT	ALAT	Clinical.Chemistry	Liver	CTSF	CTSF	Proteome	Low-tissue-specificity	0.006865367854055342	0.12709507816274782	0.04044821212651553	3.2077328360461723
ALAT	ALAT	Clinical.Chemistry	Liver	CTSO	CTSO	Proteome	Low-tissue-specificity	0.0027022622036778216	0.13942948725944324	0.02008285506268354	3.9078888098692612
ALAT	ALAT	Clinical.Chemistry	Liver	CTSZ	CTSZ	Proteome	Low-tissue-specificity	6.508208092730087e-5	0.17868512136472284	0.0010667462347671176	6.843142165532469
ALAT	ALAT	Clinical.Chemistry	Liver	CXADR	CXADR	Proteome	Tissue-enhanced	4.2533336275874755e-5	0.15106373182320013	7.447041882722645e-4	7.202523481156783
ALAT	ALAT	Clinical.Chemistry	Liver	DDAH1	DDAH1	Proteome	Tissue-enhanced	6.469383689464759e-6	0.17342745203049761	1.5239632101294613e-4	8.78902605533811
ALAT	ALAT	Clinical.Chemistry	Liver	DDC	DDC	Proteome	Group-enriched	4.1342057136356305e-12	0.3141640485312738	3.384893320742151e-10	21.80652853936319
ALAT	ALAT	Clinical.Chemistry	Liver	DLK-1	DLK1	Proteome	Group-enriched	7.042690257418038e-6	0.16595239305911338	1.6424284888576956e-4	8.714164439533542
ALAT	ALAT	Clinical.Chemistry	Liver	DPP4	DPP4	Proteome	Tissue-enhanced	8.400579704792284e-4	0.1419884926910694	0.008194645493743376	4.804274326569701
ALAT	ALAT	Clinical.Chemistry	Liver	EGLN1	EGLN1	Proteome	Group-enriched	2.579064315975171e-4	0.1806009410291845	0.0032829703034368686	5.719006686060441
ALAT	ALAT	Clinical.Chemistry	Liver	ENPP7	ENPP7	Proteome	Tissue-enriched	4.976548996930929e-9	0.17959103923769615	2.6019806409374546e-7	15.16182271096584
ALAT	ALAT	Clinical.Chemistry	Liver	ENTPD2	ENTPD2	Proteome	Tissue-enhanced	0.006292083925494512	0.12907466234866835	0.03786117895386564	3.273828993858387
ALAT	ALAT	Clinical.Chemistry	Liver	ERBB2	ERBB2	Proteome	Low-tissue-specificity	0.001632950187774583	0.14601617013395207	0.013671452994359935	4.292445343158826
ALAT	ALAT	Clinical.Chemistry	Liver	EZR	EZR	Proteome	Low-tissue-specificity	1.1355498893679788e-5	0.2096059639990561	2.469423205273983e-4	8.30635576873836
ALAT	ALAT	Clinical.Chemistry	Liver	F7	F7	Proteome	Tissue-enriched	4.5520289390780524e-4	0.17172355507827364	0.005122457878642151	5.274120900697686
ALAT	ALAT	Clinical.Chemistry	Liver	FABP4	FABP4	Proteome	Group-enriched	1.2785703772454105e-5	0.161396713317425	2.7266052354723804e-4	8.2072830400612915
ALAT	ALAT	Clinical.Chemistry	Liver	FAP	FAP	Proteome	Tissue-enhanced	0.006296319096937257	0.1455813011115694	0.03787998706742411	3.273332352073396
ALAT	ALAT	Clinical.Chemistry	Liver	FAS	FAS	Proteome	Low-tissue-specificity	0.005001280884725779	0.14139494133155323	0.031910620812242114	3.444816383781198
ALAT	ALAT	Clinical.Chemistry	Liver	FBP1	FBP1	Proteome	Tissue-enhanced	2.2653394366011978e-10	0.33985994104086376	1.4593060197063791e-8	18.042719750204977
ALAT	ALAT	Clinical.Chemistry	Liver	FCGR2A	FCGR2A	Proteome	Tissue-enhanced	0.007683366213579791	0.07138813638266435	0.0440069601181079	3.1234074730712726
ALAT	ALAT	Clinical.Chemistry	Liver	FCN2	FCN2	Proteome	Tissue-enriched	5.11309785224865e-4	0.12440798071597851	0.005615033350642439	5.1823077512470475
ALAT	ALAT	Clinical.Chemistry	Liver	FETUB	FETUB	Proteome	Tissue-enriched	9.451587080408875e-4	0.15979285521720288	0.00900630996648953	4.70982983991916
ALAT	ALAT	Clinical.Chemistry	Liver	FGF-23	FGF23	Proteome	Tissue-enhanced	0.004520316632837118	0.13705888287099452	0.029492193861709322	3.523629665510363
ALAT	ALAT	Clinical.Chemistry	Liver	FGF-23	FGF23	Proteome	Tissue-enhanced	0.004520316632837118	0.13705888287099452	0.029492193861709322	3.523629665510363
ALAT	ALAT	Clinical.Chemistry	Liver	sFRP-3	FRZB	Proteome	Tissue-enriched	0.005028311553619421	-0.10935255637405927	0.03203014365235396	3.4410778304396894
ALAT	ALAT	Clinical.Chemistry	Liver	FUCA1	FUCA1	Proteome	Low-tissue-specificity	2.0933371766675666e-5	0.1308482182728823	4.1098644651838516e-4	7.7969503208527
ALAT	ALAT	Clinical.Chemistry	Liver	GALNT2	GALNT2	Proteome	Tissue-enhanced	0.002687803652887336	0.12466844968055715	0.01999280878363386	3.9123826309039433
ALAT	ALAT	Clinical.Chemistry	Liver	GCNT1	GCNT1	Proteome	Tissue-enhanced	0.006502174101540343	0.1076961992598038	0.03889004179011714	3.2470170562427483
ALAT	ALAT	Clinical.Chemistry	Liver	HAOX1	HAO1	Proteome	Tissue-enriched	1.9501930755644455e-30	0.4695291679920882	6.281461508105783e-28	62.63477992620859
ALAT	ALAT	Clinical.Chemistry	Liver	KIM1	HAVCR1	Proteome	Tissue-enriched	2.201901045584955e-8	0.17456535548401464	1.0228204829709053e-6	13.792946567360229
ALAT	ALAT	Clinical.Chemistry	Liver	KIM1	HAVCR1	Proteome	Tissue-enriched	2.201901045584955e-8	0.17456535548401464	1.0228204829709053e-6	13.792946567360229
ALAT	ALAT	Clinical.Chemistry	Liver	HAVCR2	HAVCR2	Proteome	Tissue-enhanced	4.0168494742416826e-5	0.19121630899878728	7.102189267196247e-4	7.2499372879658015
ALAT	ALAT	Clinical.Chemistry	Liver	POS_T047	HMDB0000159	Metabolome	Amino compounds	0.001682871613652593	0.18427158301339688	0.02921419060298768	3.5331007082033468
ALAT	ALAT	Clinical.Chemistry	Liver	POS_T133	HMDB0000594	Metabolome	peptide	0.001062147775392792	0.1619983218303122	0.02117023832009045	3.855158936454682
ALAT	ALAT	Clinical.Chemistry	Liver	NEG_T042	HMDB0001976	Metabolome	Fatty acids	0.0035471020829036986	0.19025503253196321	0.04859285839768378	3.0242787054231077
ALAT	ALAT	Clinical.Chemistry	Liver	NEG_T074	HMDB0002759	Metabolome	steroids	7.180688428674708e-4	0.08984562765014709	0.01610738933517572	4.128477147366155
ALAT	ALAT	Clinical.Chemistry	Liver	POS_T134	HMDB0011170	Metabolome	peptide	0.001062147775392792	0.1619983218303122	0.02117023832009045	3.855158936454682
ALAT	ALAT	Clinical.Chemistry	Liver	POS_T130	HMDB0011177	Metabolome	peptide	1.7212292846498486e-4	0.20930038815792634	0.005970177903534504	5.120978552434606
ALAT	ALAT	Clinical.Chemistry	Liver	POS_T095	HMDB0011503	Metabolome	Lyso_LP	2.584713335297348e-4	0.23975413401856568	0.00799685089225533	4.828707453266344
ALAT	ALAT	Clinical.Chemistry	Liver	POS_T125	HMDB0013302	Metabolome	peptide	0.0013693498905354886	0.21050387221463568	0.02526538188319937	3.6783201252446656
ALAT	ALAT	Clinical.Chemistry	Liver	Meta50	HMDB00289	Metabolome	Organic acids	0.0018189128052043919	0.14513208608721268	0.031029848710494516	3.4728056761220514
ALAT	ALAT	Clinical.Chemistry	Liver	POS_T131	HMDB0028910	Metabolome	peptide	3.5654984012509477e-4	0.17848947788793823	0.009924715690880185	4.612727098574325
ALAT	ALAT	Clinical.Chemistry	Liver	POS_T124	HMDB0029090	Metabolome	peptide	0.0013693498905354886	0.21050387221463568	0.02526538188319937	3.6783201252446656
ALAT	ALAT	Clinical.Chemistry	Liver	POS_T021	HMDB00552	Metabolome	Carnitines	1.2249014500210448e-4	0.1812805642440956	0.004725227697311218	5.354839529290391
ALAT	ALAT	Clinical.Chemistry	Liver	POS_T044	HMDB0061115	Metabolome	Amino compounds	0.0036686898627152514	0.14551666061840368	0.049734552116000114	3.0010553738269725
ALAT	ALAT	Clinical.Chemistry	Liver	Meta124	HMDB02985	Metabolome	Organic acids	0.0020796031365104477	0.17254259805689295	0.03369678111431482	3.3903529620814576
ALAT	ALAT	Clinical.Chemistry	Liver	ICAM1	ICAM1	Proteome	Tissue-enhanced	0.006753330613044256	0.13188634753211467	0.039925924465897315	3.220729430085959
ALAT	ALAT	Clinical.Chemistry	Liver	IGF2R	IGF2R	Proteome	Low-tissue-specificity	5.925876231652017e-5	0.16710924511184308	9.854908246520369e-4	6.92237074176285
ALAT	ALAT	Clinical.Chemistry	Liver	IGFBP3	IGFBP3	Proteome	Tissue-enhanced	0.00613542445605891	0.11482756875210128	0.03718722914588377	3.2917898791748463
ALAT	ALAT	Clinical.Chemistry	Liver	IGSF3	IGSF3	Proteome	Tissue-enhanced	6.425890963529386e-7	0.17376520756107958	2.071697538024743e-5	10.78455712708529
ALAT	ALAT	Clinical.Chemistry	Liver	IL-10RB	IL10RB	Proteome	Low-tissue-specificity	3.43694958412399e-4	0.1551739609018211	0.004114457668343663	5.493248247379826
ALAT	ALAT	Clinical.Chemistry	Liver	IL-12B	IL12B	Proteome	Tissue-enhanced	0.005559989633199229	0.08298646489806737	0.03455837721767487	3.3651052916558193
ALAT	ALAT	Clinical.Chemistry	Liver	IL18	IL18	Proteome	Tissue-enhanced	0.0019930452285501143	0.10615196922537848	0.015939693181812604	4.138942854123224
ALAT	ALAT	Clinical.Chemistry	Liver	IL18	IL18	Proteome	Tissue-enhanced	0.0019930452285501143	0.10615196922537848	0.015939693181812604	4.138942854123224
ALAT	ALAT	Clinical.Chemistry	Liver	IL-18R1	IL18R1	Proteome	Tissue-enhanced	0.0020753489475974648	0.11648615762457826	0.016454271228649228	4.1071701863157575
ALAT	ALAT	Clinical.Chemistry	Liver	IL-1RT2	IL1R2	Proteome	Tissue-enhanced	7.214223156988496e-4	0.1652023480732794	0.007308842938454043	4.918670302502012
ALAT	ALAT	Clinical.Chemistry	Liver	IL-1ra	IL1RN	Proteome	Tissue-enhanced	0.0035832673752499867	0.13071117784155373	0.02491027778239798	3.6924747983291177
ALAT	ALAT	Clinical.Chemistry	Liver	IL2	IL2	Proteome	Tissue-enhanced	0.0032117437027053765	0.1373221795606717	0.022902120613568704	3.776525769496749
ALAT	ALAT	Clinical.Chemistry	Liver	INHBC	INHBC	Proteome	Tissue-enriched	0.007725224573962531	0.11447681418202227	0.04417260381916409	3.119650505164066
ALAT	ALAT	Clinical.Chemistry	Liver	ITGA5	ITGA5	Proteome	Tissue-enhanced	1.1637635276091132e-6	0.24457226032233959	3.432185565635585e-5	10.279728215565063
ALAT	ALAT	Clinical.Chemistry	Liver	KAZALD1	KAZALD1	Proteome	Tissue-enhanced	0.005373826030631732	0.06395783899163565	0.03362161780059165	3.392586031975241
ALAT	ALAT	Clinical.Chemistry	Liver	SCF	KITLG	Proteome	Low-tissue-specificity	0.009006572586211797	-0.1093825282668844	0.04955719600941873	3.004627801517118
ALAT	ALAT	Clinical.Chemistry	Liver	SCF	KITLG	Proteome	Low-tissue-specificity	0.009006572586211797	-0.1093825282668844	0.04955719600941873	3.004627801517118
ALAT	ALAT	Clinical.Chemistry	Liver	SCF	KITLG	Proteome	Low-tissue-specificity	0.009006572586211797	-0.1093825282668844	0.04955719600941873	3.004627801517118
ALAT	ALAT	Clinical.Chemistry	Liver	KYNU	KYNU	Proteome	Tissue-enhanced	1.660752376658821e-31	0.48927599264148797	5.670140764388547e-29	65.03975375322501
ALAT	ALAT	Clinical.Chemistry	Liver	LAMA4	LAMA4	Proteome	Low-tissue-specificity	0.0019043739965431692	0.1569642194838031	0.015392788113157405	4.173856183591706
ALAT	ALAT	Clinical.Chemistry	Liver	LDL receptor	LDLR	Proteome	Low-tissue-specificity	3.0697864148157874e-7	0.199746523955372	1.0805015234499032e-5	11.43550015805741
ALAT	ALAT	Clinical.Chemistry	Liver	LEP	LEP	Proteome	Group-enriched	8.460740291071529e-4	0.08815119279986879	0.008243909675164503	4.798280572447171
ALAT	ALAT	Clinical.Chemistry	Liver	Gal-3	LGALS3	Proteome	Low-tissue-specificity	0.008858763793058366	0.12087436180331583	0.048909429725517255	3.017785064169317
ALAT	ALAT	Clinical.Chemistry	Liver	LGMN	LGMN	Proteome	Low-tissue-specificity	4.104406994562624e-6	0.20855936239219344	1.0236133207330686e-4	9.187001533145533
ALAT	ALAT	Clinical.Chemistry	Liver	LILRB4	LILRB4	Proteome	Tissue-enhanced	0.0034860397693820835	0.09203967588896611	0.024359469874384587	3.7148345985125193
ALAT	ALAT	Clinical.Chemistry	Liver	lipid.95	LPC(20:4)	Lipidome	LPC	0.002357210987937812	-0.266915909583565	0.023291464254593126	3.7596683265343276
ALAT	ALAT	Clinical.Chemistry	Liver	lipid.98	LPC(22:5)	Lipidome	LPC	0.004409894409101471	-0.2508077367650057	0.037925091918272646	3.272142330064977
ALAT	ALAT	Clinical.Chemistry	Liver	LRP1	LRP1	Proteome	Low-tissue-specificity	0.005537847273933663	0.11638816166061117	0.03445764967197584	3.368024254736077
ALAT	ALAT	Clinical.Chemistry	Liver	LRRN1	LRRN1	Proteome	Tissue-enhanced	0.004154344343274675	0.09908938958922917	0.027724320673980445	3.585445248336949
ALAT	ALAT	Clinical.Chemistry	Liver	LYVE1	LYVE1	Proteome	Tissue-enhanced	0.003426650799136398	0.09890095243072301	0.024047833830239448	3.7277103559155744
ALAT	ALAT	Clinical.Chemistry	Liver	MB	MB	Proteome	Group-enriched	2.084265314236195e-5	0.19245050766259814	4.099135158908535e-4	7.799564357367804
ALAT	ALAT	Clinical.Chemistry	Liver	NEP	MME	Proteome	Tissue-enhanced	2.751251439563254e-25	0.3063581963115594	6.615015961237227e-23	51.070114928413595
ALAT	ALAT	Clinical.Chemistry	Liver	MMP-9	MMP9	Proteome	Group-enriched	3.727796094578227e-4	0.15246263267505686	0.004396352824217265	5.426979985375445
ALAT	ALAT	Clinical.Chemistry	Liver	MRC2	MRC2	Proteome	Low-tissue-specificity	0.008458167733414533	0.13854976239077876	0.04732526429928531	3.050710997131393
ALAT	ALAT	Clinical.Chemistry	Liver	MSR1	MSR1	Proteome	Group-enriched	0.004287814727682928	0.1037262184715172	0.0283600485146359	3.56277386664845
ALAT	ALAT	Clinical.Chemistry	Liver	MVK	MVK	Proteome	Low-tissue-specificity	4.57469305734269e-12	0.33879198567464	3.7187897705665265e-10	21.712452645079715
ALAT	ALAT	Clinical.Chemistry	Liver	NEG_T081	NA	Metabolome	steroids	6.216191626033382e-5	-0.13236328881973	0.0028161568134369088	5.87238215564697
ALAT	ALAT	Clinical.Chemistry	Liver	NEG_T087	NA	Metabolome	steroids	2.0578171231420704e-4	0.20670925856496383	0.006742578282265688	4.99931289274479
ALAT	ALAT	Clinical.Chemistry	Liver	NEG_T088	NA	Metabolome	Organic acids	0.0019729870614728475	-0.14910452934219862	0.03274605348102458	3.41897282855831
ALAT	ALAT	Clinical.Chemistry	Liver	POS_T078	NA	Metabolome	co-factors/vitamins	0.0022969548770625106	0.12763382342217522	0.0360825007330551	3.321947275406472
ALAT	ALAT	Clinical.Chemistry	Liver	POS_T080	NA	Metabolome	co-factors/vitamins	1.1316552517704674e-4	0.23525253968054677	0.004446253454909675	5.415693457662906
ALAT	ALAT	Clinical.Chemistry	Liver	POS_T157	NA	Metabolome	Lipids	9.731899310908488e-5	0.25097962966373594	0.0039730758589062954	5.528214708723525
ALAT	ALAT	Clinical.Chemistry	Liver	NADK	NADK	Proteome	Low-tissue-specificity	1.92707674263527e-6	0.20949930931635585	5.3361114474495854e-5	9.838428270621193
ALAT	ALAT	Clinical.Chemistry	Liver	NCAN	NCAN	Proteome	Tissue-enriched	0.007120354286318256	-0.09972632397126034	0.041565441426650675	3.18048619190269
ALAT	ALAT	Clinical.Chemistry	Liver	NFATC3	NFATC3	Proteome	Tissue-enriched	1.0283481678675926e-38	0.5427043339035679	6.884286891634383e-36	80.963821795169
ALAT	ALAT	Clinical.Chemistry	Liver	NID1	NID1	Proteome	Low-tissue-specificity	8.509601744896536e-4	0.16561836246344616	0.008278499082105492	4.794093597293526
ALAT	ALAT	Clinical.Chemistry	Liver	NMNAT1	NMNAT1	Proteome	Low-tissue-specificity	1.4462074817465893e-4	0.17061178540879354	0.002030280256652634	6.199581437993144
ALAT	ALAT	Clinical.Chemistry	Liver	NOMO1	NOMO1	Proteome	Tissue-enhanced	2.843164409719041e-4	0.17124854538335377	0.003531150210135595	5.646131622545464
ALAT	ALAT	Clinical.Chemistry	Liver	NOV	NOV	Proteome	Tissue-enriched	1.8059282532999034e-4	0.18315075862020264	0.0024399684378379623	6.015770175072999
ALAT	ALAT	Clinical.Chemistry	Liver	NPPC	NPPC	Proteome	Tissue-enhanced	1.7234563961287966e-4	0.14456377557121872	0.00234349263276539	6.056112884295215
ALAT	ALAT	Clinical.Chemistry	Liver	5'-NT	NT5E	Proteome	Low-tissue-specificity	5.834095876303741e-8	0.21996529461611902	2.4693622626099448e-006	12.911550633937336
ALAT	ALAT	Clinical.Chemistry	Liver	PAM	PAM	Proteome	Tissue-enhanced	0.006274239650097783	0.1418169662959227	0.03778710356917243	3.275787409988888
ALAT	ALAT	Clinical.Chemistry	Liver	PAMR1	PAMR1	Proteome	Low-tissue-specificity	7.575289892086135e-4	0.1452898554489622	0.007597989056862656	4.87987166448325
ALAT	ALAT	Clinical.Chemistry	Liver	PARP-1	PARP1	Proteome	Low-tissue-specificity	0.0019021073393680327	0.16495478490866652	0.015381750066485879	4.174573532919935
ALAT	ALAT	Clinical.Chemistry	Liver	PCOLCE	PCOLCE	Proteome	Low-tissue-specificity	5.425842062246345e-4	0.16601877319300165	0.005890273440038623	5.134452857941449
ALAT	ALAT	Clinical.Chemistry	Liver	ENSG00000160191	PDE9A	Transcriptome	Low-tissue-specificity	4.8364849644964337e-4	0.161007999320588	0.04423947818267477	3.118137716985117
ALAT	ALAT	Clinical.Chemistry	Liver	PDGFRB	PDGFRB	Proteome	Low-tissue-specificity	0.004933932903214216	0.09565310749708668	0.031593086493162	3.4548169641874757
ALAT	ALAT	Clinical.Chemistry	Liver	uPA	PLAU	Proteome	Tissue-enhanced	6.94811238736348e-4	0.13440585068608815	0.007115250543772164	4.9455148345997015
ALAT	ALAT	Clinical.Chemistry	Liver	uPA	PLAU	Proteome	Tissue-enhanced	6.94811238736348e-4	0.13440585068608815	0.007115250543772164	4.9455148345997015
ALAT	ALAT	Clinical.Chemistry	Liver	U-PAR	PLAUR	Proteome	Tissue-enhanced	3.073313297693721e-4	0.18067058501620298	0.0037678378628676987	5.581253953218335
ALAT	ALAT	Clinical.Chemistry	Liver	PREB	PREB	Proteome	Low-tissue-specificity	4.1503566684105553e-4	0.18785618226883113	0.004761474374088481	5.347197916243537
ALAT	ALAT	Clinical.Chemistry	Liver	PROC	PROC	Proteome	Tissue-enriched	3.694414890021183e-5	0.20289122936300488	6.617770890614021e-4	7.320581782203546
ALAT	ALAT	Clinical.Chemistry	Liver	PRSS8	PRSS8	Proteome	Tissue-enhanced	4.996229642391531e-4	0.14065612644402387	0.005513292580818735	5.200593269711028
ALAT	ALAT	Clinical.Chemistry	Liver	PSIP1	PSIP1	Proteome	Low-tissue-specificity	4.408515299270267e-4	0.16341924052682522	0.0049889138000558655	5.300537068252931
ALAT	ALAT	Clinical.Chemistry	Liver	RET	RET	Proteome	Tissue-enhanced	0.002285907963872651	0.12624434452167876	0.017677343080983024	4.035471511290486
ALAT	ALAT	Clinical.Chemistry	Liver	RTN4R	RTN4R	Proteome	Tissue-enhanced	1.3344979267210534e-4	0.1561056516116632	0.001902397837749904	6.264640168619075
ALAT	ALAT	Clinical.Chemistry	Liver	SYND1	SDC1	Proteome	Tissue-enhanced	0.001287460768974382	0.11950294240269826	0.01147481066764015	4.467601022723704
ALAT	ALAT	Clinical.Chemistry	Liver	SELE	SELE	Proteome	Tissue-enhanced	3.377330213128031e-5	0.15679301683702207	6.159658554306477e-4	7.392319025462728
ALAT	ALAT	Clinical.Chemistry	Liver	SERPINA5	SERPINA5	Proteome	Tissue-enhanced	0.0035077609475826993	0.15838898608152777	0.024476185218141943	3.7100546660734124
ALAT	ALAT	Clinical.Chemistry	Liver	PAI	SERPINE1	Proteome	Tissue-enhanced	0.005915967254414807	0.1405042802556369	0.036210640731486256	3.3184022604844134
ALAT	ALAT	Clinical.Chemistry	Liver	SIGLEC1	SIGLEC1	Proteome	Tissue-enhanced	0.0021576776652362504	0.12622294761410058	0.016942831381438837	4.077910461963414
ALAT	ALAT	Clinical.Chemistry	Liver	SIGLEC10	SIGLEC10	Proteome	Group-enriched	0.002379887657487473	0.10764267605695516	0.01818975174282415	4.006896934548311
ALAT	ALAT	Clinical.Chemistry	Liver	SIGLEC7	SIGLEC7	Proteome	Group-enriched	9.190737029642528e-4	0.1434276788184068	0.008794566806784058	4.7336211564929735
ALAT	ALAT	Clinical.Chemistry	Liver	SHPS-1	SIRPA	Proteome	Tissue-enhanced	0.0027372293325719837	0.11694411216826135	0.020276520692703987	3.898291678453986
ALAT	ALAT	Clinical.Chemistry	Liver	SIRPB1	SIRPB1	Proteome	Tissue-enriched	0.00499608736909902	0.11745493636911507	0.03188344204780911	3.445668462011018
ALAT	ALAT	Clinical.Chemistry	Liver	SKAP1	SKAP1	Proteome	Tissue-enhanced	0.006882836883529396	0.12039290878365673	0.04053714281136116	3.2055366187014607
ALAT	ALAT	Clinical.Chemistry	Liver	SLITRK2	SLITRK2	Proteome	Tissue-enhanced	0.0023184365929974195	0.11322172537280138	0.017888375628953197	4.023604183294704
ALAT	ALAT	Clinical.Chemistry	Liver	SSC4D	SSC4D	Proteome	Tissue-enhanced	3.932179083223664e-4	0.07866306253436678	0.00456101114845853	5.390210936954195
ALAT	ALAT	Clinical.Chemistry	Liver	SULT2A1	SULT2A1	Proteome	Tissue-enriched	4.2446710294639235e-13	0.395419699711048	3.793758070365374e-11	23.99507891983192
ALAT	ALAT	Clinical.Chemistry	Liver	TGM2	TGM2	Proteome	Tissue-enhanced	0.009042116540602274	0.1383300329092325	0.04971271222693121	3.0014945993715725
ALAT	ALAT	Clinical.Chemistry	Liver	THBS4	THBS4	Proteome	Tissue-enhanced	2.830846192346543e-5	0.15315665234561035	5.33392663902294e-4	7.5362526997749555
ALAT	ALAT	Clinical.Chemistry	Liver	THOP1	THOP1	Proteome	Low-tissue-specificity	2.913967801936247e-22	0.4243401402650192	5.348854230844481e-20	44.374819484368025
ALAT	ALAT	Clinical.Chemistry	Liver	TIMP1	TIMP1	Proteome	Tissue-enhanced	0.005365500974383921	0.15086661959935257	0.03358799674870111	3.3935865154602443
ALAT	ALAT	Clinical.Chemistry	Liver	TLR3	TLR3	Proteome	Tissue-enhanced	0.004109513595324243	0.057064297281475704	0.027516574460003985	3.5929667482284042
ALAT	ALAT	Clinical.Chemistry	Liver	ENSG00000134291	TMEM106C	Transcriptome	Low-tissue-specificity	2.876380007522914e-4	0.2489959096236228	0.03127812829147044	3.464836202324551
ALAT	ALAT	Clinical.Chemistry	Liver	TMPRSS15	TMPRSS15	Proteome	Tissue-enriched	2.0057674399616816e-8	0.24205548025327212	9.45868949380825e-7	13.87116180880079
ALAT	ALAT	Clinical.Chemistry	Liver	VAMP5	VAMP5	Proteome	Low-tissue-specificity	4.87997802645009e-7	0.25759874554154505	1.6431184396356903e-5	11.016329541090453
ALAT	ALAT	Clinical.Chemistry	Liver	VSIG4	VSIG4	Proteome	Low-tissue-specificity	0.00516611993084207	0.10865721380007315	0.03266327160718703	3.421504024773046
ALAT	ALAT	Clinical.Chemistry	Liver	ZBTB17	ZBTB17	Proteome	Low-tissue-specificity	3.0728761769161335e-5	0.2191370748157085	5.698758198385151e-4	7.47009208080303
ApoA1	ApoA1	Clinical.Chemistry	Lipid profile	ACE2	ACE2	Proteome	Tissue-enriched	5.385392524813686e-4	0.194684434345545	0.005851170092365754	5.141113621949845
ApoA1	ApoA1	Clinical.Chemistry	Lipid profile	ADGRG2	ADGRG2	Proteome	Tissue-enriched	0.0015492815960806072	0.20197202171948123	0.013194206099621875	4.32797747759542
ApoA1	ApoA1	Clinical.Chemistry	Lipid profile	APOM	APOM	Proteome	Tissue-enriched	3.275012308783996e-6	0.4617663914905659	8.369421425636467e-5	9.388340707632688
ApoA1	ApoA1	Clinical.Chemistry	Lipid profile	N-CDase	ASAH2	Proteome	Tissue-enriched	1.9303412681299083e-6	0.18318971513493482	5.340819414626526e-5	9.837546375338198
ApoA1	ApoA1	Clinical.Chemistry	Lipid profile	CA6	CA6	Proteome	Tissue-enriched	2.932499878378447e-5	0.20708262271468195	5.492123469423858e-4	7.507025402636376
ApoA1	ApoA1	Clinical.Chemistry	Lipid profile	CD209	CD209	Proteome	Tissue-enhanced	1.499256931188051e-7	0.29661701928687617	5.764127549505945e-6	12.0638567514275
ApoA1	ApoA1	Clinical.Chemistry	Lipid profile	CD300LG	CD300LG	Proteome	Tissue-enhanced	1.2125759783214484e-10	0.3778544087821236	8.149560836978521e-9	18.6253017961788
ApoA1	ApoA1	Clinical.Chemistry	Lipid profile	ENSG00000151465	CDC123	Transcriptome	Low-tissue-specificity	1.8148435766311745e-4	-0.2997579730885361	0.022585460777443275	3.7904489081601405
ApoA1	ApoA1	Clinical.Chemistry	Lipid profile	CDH6	CDH6	Proteome	Tissue-enhanced	0.006186275883167024	0.17645300339972445	0.03739586246513607	3.286195209955957
ApoA1	ApoA1	Clinical.Chemistry	Lipid profile	CDHR5	CDHR5	Proteome	Tissue-enriched	0.003327952370833226	-0.18153472890713562	0.023515809000862135	3.750082360568065
ApoA1	ApoA1	Clinical.Chemistry	Lipid profile	CES2	CES2	Proteome	Group-enriched	0.002549495040499971	0.16952215634464715	0.019198248714766213	3.9529362168811324
ApoA1	ApoA1	Clinical.Chemistry	Lipid profile	CGA	CGA	Proteome	Group-enriched	0.0011815001330706286	0.11067604409500699	0.010751273332435342	4.5327310818941875
ApoA1	ApoA1	Clinical.Chemistry	Lipid profile	CLEC4A	CLEC4A	Proteome	Tissue-enhanced	8.440597019502147e-12	0.4511431132895581	6.655453840968291e-10	21.13041428493124
ApoA1	ApoA1	Clinical.Chemistry	Lipid profile	CLUL1	CLUL1	Proteome	Tissue-enhanced	2.1465690443696895e-6	0.25916771638333747	5.8490151885770106e-5	9.746652161730866
ApoA1	ApoA1	Clinical.Chemistry	Lipid profile	CNDP1	CNDP1	Proteome	Group-enriched	0.00756345475679601	0.24709091649432272	0.043444056579160395	3.136281224218257
ApoA1	ApoA1	Clinical.Chemistry	Lipid profile	CNTN4	CNTN4	Proteome	Tissue-enhanced	1.0873469366322422e-5	0.3108900901490079	2.3812828165810143e-4	8.342701030936897
ApoA1	ApoA1	Clinical.Chemistry	Lipid profile	ENSG00000049089	COL9A2	Transcriptome	Tissue-enhanced	2.3340685601011733e-4	0.2891122771097279	0.027204804321835013	3.6043616917981067
ApoA1	ApoA1	Clinical.Chemistry	Lipid profile	CRISP2	CRISP2	Proteome	Tissue-enriched	0.008856086348213318	0.08629180637170028	0.04890255541010822	3.0179256259912823
ApoA1	ApoA1	Clinical.Chemistry	Lipid profile	CTSF	CTSF	Proteome	Low-tissue-specificity	2.20412301858058e-4	0.2643936850935958	0.002876738191716078	5.8510981989997894
ApoA1	ApoA1	Clinical.Chemistry	Lipid profile	ENSG00000136986	DERL1	Transcriptome	Low-tissue-specificity	5.5638227088688e-4	-0.302597841193443	0.04842302945311388	3.0277797632767016
ApoA1	ApoA1	Clinical.Chemistry	Lipid profile	DKKL1	DKKL1	Proteome	Tissue-enriched	0.0012787244656839649	0.14957429323371788	0.011411174801371056	4.473162157974498
ApoA1	ApoA1	Clinical.Chemistry	Lipid profile	ENSG00000126698	DNAJC8	Transcriptome	Low-tissue-specificity	5.401669161264135e-4	-0.2818281891670843	0.04744476828650638	3.0481890174021196
ApoA1	ApoA1	Clinical.Chemistry	Lipid profile	DNER	DNER	Proteome	Group-enriched	0.0028948955803900726	0.24941260253048703	0.021177956911437295	3.854794406566685
ApoA1	ApoA1	Clinical.Chemistry	Lipid profile	ENPP7	ENPP7	Proteome	Tissue-enriched	5.932740384323879e-5	0.22818992634052288	9.861520068236897e-4	6.921700050108274
ApoA1	ApoA1	Clinical.Chemistry	Lipid profile	Ep-CAM	EPCAM	Proteome	Tissue-enhanced	0.0047719118606125745	0.15523507808527878	0.03079822584972297	3.480298192943405
ApoA1	ApoA1	Clinical.Chemistry	Lipid profile	ERBB3	ERBB3	Proteome	Low-tissue-specificity	0.0016299044108483473	0.216482782713981	0.013653982140761614	4.2937240679727235
ApoA1	ApoA1	Clinical.Chemistry	Lipid profile	TF	F3	Proteome	Low-tissue-specificity	1.8973085710768944e-4	0.25612461848074886	0.002540843224328556	5.975259274962114
ApoA1	ApoA1	Clinical.Chemistry	Lipid profile	FAM3B	FAM3B	Proteome	Tissue-enhanced	4.913065134368137e-4	0.287249006998254	0.005449703372891389	5.212194098780593
ApoA1	ApoA1	Clinical.Chemistry	Lipid profile	sFRP-3	FRZB	Proteome	Tissue-enriched	0.0023100868939139162	-0.21601866180114057	0.01783604403708931	4.026533923219657
ApoA1	ApoA1	Clinical.Chemistry	Lipid profile	lipid.168	GalCer(d18:1/18:0ox)	Lipidome	GalCer	3.145862563971402e-6	0.46857062867606364	8.223375270640352e-5	9.405944723315953
ApoA1	ApoA1	Clinical.Chemistry	Lipid profile	GDF-2	GDF2	Proteome	Tissue-enriched	2.605033060171011e-8	0.3528940727137042	1.1954440690908423e-6	13.636992835675425
ApoA1	ApoA1	Clinical.Chemistry	Lipid profile	KIM1	HAVCR1	Proteome	Tissue-enriched	6.494051870407351e-12	0.36381316670163577	5.229243371685088e-10	21.371584333135367
ApoA1	ApoA1	Clinical.Chemistry	Lipid profile	KIM1	HAVCR1	Proteome	Tissue-enriched	6.494051870407351e-12	0.36381316670163577	5.229243371685088e-10	21.371584333135367
ApoA1	ApoA1	Clinical.Chemistry	Lipid profile	HDGF	HDGF	Proteome	Low-tissue-specificity	7.267155013924312e-4	0.23335501448599036	0.00734938407835912	4.913138768131417
ApoA1	ApoA1	Clinical.Chemistry	Lipid profile	NEG_T069	HMDB0001032	Metabolome	steroids	3.153596211565585e-4	0.13046861636263654	0.009211301829143623	4.68732408917683
ApoA1	ApoA1	Clinical.Chemistry	Lipid profile	NEG_T042	HMDB0001976	Metabolome	Fatty acids	0.0033344320870281577	0.23566753000696386	0.046700456966508715	3.0640013292050803
ApoA1	ApoA1	Clinical.Chemistry	Lipid profile	NEG_T074	HMDB0002759	Metabolome	steroids	5.4434458140237404e-6	0.18378025390297326	4.078909460390195e-4	7.804510708408266
ApoA1	ApoA1	Clinical.Chemistry	Lipid profile	POS_T042	HMDB0006344	Metabolome	Amino compounds	7.177977027413434e-5	0.26448076512779634	0.0031631189585567044	5.756196725958094
ApoA1	ApoA1	Clinical.Chemistry	Lipid profile	NEG_T026	HMDB0010223	Metabolome	Fatty acids	0.003482557096804111	0.19757576952167916	0.047906066213899465	3.038513139287413
ApoA1	ApoA1	Clinical.Chemistry	Lipid profile	POS_T089	HMDB0010404	Metabolome	Lyso_LP	4.921045263602934e-4	0.28658662486036296	0.01237858963687316	4.391786940923517
ApoA1	ApoA1	Clinical.Chemistry	Lipid profile	POS_T130	HMDB0011177	Metabolome	peptide	4.920533681378337e-4	0.25782461213223	0.01237858963687316	4.391786940923517
ApoA1	ApoA1	Clinical.Chemistry	Lipid profile	NEG_T029	HMDB0011568	Metabolome	Fatty acids	0.0019445116204385258	0.2646454508019168	0.032424959499875845	3.428826797820476
ApoA1	ApoA1	Clinical.Chemistry	Lipid profile	NEG_T097	HMDB0011741	Metabolome	peptides	7.012639388236915e-7	0.4080773735998582	7.036014852864371e-5	9.561883527115853
ApoA1	ApoA1	Clinical.Chemistry	Lipid profile	POS_T125	HMDB0013302	Metabolome	peptide	6.11612281337737e-9	0.47209658402788457	1.4291608558259043e-6	13.458423100043003
ApoA1	ApoA1	Clinical.Chemistry	Lipid profile	Meta20	HMDB00208	Metabolome	Organic acids	9.03125461896164e-5	0.31692961198731245	0.003729908157631157	5.591371668248548
ApoA1	ApoA1	Clinical.Chemistry	Lipid profile	POS_T138	HMDB0028757	Metabolome	peptide	0.0013746624107206235	0.24835423576978127	0.02532430472197879	3.6759906834403036
ApoA1	ApoA1	Clinical.Chemistry	Lipid profile	POS_T128	HMDB0028911	Metabolome	peptide	4.137080899600793e-5	0.23408771144014157	0.0020813150055527052	6.174755370824091
ApoA1	ApoA1	Clinical.Chemistry	Lipid profile	POS_T124	HMDB0029090	Metabolome	peptide	6.11612281337737e-9	0.47209658402788457	1.4291608558259043e-6	13.458423100043003
ApoA1	ApoA1	Clinical.Chemistry	Lipid profile	Meta77	HMDB00508	Metabolome	Oses	0.0020482722445226346	0.24354083033206406	0.03334328257758518	3.4008989488700956
ApoA1	ApoA1	Clinical.Chemistry	Lipid profile	Meta30	HMDB00568	Metabolome	Oses	0.0019086565706016559	0.24523827818386715	0.03206795840805563	3.439897927794426
ApoA1	ApoA1	Clinical.Chemistry	Lipid profile	POS_T160	HMDB00714	Metabolome	Xeno	1.9872375911376092e-8	0.40699419114442115	3.714879198001348e-6	12.503164397684936
ApoA1	ApoA1	Clinical.Chemistry	Lipid profile	NEG_T105	HMDB00714	Metabolome	Xeno	1.0745785448813436e-6	0.32950073034236615	1.0205048330774215e-4	9.190042932730002
ApoA1	ApoA1	Clinical.Chemistry	Lipid profile	POS_T165	HMDB01847	Metabolome	Xeno	1.950722640712508e-7	0.35799994286303344	2.3728002312611935e-5	10.648854675105287
ApoA1	ApoA1	Clinical.Chemistry	Lipid profile	Meta81	HMDB01847	Metabolome	Xeno	1.3577968130318893e-4	0.2904937866694376	0.0050445844356973475	5.289440000086163
ApoA1	ApoA1	Clinical.Chemistry	Lipid profile	Meta119	HMDB01860	Metabolome	Xeno	2.706456715807281e-6	0.346908546911673	2.3219306674406525e-4	8.367941348129625
ApoA1	ApoA1	Clinical.Chemistry	Lipid profile	NEG_T110	HMDB01860	Metabolome	Xeno	7.780949272956139e-5	0.3169443067714522	0.003337726525082804	5.702465384875029
ApoA1	ApoA1	Clinical.Chemistry	Lipid profile	Meta88	HMDB01893	Metabolome	co-factors/vitamins	7.092802339406183e-9	0.29657824015623263	1.5361106920184683e-6	13.386256860719168
ApoA1	ApoA1	Clinical.Chemistry	Lipid profile	Meta69	HMDB02142	Metabolome	Organic acids	1.2368449547924142e-4	0.3986684265660641	0.00475435704592175	5.34869380854759
ApoA1	ApoA1	Clinical.Chemistry	Lipid profile	Meta116	HMDB03072	Metabolome	Organic acids	2.853158527014964e-4	0.24024993938715306	0.008602587823643251	4.755692211260967
ApoA1	ApoA1	Clinical.Chemistry	Lipid profile	Meta47	HMDB06088	Metabolome	Xeno	0.002687164780392616	0.23712928611073822	0.040305202141040934	3.2112747329746703
ApoA1	ApoA1	Clinical.Chemistry	Lipid profile	Meta87	HMDB10382	Metabolome	Lyso_LP	0.0035121438785630545	0.26752746031058666	0.0482383318943552	3.0316013064654963
ApoA1	ApoA1	Clinical.Chemistry	Lipid profile	Meta90	HMDB10384	Metabolome	Lyso_LP	9.259045173869332e-4	0.32797323231368103	0.019119928284040168	3.9570241222006355
ApoA1	ApoA1	Clinical.Chemistry	Lipid profile	HO-1	HMOX1	Proteome	Tissue-enhanced	0.00482216959015934	0.16829232748884987	0.031028743714138746	3.4728412875116335
ApoA1	ApoA1	Clinical.Chemistry	Lipid profile	HSD11B1	HSD11B1	Proteome	Tissue-enriched	2.3016619705611185e-7	0.29419130222376944	8.374631695336091e-6	11.690303457896434
ApoA1	ApoA1	Clinical.Chemistry	Lipid profile	IGFBPL1	IGFBPL1	Proteome	Group-enriched	0.005293218597778603	0.19681633157034453	0.03327583674560064	3.4029237686429523
ApoA1	ApoA1	Clinical.Chemistry	Lipid profile	IL-17D	IL17D	Proteome	Group-enriched	0.007197711063857405	0.22534656422183	0.04186465292300482	3.1733134137457557
ApoA1	ApoA1	Clinical.Chemistry	Lipid profile	IL-17RA	IL17RA	Proteome	Tissue-enhanced	0.005500247157832462	0.2110941004842281	0.03426814570487517	3.3735390529670264
ApoA1	ApoA1	Clinical.Chemistry	Lipid profile	IL-1ra	IL1RN	Proteome	Tissue-enhanced	7.326904110153994e-4	-0.2413317685134248	0.007405422147095253	4.9055428245017065
ApoA1	ApoA1	Clinical.Chemistry	Lipid profile	ITGA11	ITGA11	Proteome	Tissue-enhanced	4.716635845178733e-5	0.2826259854713206	8.108528752572623e-4	7.117423931825943
ApoA1	ApoA1	Clinical.Chemistry	Lipid profile	ITGB6	ITGB6	Proteome	Tissue-enhanced	2.899575471620865e-4	0.2495890435669139	0.003592064795068199	5.629028089988789
ApoA1	ApoA1	Clinical.Chemistry	Lipid profile	ENSG00000089692	LAG3	Transcriptome	Tissue-enhanced	3.754785454281673e-4	-0.22284421091838572	0.03736414214145942	3.2870438007431586
ApoA1	ApoA1	Clinical.Chemistry	Lipid profile	lipid.94	LPC(18:2)	Lipidome	LPC	2.1198150398628668e-4	0.3948381104973025	0.0032160116690362114	5.739613299240342
ApoA1	ApoA1	Clinical.Chemistry	Lipid profile	lipid.96	LPC(20:1)	Lipidome	LPC	0.002349931095585543	0.28104011506552745	0.02326559846269774	3.7607794702812476
ApoA1	ApoA1	Clinical.Chemistry	Lipid profile	LPL	LPL	Proteome	Tissue-enhanced	3.395144400621871e-5	0.24497429908804094	6.18308214305728e-4	7.388523496180337
ApoA1	ApoA1	Clinical.Chemistry	Lipid profile	LRRN1	LRRN1	Proteome	Tissue-enhanced	2.3783710656715234e-4	0.21602155643397672	0.0030740726504808846	5.784752000286555
ApoA1	ApoA1	Clinical.Chemistry	Lipid profile	LYPD3	LYPD3	Proteome	Tissue-enhanced	0.005669245327130917	0.22017056587525075	0.035033370852290274	3.3514542188176693
ApoA1	ApoA1	Clinical.Chemistry	Lipid profile	MASP1	MASP1	Proteome	Tissue-enhanced	7.037676607200141e-4	0.21239874261615527	0.007176832578346093	4.936897138332266
ApoA1	ApoA1	Clinical.Chemistry	Lipid profile	ENSG00000109063	MYH3	Transcriptome	Tissue-enhanced	2.835844496222029e-4	0.2710647240552491	0.03102547628065574	3.4729465964974304
ApoA1	ApoA1	Clinical.Chemistry	Lipid profile	NEG_T107	NA	Metabolome	Xeno	4.702594313430532e-5	0.2785737840562419	0.0022817861314812244	6.082796751705819
ApoA1	ApoA1	Clinical.Chemistry	Lipid profile	NEG_T111	NA	Metabolome	Xeno	6.605403834463885e-6	0.36421837891893843	4.7465569556834163e-4	7.652920868196522
ApoA1	ApoA1	Clinical.Chemistry	Lipid profile	NEG_T113	NA	Metabolome	Xeno	2.2184695111936082e-5	0.31536312988422915	0.0012959802647791873	6.648487908961835
ApoA1	ApoA1	Clinical.Chemistry	Lipid profile	NEG_T121	NA	Metabolome	Xeno	2.2706668978034808e-8	0.40688703541055615	4.1571931379476306e-6	12.390670437876336
ApoA1	ApoA1	Clinical.Chemistry	Lipid profile	POS_T101	NA	Metabolome	Lyso_LP	2.7882131142934157e-7	0.397694151574967	3.1142060815557716e-5	10.376951214700062
ApoA1	ApoA1	Clinical.Chemistry	Lipid profile	POS_T148	NA	Metabolome	Lipids	1.559291153491789e-7	0.4066074271018598	1.9501022249901888e-5	10.845043670696722
ApoA1	ApoA1	Clinical.Chemistry	Lipid profile	POS_T156	NA	Metabolome	Lipids	6.716744723122907e-4	0.2748575591221453	0.015451122997142448	4.170073592380687
ApoA1	ApoA1	Clinical.Chemistry	Lipid profile	POS_T166	NA	Metabolome	Xeno	1.2495876106362176e-7	0.3973898031934872	1.631722527741808e-5	11.02328924264936
ApoA1	ApoA1	Clinical.Chemistry	Lipid profile	POS_T167	NA	Metabolome	Xeno	1.2081175838774935e-7	0.39702525233304786	1.5892563090429932e-5	11.049659288319601
ApoA1	ApoA1	Clinical.Chemistry	Lipid profile	POS_T169	NA	Metabolome	Xeno	7.177977027413434e-5	0.26448076512779634	0.0031631189585567044	5.756196725958094
ApoA1	ApoA1	Clinical.Chemistry	Lipid profile	NOS3	NOS3	Proteome	Tissue-enhanced	2.1993313336387646e-5	-0.3683540731910105	4.2883820898397885e-4	7.754430845405116
ApoA1	ApoA1	Clinical.Chemistry	Lipid profile	ENSG00000188747	NOXA1	Transcriptome	Low-tissue-specificity	4.2214287576664873e-4	0.3217985999882328	0.040324628537896416	3.210792866720759
ApoA1	ApoA1	Clinical.Chemistry	Lipid profile	NTRK3	NTRK3	Proteome	Tissue-enhanced	0.003056362427038068	0.25413288215844937	0.022047396151264255	3.8145607724403017
ApoA1	ApoA1	Clinical.Chemistry	Lipid profile	PADI2	PADI2	Proteome	Tissue-enhanced	4.21460882170783e-4	0.15914921696590212	0.004822224342853509	5.334519975449846
ApoA1	ApoA1	Clinical.Chemistry	Lipid profile	lipid.107	PC(31:1)	Lipidome	PC	0.0037176793721441135	0.3183721938938919	0.03323047478151448	3.4042879089802827
ApoA1	ApoA1	Clinical.Chemistry	Lipid profile	lipid.111	PC(32:2)	Lipidome	PC	0.0019157827998196957	0.34524151121688074	0.01974750866140387	3.9247279393181813
ApoA1	ApoA1	Clinical.Chemistry	Lipid profile	lipid.116	PC(34:3)	Lipidome	PC	3.833357521365977e-4	0.40611169946841486	0.005357117136108953	5.229329296332273
ApoA1	ApoA1	Clinical.Chemistry	Lipid profile	lipid.126	PC(35:1)	Lipidome	PC	9.139620988621658e-4	0.435363411462075	0.011064742139548974	4.503991609903497
ApoA1	ApoA1	Clinical.Chemistry	Lipid profile	lipid.123	PC(35:3)	Lipidome	PC	0.0029086890362220006	0.38588506382947213	0.027344431711717222	3.599242364563653
ApoA1	ApoA1	Clinical.Chemistry	Lipid profile	lipid.131	PC(36:1)	Lipidome	PC	9.392177864034508e-5	0.5226369883575763	0.001609739540989122	6.431682888856033
ApoA1	ApoA1	Clinical.Chemistry	Lipid profile	lipid.130	PC(36:2)	Lipidome	PC	5.851370143348857e-6	0.5358119038184672	1.40336326177281e-4	8.871468686498451
ApoA1	ApoA1	Clinical.Chemistry	Lipid profile	lipid.128	PC(36:3)	Lipidome	PC	2.5854507329029066e-4	0.4654700307838937	0.0038422230012281028	5.56170417331445
ApoA1	ApoA1	Clinical.Chemistry	Lipid profile	lipid.127	PC(36:4)	Lipidome	PC	5.094358071771715e-5	0.5466529646976697	9.348661643324508e-4	6.975107178672449
ApoA1	ApoA1	Clinical.Chemistry	Lipid profile	lipid.138	PC(38:6)	Lipidome	PC	1.97491748541764e-6	0.6267865721335498	5.375178039898872e-5	9.831133767802964
ApoA1	ApoA1	Clinical.Chemistry	Lipid profile	lipid.137	PC(38:7)	Lipidome	PC	1.1699962603985233e-4	0.43534419272834496	0.001963594185754288	6.232978716798058
ApoA1	ApoA1	Clinical.Chemistry	Lipid profile	lipid.108	PC(O-32:1)	Lipidome	PC	2.182982652486107e-6	0.49186641918638374	5.897299232571204e-5	9.738430976052683
ApoA1	ApoA1	Clinical.Chemistry	Lipid profile	lipid.115	PC(O-34:2)	Lipidome	PC	5.846064140882709e-6	0.45292119846138224	1.40336326177281e-4	8.871468686498451
ApoA1	ApoA1	Clinical.Chemistry	Lipid profile	lipid.119	PC(O-35:1)	Lipidome	PC	9.98185774647441e-4	0.3943326103671032	0.011737566382464327	4.444960778875734
ApoA1	ApoA1	Clinical.Chemistry	Lipid profile	lipid.124	PC(O-36:2)	Lipidome	PC	1.6425374728866644e-4	0.36665452793611825	0.0026061833658225743	5.94986843981448
ApoA1	ApoA1	Clinical.Chemistry	Lipid profile	lipid.122	PC(O-36:4)	Lipidome	PC	5.771561860106749e-6	0.49883519423948486	1.393419934797201e-4	8.878579261878446
ApoA1	ApoA1	Clinical.Chemistry	Lipid profile	lipid.135	PC(O-38:4)	Lipidome	PC	2.0632251879817683e-4	0.44302123538435606	0.003149886017030149	5.760389011869084
ApoA1	ApoA1	Clinical.Chemistry	Lipid profile	lipid.134	PC(O-38:5)	Lipidome	PC	1.296890696626467e-6	0.49702287878432866	3.725100668926694e-5	10.197831588288661
ApoA1	ApoA1	Clinical.Chemistry	Lipid profile	lipid.133	PC(O-38:6)	Lipidome	PC	4.065680365241998e-6	0.49167698405453963	1.0223286925333425e-4	9.188257314942101
ApoA1	ApoA1	Clinical.Chemistry	Lipid profile	PDGFRB	PDGFRB	Proteome	Low-tissue-specificity	0.0015868507664286511	0.18195976948227013	0.013413780358357765	4.311472715498752
ApoA1	ApoA1	Clinical.Chemistry	Lipid profile	lipid.67	PE(O-36:5)	Lipidome	PE	0.0013172680835715385	0.41476264291189463	0.014681882152322653	4.221141052003145
ApoA1	ApoA1	Clinical.Chemistry	Lipid profile	lipid.70	PG(34:0)	Lipidome	PG	7.661360678637822e-5	0.5282468237085667	0.0013383439435495446	6.616322292350536
ApoA1	ApoA1	Clinical.Chemistry	Lipid profile	lipid.69	PG(34:1)	Lipidome	PG	8.064690507984625e-6	0.5265357064862368	1.8784008308180857e-4	8.5799195790237
ApoA1	ApoA1	Clinical.Chemistry	Lipid profile	lipid.74	PG(36:1)	Lipidome	PG	5.502552097893784e-7	0.5494828206330512	1.7310409565105682e-5	10.96420252844915
ApoA1	ApoA1	Clinical.Chemistry	Lipid profile	lipid.77	PG(38:5)	Lipidome	PG	3.142172834950309e-5	-0.4456696602988388	6.221844684355284e-4	7.3822739361467145
ApoA1	ApoA1	Clinical.Chemistry	Lipid profile	lipid.76	PG(38:6)	Lipidome	PG	0.0016902009692315245	0.40376458520612146	0.01776798814290521	4.030356859718846
ApoA1	ApoA1	Clinical.Chemistry	Lipid profile	lipid.82	PG(40:4)	Lipidome	PG	6.080413617969082e-5	0.5299700570559118	0.0010883341320635793	6.823107071019905
ApoA1	ApoA1	Clinical.Chemistry	Lipid profile	lipid.79	PG(40:7)	Lipidome	PG	2.355503970387954e-5	0.4509233505577231	4.89683607495763e-4	7.621751074401212
ApoA1	ApoA1	Clinical.Chemistry	Lipid profile	PON3	PON3	Proteome	Tissue-enriched	6.886110540002869e-7	0.2898179119446963	2.2075641883265535e-5	10.721035734512368
ApoA1	ApoA1	Clinical.Chemistry	Lipid profile	PROC	PROC	Proteome	Tissue-enriched	0.0031267992120657404	0.28178265494377663	0.022419174200540678	3.7978386951770213
ApoA1	ApoA1	Clinical.Chemistry	Lipid profile	ENSG00000205352	PRR13	Transcriptome	Tissue-enhanced	3.729713472445648e-4	-0.28653984309945746	0.03720091201778792	3.291422001396361
ApoA1	ApoA1	Clinical.Chemistry	Lipid profile	PRSS27	PRSS27	Proteome	Tissue-enhanced	0.004038187299900723	0.19924210485665342	0.02717790891460317	3.6053508079279943
ApoA1	ApoA1	Clinical.Chemistry	Lipid profile	ENSG00000126067	PSMB2	Transcriptome	Low-tissue-specificity	5.28009609160976e-4	-0.27141642137017136	0.04673565699732029	3.0632478725172207
ApoA1	ApoA1	Clinical.Chemistry	Lipid profile	PVR	PVR	Proteome	Tissue-enhanced	0.006106206886057541	0.21026854902840728	0.03706277608956028	3.2951421529552025
ApoA1	ApoA1	Clinical.Chemistry	Lipid profile	REG4	REG4	Proteome	Tissue-enhanced	9.087739086481618e-4	0.28289417377878373	0.008720449350496217	4.742084511368718
ApoA1	ApoA1	Clinical.Chemistry	Lipid profile	ROR1	ROR1	Proteome	Tissue-enhanced	3.3865349282684266e-4	0.24340551282805853	0.004076977275068428	5.502399429095206
ApoA1	ApoA1	Clinical.Chemistry	Lipid profile	SCGB3A1	SCGB3A1	Proteome	Group-enriched	0.0013229690949207735	0.17410557597637885	0.011710866175469289	4.447238135237938
ApoA1	ApoA1	Clinical.Chemistry	Lipid profile	SCGB3A2	SCGB3A2	Proteome	Tissue-enriched	0.0075177237790367175	0.15820760633885153	0.04326144029392746	3.140493565115766
ApoA1	ApoA1	Clinical.Chemistry	Lipid profile	ENSG00000162572	SCNN1D	Transcriptome	Low-tissue-specificity	3.399120872910889e-4	0.3066471703130728	0.03499921572724803	3.352429625536695
ApoA1	ApoA1	Clinical.Chemistry	Lipid profile	ENSG00000164054	SHISA5	Transcriptome	Low-tissue-specificity	2.1387103912524924e-4	-0.36980176811256416	0.025429864067478956	3.6718310449230342
ApoA1	ApoA1	Clinical.Chemistry	Lipid profile	SIGLEC1	SIGLEC1	Proteome	Tissue-enhanced	6.312633988844905e-4	-0.2268307848632122	0.006605147093078233	5.019906071296966
ApoA1	ApoA1	Clinical.Chemistry	Lipid profile	SIT1	SIT1	Proteome	Group-enriched	1.5389146668885749e-6	-0.45629061727829634	4.392729661758463e-5	10.03297464028161
ApoA1	ApoA1	Clinical.Chemistry	Lipid profile	lipid.104	SM(d18:0/16:1)	Lipidome	SM	0.002753323031925044	0.3322868525746687	0.026326840096051705	3.637166324219682
ApoA1	ApoA1	Clinical.Chemistry	Lipid profile	lipid.132	SM(d18:0/22:0)	Lipidome	SM	0.0031135081002300396	0.3656005672666443	0.028859519597412876	3.5453153717412476
ApoA1	ApoA1	Clinical.Chemistry	Lipid profile	lipid.100	SM(d18:1/14:1)	Lipidome	SM	0.002824305950489853	0.2639863253467906	0.02675910214108183	3.6208805965614634
ApoA1	ApoA1	Clinical.Chemistry	Lipid profile	lipid.118	SM(d18:1/20:0)	Lipidome	SM	0.004918895257892787	0.2918192602509086	0.04132440675041259	3.1863019910849877
ApoA1	ApoA1	Clinical.Chemistry	Lipid profile	lipid.129	SM(d18:1/22:1)	Lipidome	SM	0.001150195230316333	0.32612748970163397	0.013330891130317053	4.31767129553933
ApoA1	ApoA1	Clinical.Chemistry	Lipid profile	lipid.144	SM(d18:1/24:1)	Lipidome	SM	0.005257425003046763	0.3311935948989543	0.04332691664985075	3.138981205470328
ApoA1	ApoA1	Clinical.Chemistry	Lipid profile	lipid.142	SM(d18:1/24:2)	Lipidome	SM	0.00530841132128757	0.2728580414305713	0.0436382636558787	3.1318209067126146
ApoA1	ApoA1	Clinical.Chemistry	Lipid profile	SMPD1	SMPD1	Proteome	Low-tissue-specificity	4.1872483417175405e-5	0.2355343280109969	7.350181639224693e-4	7.215615346237108
ApoA1	ApoA1	Clinical.Chemistry	Lipid profile	SPINK1	SPINK1	Proteome	Tissue-enriched	0.0036807666451184077	0.18807917295116197	0.025384763282873004	3.6736061557051234
ApoA1	ApoA1	Clinical.Chemistry	Lipid profile	ENSG00000182557	SPNS3	Transcriptome	Group-enriched	4.482604648856571e-5	0.3463523814431857	0.008543907692192316	4.7625368006391025
ApoA1	ApoA1	Clinical.Chemistry	Lipid profile	ST3GAL1	ST3GAL1	Proteome	Low-tissue-specificity	1.046117507553215e-5	0.26001922052669024	2.3072702805479242e-4	8.374275242929096
ApoA1	ApoA1	Clinical.Chemistry	Lipid profile	ENSG00000116030	SUMO1	Transcriptome	Low-tissue-specificity	3.702219938688521e-4	-0.2839950650342121	0.036983992189845785	3.297270103472804
ApoA1	ApoA1	Clinical.Chemistry	Lipid profile	TACSTD2	TACSTD2	Proteome	Tissue-enhanced	3.9653385780021207e-4	0.26600154991306135	0.004590494015008555	5.38376763215905
ApoA1	ApoA1	Clinical.Chemistry	Lipid profile	ENSG00000187735	TCEA1	Transcriptome	Low-tissue-specificity	1.613457955687658e-4	-0.2984108513806471	0.02094442773855598	3.865882647059236
ApoA1	ApoA1	Clinical.Chemistry	Lipid profile	lipid.58	TG(52:3)	Lipidome	TG	0.003676299249168009	-0.3533523669345646	0.032901067295201876	3.4142501811533514
ApoA1	ApoA1	Clinical.Chemistry	Lipid profile	lipid.2	TG(53:4)	Lipidome	TG	0.0012279521180281593	-0.4141505124467931	0.013964832616135577	4.2712130656120335
ApoA1	ApoA1	Clinical.Chemistry	Lipid profile	lipid.19	TG(55:5)	Lipidome	TG	0.0017097080228689412	-0.34593875540224606	0.01792849668425483	4.021363838480009
ApoA1	ApoA1	Clinical.Chemistry	Lipid profile	TLR3	TLR3	Proteome	Tissue-enhanced	0.005952281679410696	0.09949132387837067	0.03634170262847639	3.314789364374287
ApoA1	ApoA1	Clinical.Chemistry	Lipid profile	ENSG00000116209	TMEM59	Transcriptome	Low-tissue-specificity	5.831966945267482e-4	-0.25746952420648617	0.04989659999784856	2.997802414861708
ApoA1	ApoA1	Clinical.Chemistry	Lipid profile	TMPRSS15	TMPRSS15	Proteome	Tissue-enriched	0.004171327477594579	0.21300106715628972	0.02780504934401291	3.582537643698872
ApoA1	ApoA1	Clinical.Chemistry	Lipid profile	ENSG00000185651	UBE2L3	Transcriptome	Low-tissue-specificity	4.513376743790602e-4	-0.2853507898074674	0.042296349797621695	3.1630544898538098
ApoA1	ApoA1	Clinical.Chemistry	Lipid profile	VSIG4	VSIG4	Proteome	Low-tissue-specificity	0.007261453647988136	-0.19246162399600317	0.04214902251778493	3.166543785365813
ApoA1	ApoA1	Clinical.Chemistry	Lipid profile	XPNPEP2	XPNPEP2	Proteome	Group-enriched	1.1565036193576924e-4	0.09513392463059026	0.0016946500674725467	6.380279009332135
ApoB	ApoB	Clinical.Chemistry	Lipid profile	ACE2	ACE2	Proteome	Tissue-enriched	0.001954628485872887	0.1299717221503101	0.015702335474040496	4.153945821382686
ApoB	ApoB	Clinical.Chemistry	Lipid profile	TR-AP	ACP5	Proteome	Tissue-enhanced	3.856729297871402e-5	0.2168581734845172	6.847449385747551e-4	7.286464141488047
ApoB	ApoB	Clinical.Chemistry	Lipid profile	AGRP	AGRP	Proteome	Tissue-enhanced	6.226343140777872e-5	0.22467400340932275	0.0010289438892179966	6.8792223530455825
ApoB	ApoB	Clinical.Chemistry	Lipid profile	ALDH1A1	ALDH1A1	Proteome	Tissue-enhanced	2.3212989937694043e-4	0.20386351459475868	0.0030077339751527514	5.806568315916965
ApoB	ApoB	Clinical.Chemistry	Lipid profile	AMN	AMN	Proteome	Tissue-enriched	3.602044924902096e-5	0.1151641853641515	6.479505681033055e-4	7.341696148312951
ApoB	ApoB	Clinical.Chemistry	Lipid profile	ANXA1	ANXA1	Proteome	Tissue-enhanced	1.6559347922650772e-4	0.19305534916775735	0.0022687369854540234	6.088531996406565
ApoB	ApoB	Clinical.Chemistry	Lipid profile	ANXA4	ANXA4	Proteome	Tissue-enhanced	0.00861029523231397	0.14659922096938502	0.04799554282802671	3.0366471301352376
ApoB	ApoB	Clinical.Chemistry	Lipid profile	APBB1IP	APBB1IP	Proteome	Tissue-enhanced	1.2117500871432817e-4	0.19232994720704688	0.001762742713048399	6.340884323227931
ApoB	ApoB	Clinical.Chemistry	Lipid profile	APOM	APOM	Proteome	Tissue-enriched	8.979804703832146e-4	0.17899398103720182	0.00863629555487992	4.751781543330206
ApoB	ApoB	Clinical.Chemistry	Lipid profile	APP	APP	Proteome	Low-tissue-specificity	6.242172414219881e-4	0.19933362101454108	0.00655552908539819	5.0274464502414045
ApoB	ApoB	Clinical.Chemistry	Lipid profile	ARSB	ARSB	Proteome	Low-tissue-specificity	6.53661686032144e-4	0.19095843591130862	0.006773085670564327	4.994798509993647
ApoB	ApoB	Clinical.Chemistry	Lipid profile	N-CDase	ASAH2	Proteome	Tissue-enriched	3.4674881976806246e-8	0.1467166466762392	1.5455219588147768e-6	13.38014886724821
ApoB	ApoB	Clinical.Chemistry	Lipid profile	AZU1	AZU1	Proteome	Tissue-enriched	4.948747415879203e-4	0.1834932796103859	0.0054803204556455225	5.206591702424367
ApoB	ApoB	Clinical.Chemistry	Lipid profile	B4GAT1	B4GAT1	Proteome	Tissue-enhanced	0.003651882880453239	0.14863854686210642	0.025229175496648014	3.679754196345994
ApoB	ApoB	Clinical.Chemistry	Lipid profile	BCR	BCR	Proteome	Low-tissue-specificity	0.007239312557449527	0.15233970301382843	0.04205625477904403	3.1687471573930788
ApoB	ApoB	Clinical.Chemistry	Lipid profile	BLM hydrolase	BLMH	Proteome	Tissue-enhanced	0.0011763930545161607	0.18471642528837498	0.010718823820030315	4.535753847639726
ApoB	ApoB	Clinical.Chemistry	Lipid profile	ENSG00000172331	BPGM	Transcriptome	Tissue-enriched	4.313212078559327e-4	0.21046980983628144	0.040943155717447735	3.1955706201991587
ApoB	ApoB	Clinical.Chemistry	Lipid profile	CA2	CA2	Proteome	Tissue-enhanced	1.333596489690556e-4	0.2123268051134475	0.0019019069068928556	6.264898260908062
ApoB	ApoB	Clinical.Chemistry	Lipid profile	CALR	CALR	Proteome	Low-tissue-specificity	0.005449835438309744	0.1444579941839636	0.034028581114625325	3.38055448647155
ApoB	ApoB	Clinical.Chemistry	Lipid profile	CANT1	CANT1	Proteome	Low-tissue-specificity	0.0060815673314655455	0.15744556815109925	0.036946062603362397	3.29829619739137
ApoB	ApoB	Clinical.Chemistry	Lipid profile	CAPG	CAPG	Proteome	Tissue-enhanced	0.0015714373006923308	0.12477434605955316	0.01332638159966159	4.318009629527519
ApoB	ApoB	Clinical.Chemistry	Lipid profile	MCP-4	CCL13	Proteome	Low-tissue-specificity	0.004243770051306604	0.1659046736665513	0.028150533726774833	3.570188964477605
ApoB	ApoB	Clinical.Chemistry	Lipid profile	CCL3	CCL3	Proteome	Tissue-enhanced	0.0025654819878148903	0.12276796271943105	0.019297353167652784	3.9477873340484573
ApoB	ApoB	Clinical.Chemistry	Lipid profile	CCL3	CCL3	Proteome	Tissue-enhanced	0.0025654819878148903	0.12276796271943105	0.019297353167652784	3.9477873340484573
ApoB	ApoB	Clinical.Chemistry	Lipid profile	CCL4	CCL4	Proteome	Group-enriched	0.0011915439032177172	0.16148210675753327	0.010819598921185983	4.526396074533104
ApoB	ApoB	Clinical.Chemistry	Lipid profile	CD2AP	CD2AP	Proteome	Low-tissue-specificity	0.0028906701257387832	0.1678940838949871	0.021151577246672427	3.856040801959623
ApoB	ApoB	Clinical.Chemistry	Lipid profile	CLM-1	CD300LF	Proteome	Group-enriched	1.0709336953629639e-4	0.13191396922515933	0.0015897312272644484	6.4441903164950975
ApoB	ApoB	Clinical.Chemistry	Lipid profile	CD38	CD38	Proteome	Group-enriched	0.003353986711386202	0.13006424035332892	0.02364969316401233	3.744405138165892
ApoB	ApoB	Clinical.Chemistry	Lipid profile	CD4	CD4	Proteome	Tissue-enhanced	0.005940312985354989	0.1621751425674918	0.03630108572507429	3.3159076283769595
ApoB	ApoB	Clinical.Chemistry	Lipid profile	CD99L2	CD99L2	Proteome	Tissue-enhanced	7.930938282304262e-4	0.19706259364242443	0.007851899837353394	4.846999758972083
ApoB	ApoB	Clinical.Chemistry	Lipid profile	CDKN1A	CDKN1A	Proteome	Low-tissue-specificity	0.003110094555322966	0.1692839449341713	0.02234059505740305	3.801349849285662
ApoB	ApoB	Clinical.Chemistry	Lipid profile	CEACAM1	CEACAM1	Proteome	Tissue-enhanced	0.008288559427750574	0.15696735217534985	0.04662843894912837	3.065544646116061
ApoB	ApoB	Clinical.Chemistry	Lipid profile	ENSG00000120334	CENPL	Transcriptome	Tissue-enhanced	3.598304877455996e-5	0.2793288826356717	0.007303949019053051	4.919340115580607
ApoB	ApoB	Clinical.Chemistry	Lipid profile	lipid.155	Cer(d18:0/20:0)	Lipidome	Cer	4.7801135146668353e-4	0.27265076308320485	0.006420902941050627	5.0481965261463895
ApoB	ApoB	Clinical.Chemistry	Lipid profile	lipid.158	Cer(d18:0/22:0)	Lipidome	Cer	2.5011000618377566e-12	0.523470483844312	1.76461108246359e-10	22.457920613714784
ApoB	ApoB	Clinical.Chemistry	Lipid profile	lipid.161	Cer(d18:0/23:0)	Lipidome	Cer	4.811090386271243e-13	0.5347997067417575	3.71938232308863e-11	24.01487841061645
ApoB	ApoB	Clinical.Chemistry	Lipid profile	lipid.166	Cer(d18:0/24:0)	Lipidome	Cer	2.306711394946983e-15	0.5649538097858079	2.5019211503104073e-13	29.01654731203858
ApoB	ApoB	Clinical.Chemistry	Lipid profile	lipid.165	Cer(d18:0/24:1)	Lipidome	Cer	9.670851013186162e-10	0.46098965192089236	4.5340693105047637e-8	16.90906090515
ApoB	ApoB	Clinical.Chemistry	Lipid profile	lipid.153	Cer(d18:1/18:0)	Lipidome	Cer	1.591393503716173e-8	0.41558841931694424	6.354206918409577e-7	14.268978550578339
ApoB	ApoB	Clinical.Chemistry	Lipid profile	lipid.154	Cer(d18:1/20:0)	Lipidome	Cer	1.4284736336280422e-10	0.45093359412599343	7.63288080556984e-9	18.690800499924762
ApoB	ApoB	Clinical.Chemistry	Lipid profile	lipid.157	Cer(d18:1/22:0)	Lipidome	Cer	7.40144190615717e-12	0.4826630997319163	4.980210956670755e-10	21.420378679023827
ApoB	ApoB	Clinical.Chemistry	Lipid profile	lipid.156	Cer(d18:1/22:1)	Lipidome	Cer	6.306852558374e-6	0.3574981202691097	1.4977744294674463e-4	8.806360079349508
ApoB	ApoB	Clinical.Chemistry	Lipid profile	lipid.160	Cer(d18:1/23:0)	Lipidome	Cer	6.858300325511608e-14	0.49427225916460693	5.863443348881513e-12	25.86228408271199
ApoB	ApoB	Clinical.Chemistry	Lipid profile	lipid.159	Cer(d18:1/23:1)	Lipidome	Cer	7.171105605691333e-5	0.3218156383514886	0.0012618020444687388	6.675214385749325
ApoB	ApoB	Clinical.Chemistry	Lipid profile	lipid.164	Cer(d18:1/24:0)	Lipidome	Cer	5.179630227863549e-14	0.549581245583415	4.690975237847478e-12	26.085380615247306
ApoB	ApoB	Clinical.Chemistry	Lipid profile	lipid.163	Cer(d18:1/24:1)	Lipidome	Cer	1.080995962378195e-9	0.44714522266018153	5.035639524745092e-8	16.804140210009518
ApoB	ApoB	Clinical.Chemistry	Lipid profile	lipid.162	Cer(d18:1/24:2)	Lipidome	Cer	1.0115826226149407e-4	0.3103149690801955	0.0017296872749512407	6.359814652736716
ApoB	ApoB	Clinical.Chemistry	Lipid profile	lipid.167	Cer(d18:1/25:0)	Lipidome	Cer	1.6502309576757846e-12	0.5347677231572942	1.2236967723908087e-10	22.82397451151653
ApoB	ApoB	Clinical.Chemistry	Lipid profile	CES1	CES1	Proteome	Tissue-enriched	3.395606296711499e-5	0.21613986460344511	6.18308214305728e-4	7.388523496180337
ApoB	ApoB	Clinical.Chemistry	Lipid profile	CES2	CES2	Proteome	Group-enriched	9.67630937326605e-7	0.20074838341446388	2.9392220162104045e-5	10.434780538974374
ApoB	ApoB	Clinical.Chemistry	Lipid profile	CLEC4G	CLEC4G	Proteome	Group-enriched	0.008441941392116008	0.12433823021808556	0.04727309407438016	3.051813980969403
ApoB	ApoB	Clinical.Chemistry	Lipid profile	COL1A1	COL1A1	Proteome	Tissue-enhanced	0.004976115581165811	-0.14742326991629068	0.03180354514641766	3.448177512817978
ApoB	ApoB	Clinical.Chemistry	Lipid profile	COL4A1	COL4A1	Proteome	Tissue-enhanced	2.6477294296891864e-4	-0.1682842886937309	0.003345624655382983	5.700101859821907
ApoB	ApoB	Clinical.Chemistry	Lipid profile	CPM	CPM	Proteome	Tissue-enhanced	1.5654615594879012e-6	0.23161035686263953	4.442891817459345e-5	10.021619990297966
ApoB	ApoB	Clinical.Chemistry	Lipid profile	CPXM1	CPXM1	Proteome	Tissue-enhanced	6.028256838840288e-4	0.1867030121797172	0.00638877684669229	5.053212445708295
ApoB	ApoB	Clinical.Chemistry	Lipid profile	CSNK1D	CSNK1D	Proteome	Low-tissue-specificity	0.006751079765258556	0.10013608899018457	0.039925924465897315	3.220729430085959
ApoB	ApoB	Clinical.Chemistry	Lipid profile	CTSS	CTSS	Proteome	Tissue-enhanced	0.0026101668036506744	0.14717863819879265	0.019546772637870895	3.9349450886402186
ApoB	ApoB	Clinical.Chemistry	Lipid profile	CXCL11	CXCL11	Proteome	Tissue-enhanced	9.851989485019379e-5	0.21419939070160982	0.0014916480044236437	6.5078737270026
ApoB	ApoB	Clinical.Chemistry	Lipid profile	CXCL13	CXCL13	Proteome	Tissue-enriched	0.0010221581041593337	0.17705723469109233	0.009566480809267537	4.649489872676086
ApoB	ApoB	Clinical.Chemistry	Lipid profile	CXCL5	CXCL5	Proteome	Tissue-enhanced	8.945061267811766e-5	0.2203613787013012	0.001376305911697293	6.588352244632862
ApoB	ApoB	Clinical.Chemistry	Lipid profile	CXCL6	CXCL6	Proteome	Tissue-enhanced	5.9237256864523516e-5	0.23422607363586082	9.854908246520369e-4	6.92237074176285
ApoB	ApoB	Clinical.Chemistry	Lipid profile	CYR61	CYR61	Proteome	Low-tissue-specificity	4.5675371904027484e-8	0.30956312136550823	1.999293009676034e-6	13.122716935060454
ApoB	ApoB	Clinical.Chemistry	Lipid profile	DCTN1	DCTN1	Proteome	Low-tissue-specificity	1.0433178512864371e-4	0.21210625119484586	0.001555500352778233	6.465958014832501
ApoB	ApoB	Clinical.Chemistry	Lipid profile	DDX58	DDX58	Proteome	Low-tissue-specificity	0.007521605537189632	0.15373261895203044	0.04326265775238259	3.1404654236272624
ApoB	ApoB	Clinical.Chemistry	Lipid profile	lipid.150	DG(36:2)	Lipidome	DG	1.4048295138491065e-5	0.3325433098947993	3.121986567933167e-4	8.07187085228388
ApoB	ApoB	Clinical.Chemistry	Lipid profile	lipid.151	DG(36:3)	Lipidome	DG	2.574465777965534e-6	0.34685129878717835	6.903558231909792e-5	9.580888500503207
ApoB	ApoB	Clinical.Chemistry	Lipid profile	DSG4	DSG4	Proteome	Tissue-enhanced	0.006775233765703956	0.10028204857388948	0.04000692342246013	3.218702754284275
ApoB	ApoB	Clinical.Chemistry	Lipid profile	ENSG00000135766	EGLN1	Transcriptome	Group-enriched	2.6091070234256767e-4	0.240145010993429	0.029325799224873984	3.529287630768834
ApoB	ApoB	Clinical.Chemistry	Lipid profile	ENO2	ENO2	Proteome	Tissue-enriched	0.00441842621959586	0.16527963914969424	0.02901268979113069	3.5400219657009298
ApoB	ApoB	Clinical.Chemistry	Lipid profile	ENPP7	ENPP7	Proteome	Tissue-enriched	9.626706529303217e-7	0.1879286019348619	2.926758809648e-5	10.439029862552525
ApoB	ApoB	Clinical.Chemistry	Lipid profile	ERBB2	ERBB2	Proteome	Low-tissue-specificity	3.662730698045261e-5	0.22375177437024804	6.571358459940163e-4	7.327619793738857
ApoB	ApoB	Clinical.Chemistry	Lipid profile	ERBB3	ERBB3	Proteome	Low-tissue-specificity	1.4638440002138234e-4	0.19914970775145294	0.002049982028519293	6.189924252446201
ApoB	ApoB	Clinical.Chemistry	Lipid profile	EZR	EZR	Proteome	Low-tissue-specificity	0.0032148772125682144	0.1637383943740501	0.022910110163119175	3.7761769740115247
ApoB	ApoB	Clinical.Chemistry	Lipid profile	F7	F7	Proteome	Tissue-enriched	0.004979431163624238	0.1601510554082659	0.03181877948501941	3.447698613658566
ApoB	ApoB	Clinical.Chemistry	Lipid profile	FBP1	FBP1	Proteome	Tissue-enhanced	0.004320632907482256	0.16804843752518356	0.028545603685155338	3.556252341246703
ApoB	ApoB	Clinical.Chemistry	Lipid profile	FCN2	FCN2	Proteome	Tissue-enriched	0.0012978493263991959	0.14116599363659982	0.011539367630708683	4.461990817435827
ApoB	ApoB	Clinical.Chemistry	Lipid profile	FcRL2	FCRL2	Proteome	Group-enriched	0.00623830442418139	0.0927165056314925	0.03762377488966631	3.2801191175152122
ApoB	ApoB	Clinical.Chemistry	Lipid profile	FGF-23	FGF23	Proteome	Tissue-enhanced	6.278490530799539e-5	0.22443262902299108	0.0010360571469432472	6.872332975524035
ApoB	ApoB	Clinical.Chemistry	Lipid profile	FGF-23	FGF23	Proteome	Tissue-enhanced	6.278490530799539e-5	0.22443262902299108	0.0010360571469432472	6.872332975524035
ApoB	ApoB	Clinical.Chemistry	Lipid profile	FLI1	FLI1	Proteome	Tissue-enhanced	2.0694118479028697e-6	0.26410534383067125	5.6659069214995817e-5	9.77845849124721
ApoB	ApoB	Clinical.Chemistry	Lipid profile	FS	FST	Proteome	Tissue-enhanced	0.005958031621458711	0.1621667005172458	0.03636726027816046	3.314086351988607
ApoB	ApoB	Clinical.Chemistry	Lipid profile	FURIN	FURIN	Proteome	Group-enriched	3.134930758658367e-7	0.25218873716527396	1.1011605551657813e-5	11.416560791189443
ApoB	ApoB	Clinical.Chemistry	Lipid profile	FXYD5	FXYD5	Proteome	Low-tissue-specificity	0.008715956986983917	0.14981695328936845	0.04834771786346139	3.0293362585388652
ApoB	ApoB	Clinical.Chemistry	Lipid profile	lipid.168	GalCer(d18:1/18:0ox)	Lipidome	GalCer	3.4003863509475403e-5	0.27824557931041044	6.648544568228885e-4	7.315942403182653
ApoB	ApoB	Clinical.Chemistry	Lipid profile	lipid.169	GalCer(d18:1/22:0)	Lipidome	GalCer	3.478618451368618e-10	0.4666431115133133	1.7928454103614006e-8	17.836876771472827
ApoB	ApoB	Clinical.Chemistry	Lipid profile	lipid.170	GalCer(d18:1/23:0)	Lipidome	GalCer	2.736313417293332e-11	0.48078002756965266	1.643371041609144e-9	20.22651619161072
ApoB	ApoB	Clinical.Chemistry	Lipid profile	lipid.172	GalCer(d18:1/24:0)	Lipidome	GalCer	4.7803619389487246e-11	0.4880029487401913	2.801523404059708e-9	19.693102494840772
ApoB	ApoB	Clinical.Chemistry	Lipid profile	lipid.173	GalCer(d18:1/24:0ox)	Lipidome	GalCer	8.902448081059629e-4	0.2664193137634691	0.010836531022623169	4.524832350549977
ApoB	ApoB	Clinical.Chemistry	Lipid profile	lipid.171	GalCer(d18:1/24:1)	Lipidome	GalCer	0.0014108632127420517	0.2608072482852507	0.015371428736126671	4.175244769595206
ApoB	ApoB	Clinical.Chemistry	Lipid profile	GALNT10	GALNT10	Proteome	Tissue-enhanced	1.4914898039676357e-4	0.22529616435813948	0.002082717582292966	6.174081708087925
ApoB	ApoB	Clinical.Chemistry	Lipid profile	GALNT2	GALNT2	Proteome	Tissue-enhanced	0.0016182011983967282	0.15763531371699732	0.01358795507025605	4.298571535264476
ApoB	ApoB	Clinical.Chemistry	Lipid profile	GCG	GCG	Proteome	Tissue-enriched	5.080679686088089e-4	0.20104563282618068	0.005586172870945883	5.187460864758292
ApoB	ApoB	Clinical.Chemistry	Lipid profile	GIF	GIF	Proteome	Tissue-enriched	0.0029302149760261687	0.1319590927335731	0.02135398072817192	3.846517105719085
ApoB	ApoB	Clinical.Chemistry	Lipid profile	GLRX	GLRX	Proteome	Tissue-enhanced	2.751849786234897e-4	0.1978065064045548	0.003444048951672722	5.671107478907699
ApoB	ApoB	Clinical.Chemistry	Lipid profile	GCP5	GPC5	Proteome	Tissue-enhanced	8.612094072796912e-5	0.17002637663567588	0.0013353047948838884	6.618595702414415
ApoB	ApoB	Clinical.Chemistry	Lipid profile	GRAP2	GRAP2	Proteome	Tissue-enriched	7.096292184348676e-4	0.188142799115149	0.007211047377624816	4.932141070881216
ApoB	ApoB	Clinical.Chemistry	Lipid profile	GZMB	GZMB	Proteome	Tissue-enriched	0.0018907030562925053	0.16156056693339232	0.015307655619620279	4.179402208430276
ApoB	ApoB	Clinical.Chemistry	Lipid profile	GZMH	GZMH	Proteome	Tissue-enriched	0.007546345838612601	0.11406905690927832	0.04336037354794874	3.1382093068521373
ApoB	ApoB	Clinical.Chemistry	Lipid profile	KIM1	HAVCR1	Proteome	Tissue-enriched	1.2764579031630358e-9	0.23543774283519395	7.388329515057104e-8	16.42077908122164
ApoB	ApoB	Clinical.Chemistry	Lipid profile	KIM1	HAVCR1	Proteome	Tissue-enriched	1.2764579031630358e-9	0.23543774283519395	7.388329515057104e-8	16.42077908122164
ApoB	ApoB	Clinical.Chemistry	Lipid profile	HCLS1	HCLS1	Proteome	Tissue-enhanced	0.0032543747804733717	0.16558637233942014	0.023104775162179632	3.767715965839926
ApoB	ApoB	Clinical.Chemistry	Lipid profile	HEXIM1	HEXIM1	Proteome	Low-tissue-specificity	0.0014804070154244607	0.17745330031779274	0.012750771019329449	4.362163537101796
ApoB	ApoB	Clinical.Chemistry	Lipid profile	HGF	HGF	Proteome	Tissue-enhanced	0.0026059130677075523	0.16618989918765456	0.019528332738733813	3.9358889069781706
ApoB	ApoB	Clinical.Chemistry	Lipid profile	HGF	HGF	Proteome	Tissue-enhanced	0.0026059130677075523	0.16618989918765456	0.019528332738733813	3.9358889069781706
ApoB	ApoB	Clinical.Chemistry	Lipid profile	POS_T110	HMDB0000296	Metabolome	nucleotides	0.0016663855916946727	0.15607791915796124	0.0290415522305257	3.5390276389896367
ApoB	ApoB	Clinical.Chemistry	Lipid profile	NEG_T069	HMDB0001032	Metabolome	steroids	4.4495694017053066e-4	0.09195266759006827	0.011569531918723945	4.459380195057863
ApoB	ApoB	Clinical.Chemistry	Lipid profile	POS_T122	HMDB0001563	Metabolome	nucleotides	0.0030842352866703097	0.1854431037233126	0.04420737244227444	3.118863706471088
ApoB	ApoB	Clinical.Chemistry	Lipid profile	NEG_T074	HMDB0002759	Metabolome	steroids	6.476512695962189e-4	0.10120328464996314	0.015074231843721168	4.194768493307557
ApoB	ApoB	Clinical.Chemistry	Lipid profile	Meta57	HMDB00045	Metabolome	Amino acids	0.001539604746028456	0.18861663819974805	0.02744738326486033	3.5954844428980284
ApoB	ApoB	Clinical.Chemistry	Lipid profile	POS_T082	HMDB0010379	Metabolome	Lyso_LP	5.039092424234518e-4	0.22019314121657607	0.012604118642532507	4.373731642045684
ApoB	ApoB	Clinical.Chemistry	Lipid profile	POS_T094	HMDB0010394	Metabolome	Lyso_LP	3.0804556947092e-4	0.22442651437382202	0.009057253755354417	4.704189322387197
ApoB	ApoB	Clinical.Chemistry	Lipid profile	NEG_T095	HMDB0011171	Metabolome	peptides	9.321880800068827e-4	0.18640185668449114	0.01920502101257799	3.952583523064691
ApoB	ApoB	Clinical.Chemistry	Lipid profile	POS_T141	HMDB0011172	Metabolome	peptide	8.768133972452128e-4	0.17848188969032147	0.018449442087295893	3.9927211481237683
ApoB	ApoB	Clinical.Chemistry	Lipid profile	POS_T097	HMDB0011473	Metabolome	Lyso_LP	1.3870084984405782e-4	0.23605526205715152	0.005131642484126298	5.272329498699379
ApoB	ApoB	Clinical.Chemistry	Lipid profile	POS_T095	HMDB0011503	Metabolome	Lyso_LP	4.398260981395204e-5	0.25734251497022603	0.0021743943004636176	6.131005135770417
ApoB	ApoB	Clinical.Chemistry	Lipid profile	POS_T032	HMDB00222	Metabolome	Carnitines	2.0071257689804184e-4	0.22093033203915088	0.006659001022031359	5.011785802372456
ApoB	ApoB	Clinical.Chemistry	Lipid profile	Meta50	HMDB00289	Metabolome	Organic acids	5.788569540077565e-4	0.16726406608843047	0.013873037309343788	4.277808084537797
ApoB	ApoB	Clinical.Chemistry	Lipid profile	POS_T139	HMDB0028903	Metabolome	peptide	8.768133972452128e-4	0.17848188969032147	0.018449442087295893	3.9927211481237683
ApoB	ApoB	Clinical.Chemistry	Lipid profile	POS_T140	HMDB0028925	Metabolome	peptide	8.768133972452128e-4	0.17848188969032147	0.018449442087295893	3.9927211481237683
ApoB	ApoB	Clinical.Chemistry	Lipid profile	POS_T142	HMDB0034367	Metabolome	peptide	8.768133972452128e-4	0.17848188969032147	0.018449442087295893	3.9927211481237683
ApoB	ApoB	Clinical.Chemistry	Lipid profile	POS_T044	HMDB0061115	Metabolome	Amino compounds	0.0015868042862558814	0.1660582036779283	0.028039858029470843	3.5741282799715455
ApoB	ApoB	Clinical.Chemistry	Lipid profile	POS_T114	HMDB0061880	Metabolome	nucleotides	1.8807144226646303e-5	0.19627023011259734	0.0011360410691190874	6.780205806943097
ApoB	ApoB	Clinical.Chemistry	Lipid profile	POS_T034	HMDB00848	Metabolome	Carnitines	7.435837329915051e-5	0.2398930733139076	0.0032525378113783593	5.728319722317483
ApoB	ApoB	Clinical.Chemistry	Lipid profile	Meta88	HMDB01893	Metabolome	co-factors/vitamins	4.4484483737510705e-27	0.368347792859838	1.9749998667361316e-23	52.278888807985346
ApoB	ApoB	Clinical.Chemistry	Lipid profile	Meta69	HMDB02142	Metabolome	Organic acids	1.3338724217661142e-4	0.22497414423351106	0.00501827855157931	5.294668322100415
ApoB	ApoB	Clinical.Chemistry	Lipid profile	Meta124	HMDB02985	Metabolome	Organic acids	1.2665923021779285e-7	0.30114557595497654	1.6418549411954622e-5	11.017098800597948
ApoB	ApoB	Clinical.Chemistry	Lipid profile	Meta87	HMDB10382	Metabolome	Lyso_LP	1.1870983507680568e-6	0.2712002299147698	1.1213659367707405e-4	9.095792843358115
ApoB	ApoB	Clinical.Chemistry	Lipid profile	Meta90	HMDB10384	Metabolome	Lyso_LP	6.37756828280801e-4	0.1955420369646857	0.01489644501058666	4.206632684391333
ApoB	ApoB	Clinical.Chemistry	Lipid profile	IFNLR1	IFNLR1	Proteome	Low-tissue-specificity	0.002000302886462657	0.10950332702215054	0.015982761794900078	4.136244525360558
ApoB	ApoB	Clinical.Chemistry	Lipid profile	IGF2R	IGF2R	Proteome	Low-tissue-specificity	0.004645845346422659	0.14281776035787913	0.030155599204859773	3.5013846614472355
ApoB	ApoB	Clinical.Chemistry	Lipid profile	IGFBP-2	IGFBP2	Proteome	Tissue-enhanced	1.34410131343629e-5	-0.17790952635138527	2.8362365292547475e-4	8.167862364367043
ApoB	ApoB	Clinical.Chemistry	Lipid profile	IGFBP3	IGFBP3	Proteome	Tissue-enhanced	0.002399706625098236	0.15097837379657852	0.018310037814220307	4.000305855075551
ApoB	ApoB	Clinical.Chemistry	Lipid profile	IL-10RB	IL10RB	Proteome	Low-tissue-specificity	0.004148020930933311	0.14922320455019486	0.027694305022469102	3.586528481783075
ApoB	ApoB	Clinical.Chemistry	Lipid profile	IL-12B	IL12B	Proteome	Tissue-enhanced	0.0046072262358292804	0.10589915554327148	0.029961889170225388	3.507829065905023
ApoB	ApoB	Clinical.Chemistry	Lipid profile	IL16	IL16	Proteome	Tissue-enhanced	0.001861579316091421	0.15144625188100524	0.015107687428094436	4.192551563511
ApoB	ApoB	Clinical.Chemistry	Lipid profile	IL18	IL18	Proteome	Tissue-enhanced	7.872852093091466e-4	0.14196023162566693	0.007812691283267205	4.852005779961149
ApoB	ApoB	Clinical.Chemistry	Lipid profile	IL18	IL18	Proteome	Tissue-enhanced	7.872852093091466e-4	0.14196023162566693	0.007812691283267205	4.852005779961149
ApoB	ApoB	Clinical.Chemistry	Lipid profile	IL-18R1	IL18R1	Proteome	Tissue-enhanced	1.4124960628071444e-4	0.1752441997554833	0.001990019878173026	6.219610651263955
ApoB	ApoB	Clinical.Chemistry	Lipid profile	IL6	IL6	Proteome	Tissue-enhanced	0.008925185802721022	0.15253356150656353	0.049204536359841934	3.0117694572984464
ApoB	ApoB	Clinical.Chemistry	Lipid profile	IL6	IL6	Proteome	Tissue-enhanced	0.008925185802721022	0.15253356150656353	0.049204536359841934	3.0117694572984464
ApoB	ApoB	Clinical.Chemistry	Lipid profile	IL6	IL6	Proteome	Tissue-enhanced	0.008925185802721022	0.15253356150656353	0.049204536359841934	3.0117694572984464
ApoB	ApoB	Clinical.Chemistry	Lipid profile	IL6	IL6	Proteome	Tissue-enhanced	0.008925185802721022	0.15253356150656353	0.049204536359841934	3.0117694572984464
ApoB	ApoB	Clinical.Chemistry	Lipid profile	ENSG00000104331	IMPAD1	Transcriptome	Low-tissue-specificity	3.099204032881672e-5	0.2744983908532368	0.006578366419770662	5.0239688289401805
ApoB	ApoB	Clinical.Chemistry	Lipid profile	INPPL1	INPPL1	Proteome	Low-tissue-specificity	0.0015282259201788598	0.17584925114788175	0.013076864502944017	4.336910678590078
ApoB	ApoB	Clinical.Chemistry	Lipid profile	IRF9	IRF9	Proteome	Low-tissue-specificity	0.0064325733698591325	0.15377700759184285	0.03856381387071651	3.255440906695216
ApoB	ApoB	Clinical.Chemistry	Lipid profile	ITGA5	ITGA5	Proteome	Tissue-enhanced	0.005299203412468473	0.16007721996941365	0.033301196927756044	3.4021619388652433
ApoB	ApoB	Clinical.Chemistry	Lipid profile	ITGB1BP1	ITGB1BP1	Proteome	Low-tissue-specificity	0.0011873460165173497	0.18878080266465477	0.010795836936334315	4.528594688022114
ApoB	ApoB	Clinical.Chemistry	Lipid profile	VEGFR-2	KDR	Proteome	Low-tissue-specificity	0.007828197799422214	0.14516482665689892	0.04458964452250137	3.1102536325095063
ApoB	ApoB	Clinical.Chemistry	Lipid profile	KYNU	KYNU	Proteome	Tissue-enhanced	0.001599137541656686	0.1657865580201762	0.013490920174757245	4.305738399468524
ApoB	ApoB	Clinical.Chemistry	Lipid profile	LAT2	LAT2	Proteome	Tissue-enhanced	0.008486813132787147	0.14511078576427236	0.047462207040068594	3.0478215258937564
ApoB	ApoB	Clinical.Chemistry	Lipid profile	LDL receptor	LDLR	Proteome	Low-tissue-specificity	5.7961658544794556e-18	0.39927535250435153	7.730183382954592e-16	34.79622890204804
ApoB	ApoB	Clinical.Chemistry	Lipid profile	Gal-1	LGALS1	Proteome	Low-tissue-specificity	5.579964124412706e-4	0.19239506137680978	0.006004132843860656	5.115307239562848
ApoB	ApoB	Clinical.Chemistry	Lipid profile	LGMN	LGMN	Proteome	Low-tissue-specificity	0.007535483118053995	0.14342804837358447	0.04332712438811039	3.138976410812003
ApoB	ApoB	Clinical.Chemistry	Lipid profile	LILRB4	LILRB4	Proteome	Tissue-enhanced	0.0018531845241504226	0.12166222701305615	0.015052355666568911	4.196220777340042
ApoB	ApoB	Clinical.Chemistry	Lipid profile	LRP1	LRP1	Proteome	Low-tissue-specificity	3.988124827309111e-5	0.20573826836015863	7.06237333267571e-4	7.255559210860821
ApoB	ApoB	Clinical.Chemistry	Lipid profile	Alpha-2-MRAP	LRPAP1	Proteome	Low-tissue-specificity	5.790346380072912e-4	0.1827315095564875	0.0061991426519037275	5.083344278443933
ApoB	ApoB	Clinical.Chemistry	Lipid profile	LTBP2	LTBP2	Proteome	Low-tissue-specificity	0.007314413417612853	-0.1360699520564393	0.04240596075804687	3.160466342709018
ApoB	ApoB	Clinical.Chemistry	Lipid profile	MARCO	MARCO	Proteome	Tissue-enhanced	5.47473955462959e-4	0.15470660396843924	0.00593191278924354	5.127408556560386
ApoB	ApoB	Clinical.Chemistry	Lipid profile	MASP1	MASP1	Proteome	Tissue-enhanced	4.579378821572077e-9	0.26837097439057617	2.4202655065961895e-7	15.234218403338307
ApoB	ApoB	Clinical.Chemistry	Lipid profile	MK	MDK	Proteome	Tissue-enhanced	0.0016625218176502692	0.17843047299087839	0.013877198194739619	4.277508203448398
ApoB	ApoB	Clinical.Chemistry	Lipid profile	MESDC2	MESD	Proteome	Low-tissue-specificity	0.0039824959838509226	0.16365037744768224	0.026903517586196714	3.615498235637255
ApoB	ApoB	Clinical.Chemistry	Lipid profile	MGMT	MGMT	Proteome	Low-tissue-specificity	0.0023497847904977377	0.16986744391881353	0.018051872128110727	4.014505880572787
ApoB	ApoB	Clinical.Chemistry	Lipid profile	MIF	MIF	Proteome	Low-tissue-specificity	0.006722705814445994	0.15644925584050356	0.03981259716880468	3.2235719049920193
ApoB	ApoB	Clinical.Chemistry	Lipid profile	MMP-1	MMP1	Proteome	Tissue-enhanced	0.0016400590942790647	0.16398509308601236	0.013714155669085435	4.289326719077093
ApoB	ApoB	Clinical.Chemistry	Lipid profile	MSR1	MSR1	Proteome	Group-enriched	6.236596516205807e-5	0.17764408191162648	0.0010296415776416762	6.878544520172841
ApoB	ApoB	Clinical.Chemistry	Lipid profile	ENSG00000188786	MTF1	Transcriptome	Low-tissue-specificity	3.6677103595577525e-4	0.23234928212700431	0.03676763613861664	3.303137273507692
ApoB	ApoB	Clinical.Chemistry	Lipid profile	MVK	MVK	Proteome	Low-tissue-specificity	0.005054566638662978	0.15568393705961373	0.03214248727458212	3.437576532912237
ApoB	ApoB	Clinical.Chemistry	Lipid profile	CD6	CD6	Proteome	Tissue-enhanced	0.0030109472380284072	0.16085036864524768	0.02178422559880608	3.8265691674943585
ApoB	ApoB	Clinical.Chemistry	Lipid profile	MAP4K5	MAP4K5	Proteome	Low-tissue-specificity	0.0011964247779966482	0.17211735911906292	0.010849491306868941	4.52363708425431
ApoB	ApoB	Clinical.Chemistry	Lipid profile	NEG_T089	NA	Metabolome	Organic acids	0.0014838290273154063	0.17760326599217738	0.026807039365304475	3.619090763070687
ApoB	ApoB	Clinical.Chemistry	Lipid profile	NEG_T103	NA	Metabolome	Xeno	1.9290920398251337e-4	0.21936407690181656	0.006500710727752286	5.035843765326906
ApoB	ApoB	Clinical.Chemistry	Lipid profile	NUCB2	NA	Proteome	Tissue-enhanced	0.0011926084824430663	0.18674581277637017	0.010824199180913536	4.525970986498636
ApoB	ApoB	Clinical.Chemistry	Lipid profile	POS_T071	NA	Metabolome	co-factors/vitamins	2.2535982036000002e-4	0.23553054817660832	0.007121290124151673	4.944666372760171
ApoB	ApoB	Clinical.Chemistry	Lipid profile	POS_T083	NA	Metabolome	Lyso_LP	1.8752492341521322e-4	0.23594569451233743	0.006367600602162087	5.056532551916728
ApoB	ApoB	Clinical.Chemistry	Lipid profile	POS_T146	NA	Metabolome	Lipids	1.714975606146964e-4	0.23698178026717834	0.005970177903534504	5.120978552434606
ApoB	ApoB	Clinical.Chemistry	Lipid profile	POS_T151	NA	Metabolome	Lipids	8.46335530381963e-5	0.24525961429377557	0.003561628598116891	5.637537367345179
ApoB	ApoB	Clinical.Chemistry	Lipid profile	POS_T157	NA	Metabolome	Lipids	7.245556578754274e-5	0.24804934039158327	0.0031849960218340878	5.749304238990474
ApoB	ApoB	Clinical.Chemistry	Lipid profile	PPP1R9B	PPP1R9B	Proteome	Low-tissue-specificity	0.0011544193748503197	0.18275534167896	0.01056847704771548	4.549879572005428
ApoB	ApoB	Clinical.Chemistry	Lipid profile	NAAA	NAAA	Proteome	Tissue-enhanced	7.642965019483972e-4	0.15090184460456252	0.007641174573798587	4.874203947594501
ApoB	ApoB	Clinical.Chemistry	Lipid profile	NADK	NADK	Proteome	Low-tissue-specificity	0.0025664841858130797	0.15744186613194777	0.01930063944317845	3.947617051849238
ApoB	ApoB	Clinical.Chemistry	Lipid profile	ENSG00000023228	NDUFS1	Transcriptome	Tissue-enhanced	2.1697587745317284e-4	0.23348599924478283	0.025730167996289206	3.6600911235108406
ApoB	ApoB	Clinical.Chemistry	Lipid profile	NF2	NF2	Proteome	Low-tissue-specificity	8.31300450520897e-4	0.18593377772367253	0.00813012316862918	4.812179205644289
ApoB	ApoB	Clinical.Chemistry	Lipid profile	NMNAT1	NMNAT1	Proteome	Low-tissue-specificity	2.4073236288332277e-4	0.1956915129409499	0.0031050564161550455	5.774723394307636
ApoB	ApoB	Clinical.Chemistry	Lipid profile	NOMO1	NOMO1	Proteome	Tissue-enhanced	0.003446025068840103	0.16164813879912926	0.024154011065559186	3.72330482300373
ApoB	ApoB	Clinical.Chemistry	Lipid profile	NOS3	NOS3	Proteome	Tissue-enhanced	0.002225105981453847	0.15978909795703608	0.01734465032392631	4.054471158814012
ApoB	ApoB	Clinical.Chemistry	Lipid profile	NOV	NOV	Proteome	Tissue-enriched	0.003662086658096608	0.164826189709718	0.02526899003248472	3.67817732543714
ApoB	ApoB	Clinical.Chemistry	Lipid profile	NT-proBNP	NPPB	Proteome	Tissue-enriched	4.2483736184206186e-5	-0.19462350601697476	7.442174042078849e-4	7.203177355859362
ApoB	ApoB	Clinical.Chemistry	Lipid profile	NT-proBNP	NPPB	Proteome	Tissue-enriched	4.2483736184206186e-5	-0.19462350601697476	7.442174042078849e-4	7.203177355859362
ApoB	ApoB	Clinical.Chemistry	Lipid profile	NPPC	NPPC	Proteome	Tissue-enhanced	0.0028222857096146265	0.13932774020839228	0.02076243884888226	3.8746097493146223
ApoB	ApoB	Clinical.Chemistry	Lipid profile	5'-NT	NT5E	Proteome	Low-tissue-specificity	0.001625828027589975	0.156690690533878	0.01363857997984691	4.294852739035683
ApoB	ApoB	Clinical.Chemistry	Lipid profile	NUDT5	NUDT5	Proteome	Low-tissue-specificity	0.0013817868489854254	0.17754279044472335	0.012096658102066768	4.414826054438737
ApoB	ApoB	Clinical.Chemistry	Lipid profile	LOX-1	OLR1	Proteome	Tissue-enhanced	0.0038567777668246962	0.16299273445295592	0.026251616131365386	3.640027724930511
ApoB	ApoB	Clinical.Chemistry	Lipid profile	PAMR1	PAMR1	Proteome	Low-tissue-specificity	0.001577861103774632	0.1636981730130305	0.013370894466387064	4.314674989104781
ApoB	ApoB	Clinical.Chemistry	Lipid profile	lipid.102	PC(28:0)	Lipidome	PC	0.001200884295024472	0.26030336157658235	0.013747539355546025	4.286895426844374
ApoB	ApoB	Clinical.Chemistry	Lipid profile	lipid.106	PC(30:0)	Lipidome	PC	0.0014016491530456866	0.27058140994813185	0.01534003673973344	4.177289088017639
ApoB	ApoB	Clinical.Chemistry	Lipid profile	lipid.109	PC(31:0)	Lipidome	PC	0.005158607050410515	0.2386501644220066	0.04281745009366497	3.1508095470177224
ApoB	ApoB	Clinical.Chemistry	Lipid profile	lipid.107	PC(31:1)	Lipidome	PC	1.8463431341464986e-10	0.4877211735497212	9.7227359100308725e-009	18.44879878585454
ApoB	ApoB	Clinical.Chemistry	Lipid profile	lipid.111	PC(32:2)	Lipidome	PC	6.249971961867359e-6	0.3395781167871202	1.4891326638324622e-4	8.812146526318024
ApoB	ApoB	Clinical.Chemistry	Lipid profile	lipid.116	PC(34:3)	Lipidome	PC	0.0021590869253541676	0.2416308015463906	0.021859572046707323	3.823116373428701
ApoB	ApoB	Clinical.Chemistry	Lipid profile	lipid.126	PC(35:1)	Lipidome	PC	1.5797829606735504e-4	0.3115627857682688	0.0025176058717576075	5.9844468799330315
ApoB	ApoB	Clinical.Chemistry	Lipid profile	lipid.131	PC(36:1)	Lipidome	PC	6.07482958540702e-4	0.2786170585121	0.007883176178063002	4.843024388040441
ApoB	ApoB	Clinical.Chemistry	Lipid profile	lipid.130	PC(36:2)	Lipidome	PC	8.575554569965855e-5	0.31666017862979695	0.0014873163498792807	6.510781890432612
ApoB	ApoB	Clinical.Chemistry	Lipid profile	lipid.128	PC(36:3)	Lipidome	PC	2.9482950723835817e-8	0.4327936919485185	1.127645278474289e-6	13.695378923781977
ApoB	ApoB	Clinical.Chemistry	Lipid profile	lipid.143	PC(38:3)	Lipidome	PC	9.908641738918248e-13	0.5015242271721194	7.500635366324888e-11	23.313448290470408
ApoB	ApoB	Clinical.Chemistry	Lipid profile	lipid.141	PC(38:4)	Lipidome	PC	2.0936440251298285e-4	0.2365739840507487	0.0031829521193762473	5.749946173404104
ApoB	ApoB	Clinical.Chemistry	Lipid profile	lipid.139	PC(38:5)	Lipidome	PC	0.0013344666672992424	0.2505927235773124	0.01482808757073944	4.211232087942312
ApoB	ApoB	Clinical.Chemistry	Lipid profile	lipid.137	PC(38:7)	Lipidome	PC	0.0054937975607320215	0.21906174819576385	0.04480743756884355	3.1053811361788353
ApoB	ApoB	Clinical.Chemistry	Lipid profile	lipid.149	PC(40:4)	Lipidome	PC	5.5477653449520665e-9	0.45697216859386625	2.4141084288483034e-7	15.236765612618836
ApoB	ApoB	Clinical.Chemistry	Lipid profile	lipid.148	PC(40:5)	Lipidome	PC	7.249021829598234e-7	0.37398804665493424	2.2126585354543002e-5	10.718730715194717
ApoB	ApoB	Clinical.Chemistry	Lipid profile	lipid.147	PC(40:6)	Lipidome	PC	1.0042387309998428e-5	0.30362311054670793	2.2805633931799555e-4	8.385917857262662
ApoB	ApoB	Clinical.Chemistry	Lipid profile	lipid.110	PC(O-32:0)	Lipidome	PC	0.00033342012369043053	0.29992567024284383	0.004723126781400309	5.3552842450237534
ApoB	ApoB	Clinical.Chemistry	Lipid profile	lipid.108	PC(O-32:1)	Lipidome	PC	1.9685847656947667e-6	0.3710537105947868	5.375178039898872e-5	9.831133767802964
ApoB	ApoB	Clinical.Chemistry	Lipid profile	lipid.115	PC(O-34:2)	Lipidome	PC	4.455815380073191e-5	0.2722654600441721	8.324012947812824e-4	7.091195907966329
ApoB	ApoB	Clinical.Chemistry	Lipid profile	lipid.119	PC(O-35:1)	Lipidome	PC	9.342564141534566e-10	0.44914264407245735	4.408598286787772e-8	16.937123953819206
ApoB	ApoB	Clinical.Chemistry	Lipid profile	lipid.124	PC(O-36:2)	Lipidome	PC	2.8279690458732316e-4	0.23431745530312104	0.004123454285327432	5.491064048128592
ApoB	ApoB	Clinical.Chemistry	Lipid profile	lipid.122	PC(O-36:4)	Lipidome	PC	1.319198584398482e-4	0.29103365616911125	0.002158345852740451	6.138413159583962
ApoB	ApoB	Clinical.Chemistry	Lipid profile	lipid.135	PC(O-38:4)	Lipidome	PC	9.982610277554388e-8	0.4123958712667762	3.5387136042433038e-6	12.551747285492075
ApoB	ApoB	Clinical.Chemistry	Lipid profile	lipid.134	PC(O-38:5)	Lipidome	PC	5.533085067481224e-4	0.25125906834965794	0.007244852105474965	4.927464116740833
ApoB	ApoB	Clinical.Chemistry	Lipid profile	lipid.133	PC(O-38:6)	Lipidome	PC	8.787358219284579e-5	0.27620055106722674	0.001520422194750977	6.488767222987447
ApoB	ApoB	Clinical.Chemistry	Lipid profile	ENSG00000169564	PCBP1	Transcriptome	Low-tissue-specificity	4.091490698349732e-4	0.22154422825895756	0.039516582702635375	3.2310348799162383
ApoB	ApoB	Clinical.Chemistry	Lipid profile	PCOLCE	PCOLCE	Proteome	Low-tissue-specificity	7.666765433629585e-4	-0.18884044853890883	0.007660483038776157	4.87168023732538
ApoB	ApoB	Clinical.Chemistry	Lipid profile	PDCD1	PDCD1	Proteome	Tissue-enhanced	8.121059646016633e-4	0.19705978358415607	0.007999688933476627	4.828352621373698
ApoB	ApoB	Clinical.Chemistry	Lipid profile	PDGF subunit A	PDGFA	Proteome	Tissue-enhanced	1.0564561016849179e-4	0.22624819920330996	0.0015723419452365504	6.455189086214584
ApoB	ApoB	Clinical.Chemistry	Lipid profile	lipid.67	PE(O-36:5)	Lipidome	PE	2.7987395500799525e-5	0.3373619204498634	5.665303707640951e-4	7.475979867699184
ApoB	ApoB	Clinical.Chemistry	Lipid profile	lipid.69	PG(34:1)	Lipidome	PG	1.8872867922444026e-8	0.4213239608821201	7.334178138631055e-7	14.12555029218079
ApoB	ApoB	Clinical.Chemistry	Lipid profile	lipid.74	PG(36:1)	Lipidome	PG	6.191001619404533e-5	0.29148804292213404	0.0011054056208406077	6.807542933685143
ApoB	ApoB	Clinical.Chemistry	Lipid profile	lipid.78	PG(38:4)	Lipidome	PG	4.065786077888779e-5	0.32682095191014227	7.674303228056562e-4	7.172462867242133
ApoB	ApoB	Clinical.Chemistry	Lipid profile	lipid.77	PG(38:5)	Lipidome	PG	0.005237122628819435	-0.20213093895111173	0.04327558995591969	3.140166545293674
ApoB	ApoB	Clinical.Chemistry	Lipid profile	lipid.76	PG(38:6)	Lipidome	PG	0.004356593602254773	0.2279569129524201	0.037600196802357995	3.2807459944947204
ApoB	ApoB	Clinical.Chemistry	Lipid profile	lipid.82	PG(40:4)	Lipidome	PG	1.2087628158269431e-4	0.30837390561020284	0.0020146971061042193	6.207286414433863
ApoB	ApoB	Clinical.Chemistry	Lipid profile	lipid.80	PG(40:6)	Lipidome	PG	3.943948419989278e-4	0.2881199489003317	0.005490550415337563	5.20472677068334
ApoB	ApoB	Clinical.Chemistry	Lipid profile	lipid.79	PG(40:7)	Lipidome	PG	1.6415228504416953e-8	0.4188692729603655	6.483123127260761e-7	14.24889329261807
ApoB	ApoB	Clinical.Chemistry	Lipid profile	lipid.84	PI(34:2)	Lipidome	PI	4.487857816334082e-14	0.5410167248778215	4.1282611077594645e-12	26.213164836900955
ApoB	ApoB	Clinical.Chemistry	Lipid profile	PIK3AP1	PIK3AP1	Proteome	Tissue-enhanced	0.0018062292924492416	0.16599621538298956	0.014763773163227677	4.215578858113688
ApoB	ApoB	Clinical.Chemistry	Lipid profile	PLA2G7	PLA2G7	Proteome	Tissue-enhanced	1.3612174313855175e-8	0.29506026817668896	6.573505734422113e-7	14.235048363449708
ApoB	ApoB	Clinical.Chemistry	Lipid profile	t-PA	PLAT	Proteome	Tissue-enhanced	8.08420251852959e-6	0.25361709169424584	1.848699547137557e-4	8.595857927562596
ApoB	ApoB	Clinical.Chemistry	Lipid profile	PON2	PON2	Proteome	Tissue-enhanced	2.1291076404764294e-4	0.161179290194584	0.002794995847343407	5.879924658120935
ApoB	ApoB	Clinical.Chemistry	Lipid profile	PPIB	PPIB	Proteome	Low-tissue-specificity	0.0034636372675334805	0.16563924830926804	0.024242620661772876	3.7196430105153824
ApoB	ApoB	Clinical.Chemistry	Lipid profile	PPM1B	PPM1B	Proteome	Low-tissue-specificity	0.003602954709424583	0.06691022299162307	0.025012622954285097	3.68837466337082
ApoB	ApoB	Clinical.Chemistry	Lipid profile	PPP1R2	PPP1R2	Proteome	Low-tissue-specificity	9.033831668870644e-4	0.18116447485296885	0.00867847723237427	4.7469091997584965
ApoB	ApoB	Clinical.Chemistry	Lipid profile	PRKRA	PRKRA	Proteome	Low-tissue-specificity	4.2426519136310993e-4	0.19593203643710116	0.004852684141882512	5.328223295803395
ApoB	ApoB	Clinical.Chemistry	Lipid profile	PROC	PROC	Proteome	Tissue-enriched	1.7733551598097064e-5	0.24189708113570613	3.574137654440554e-4	7.936616440468463
ApoB	ApoB	Clinical.Chemistry	Lipid profile	PRSS27	PRSS27	Proteome	Tissue-enhanced	1.5261821650403397e-4	0.17288495981310906	0.0021224811192996854	6.155169535319074
ApoB	ApoB	Clinical.Chemistry	Lipid profile	lipid.75	PS(36:4)	Lipidome	PS	3.72276910922728e-6	0.36972863482804774	9.559492267404468e-5	9.255390849421445
ApoB	ApoB	Clinical.Chemistry	Lipid profile	lipid.83	PS(40:7)	Lipidome	PS	0.0028218167518844614	-0.2406541816154873	0.02675910214108183	3.6208805965614634
ApoB	ApoB	Clinical.Chemistry	Lipid profile	lipid.86	PS(41:5)	Lipidome	PS	1.0969507482772985e-10	0.4868305217458363	5.9489112595008425e-9	18.940057615728545
ApoB	ApoB	Clinical.Chemistry	Lipid profile	PSIP1	PSIP1	Proteome	Low-tissue-specificity	2.1292789522992802e-4	0.20148302012240812	0.002794995847343407	5.879924658120935
ApoB	ApoB	Clinical.Chemistry	Lipid profile	PXN	PXN	Proteome	Low-tissue-specificity	8.229846340532943e-5	0.2125626341852632	0.001295451423506112	6.648896054993858
ApoB	ApoB	Clinical.Chemistry	Lipid profile	RET	RET	Proteome	Tissue-enhanced	9.526615026539654e-6	0.2189135642618905	2.1328373130237172e-4	8.452887206833328
ApoB	ApoB	Clinical.Chemistry	Lipid profile	ENSG00000122484	RPAP2	Transcriptome	Low-tissue-specificity	1.801171899687047e-4	0.24640296344701032	0.022479944352869433	3.7951317293658744
ApoB	ApoB	Clinical.Chemistry	Lipid profile	RRM2B	RRM2B	Proteome	Low-tissue-specificity	0.008657939713541663	0.14283100001046747	0.04812754439917608	3.0339006171395613
ApoB	ApoB	Clinical.Chemistry	Lipid profile	RTN4R	RTN4R	Proteome	Tissue-enhanced	0.003851445482453666	0.14250743574389524	0.026231009707148027	3.6408129914809946
ApoB	ApoB	Clinical.Chemistry	Lipid profile	SAA4	SAA4	Proteome	Tissue-enriched	0.004061998129009348	0.14077545546744502	0.027267589715688257	3.60205647196093
ApoB	ApoB	Clinical.Chemistry	Lipid profile	SCAMP3	SCAMP3	Proteome	Low-tissue-specificity	0.005673095833692368	0.1569580875714887	0.03505082120049309	3.3509562363753433
ApoB	ApoB	Clinical.Chemistry	Lipid profile	SELE	SELE	Proteome	Tissue-enhanced	0.002454538734129961	0.1403963966827043	0.01863942648146466	3.9824762383598085
ApoB	ApoB	Clinical.Chemistry	Lipid profile	SELP	SELP	Proteome	Low-tissue-specificity	0.0010169152980373094	0.18470484768502102	0.00952524611950338	4.653809518985262
ApoB	ApoB	Clinical.Chemistry	Lipid profile	SERPINA5	SERPINA5	Proteome	Tissue-enhanced	0.0024725044259389112	0.1789426536599711	0.018750832099157334	3.9765171489286946
ApoB	ApoB	Clinical.Chemistry	Lipid profile	SERPINA9	SERPINA9	Proteome	Tissue-enriched	0.0022052876358742523	0.15570989808615934	0.017233322273660145	4.060910427896602
ApoB	ApoB	Clinical.Chemistry	Lipid profile	SERPINB6	SERPINB6	Proteome	Low-tissue-specificity	0.00660021846855094	0.14895384504573106	0.039286028408867885	3.2368863345407544
ApoB	ApoB	Clinical.Chemistry	Lipid profile	PAI	SERPINE1	Proteome	Tissue-enhanced	2.063032299052883e-6	0.2696149890067192	5.652973415269947e-5	9.780743790053046
ApoB	ApoB	Clinical.Chemistry	Lipid profile	SH2D1A	SH2D1A	Proteome	Tissue-enriched	0.0027680628987871362	0.12583011295991683	0.020473830912129638	3.8886077491818614
ApoB	ApoB	Clinical.Chemistry	Lipid profile	SKAP1	SKAP1	Proteome	Tissue-enhanced	9.478794960496405e-5	0.2050987863084543	0.001444109850697315	6.540262167514867
ApoB	ApoB	Clinical.Chemistry	Lipid profile	lipid.101	SM(d18:0/14:0)	Lipidome	SM	6.268913522493196e-14	0.5299832937171591	5.4465898969931715e-12	25.93603141006343
ApoB	ApoB	Clinical.Chemistry	Lipid profile	lipid.103	SM(d18:0/15:0)	Lipidome	SM	1.2551346303314963e-8	0.44791674779286267	5.153143140462703e-7	14.478488803914841
ApoB	ApoB	Clinical.Chemistry	Lipid profile	lipid.105	SM(d18:0/16:0)	Lipidome	SM	3.0684990795248956e-7	0.40154349304945847	1.0044496761670008e-5	11.508485659342586
ApoB	ApoB	Clinical.Chemistry	Lipid profile	lipid.104	SM(d18:0/16:1)	Lipidome	SM	5.240645429042332e-12	0.4808972303370456	3.6619009935433294e-10	21.727868520224202
ApoB	ApoB	Clinical.Chemistry	Lipid profile	lipid.113	SM(d18:0/18:0)	Lipidome	SM	7.961540585197082e-10	0.43407755339296	3.8829876129279996e-8	17.0640758832857
ApoB	ApoB	Clinical.Chemistry	Lipid profile	lipid.120	SM(d18:0/20:0)	Lipidome	SM	2.910438292528526e-9	0.4682036266525021	1.2975555258775947e-7	15.857613521305401
ApoB	ApoB	Clinical.Chemistry	Lipid profile	lipid.132	SM(d18:0/22:0)	Lipidome	SM	1.3078801527692233e-11	0.5166799191665594	8.486040241226737e-10	20.887428441099125
ApoB	ApoB	Clinical.Chemistry	Lipid profile	lipid.99	SM(d18:1/12:0)	Lipidome	SM	9.746716467080814e-9	0.43104630071643957	4.0706545153032343e-7	14.714291849862274
ApoB	ApoB	Clinical.Chemistry	Lipid profile	lipid.100	SM(d18:1/14:1)	Lipidome	SM	5.955929416501578e-10	0.38428483904406247	2.9443359911372087e-8	17.340797422173452
ApoB	ApoB	Clinical.Chemistry	Lipid profile	lipid.112	SM(d18:1/18:0)	Lipidome	SM	7.92945271222025e-17	0.5319506093048392	1.0476969610855373e-14	32.189596917101916
ApoB	ApoB	Clinical.Chemistry	Lipid profile	lipid.118	SM(d18:1/20:0)	Lipidome	SM	3.812943588280933e-15	0.520439709006516	3.9583801508625064e-13	28.557771320153627
ApoB	ApoB	Clinical.Chemistry	Lipid profile	lipid.117	SM(d18:1/20:1)	Lipidome	SM	3.988324851992985e-8	0.3631298203133949	1.4712262283976151e-6	13.42941433592124
ApoB	ApoB	Clinical.Chemistry	Lipid profile	lipid.125	SM(d18:1/21:0)	Lipidome	SM	5.985203390946745e-7	0.3907600312790731	1.8667155812021457e-5	10.888744952025124
ApoB	ApoB	Clinical.Chemistry	Lipid profile	lipid.129	SM(d18:1/22:1)	Lipidome	SM	2.1295053961598003e-12	0.4856228194735628	1.5171682072444382e-10	22.609005354215068
ApoB	ApoB	Clinical.Chemistry	Lipid profile	lipid.136	SM(d18:1/23:1)	Lipidome	SM	5.532693115470737e-8	0.35013805208034426	1.980595116754968e-6	13.132113194400485
ApoB	ApoB	Clinical.Chemistry	Lipid profile	lipid.144	SM(d18:1/24:1)	Lipidome	SM	1.7237039188820237e-9	0.4486279131892352	7.78022135311532e-8	16.369095954609563
ApoB	ApoB	Clinical.Chemistry	Lipid profile	lipid.142	SM(d18:1/24:2)	Lipidome	SM	4.2381804513910095e-8	0.3852663590737937	1.5399428670129234e-6	13.383765241569192
ApoB	ApoB	Clinical.Chemistry	Lipid profile	lipid.140	SM(d18:1/24:3)	Lipidome	SM	1.2694633711305162e-7	0.37955815097076007	4.478247727187117e-6	12.316278720373884
ApoB	ApoB	Clinical.Chemistry	Lipid profile	lipid.146	SM(d18:1/25:2)	Lipidome	SM	1.284660909194549e-5	0.33736740688129996	2.8725017929590117e-4	8.15515701705492
ApoB	ApoB	Clinical.Chemistry	Lipid profile	SMAD1	SMAD1	Proteome	Low-tissue-specificity	4.538362815511095e-5	0.22678239634503677	7.849482434001004e-4	7.149892774329868
ApoB	ApoB	Clinical.Chemistry	Lipid profile	SMOC2	SMOC2	Proteome	Low-tissue-specificity	0.0051912061799765635	0.1326767612608632	0.03277938993836875	3.417955316627655
ApoB	ApoB	Clinical.Chemistry	Lipid profile	SNAP23	SNAP23	Proteome	Low-tissue-specificity	0.0022350261898087323	0.16947460139845613	0.01739188755398333	4.051751414011528
ApoB	ApoB	Clinical.Chemistry	Lipid profile	SNAP29	SNAP29	Proteome	Low-tissue-specificity	0.007616185370973217	0.14972834683016623	0.04371016993373131	3.1301744823603803
ApoB	ApoB	Clinical.Chemistry	Lipid profile	SPARC	SPARC	Proteome	Low-tissue-specificity	0.0018594859177121492	0.181913496125616	0.015097875910232627	4.193201213252472
ApoB	ApoB	Clinical.Chemistry	Lipid profile	SSC4D	SSC4D	Proteome	Tissue-enhanced	0.002162148706350847	0.08607050310476527	0.016962334818986815	4.076759991879658
ApoB	ApoB	Clinical.Chemistry	Lipid profile	ST3GAL1	ST3GAL1	Proteome	Low-tissue-specificity	3.230506326909138e-4	0.15088039442202755	0.003929473435062107	5.539249848067177
ApoB	ApoB	Clinical.Chemistry	Lipid profile	SUMF2	SUMF2	Proteome	Low-tissue-specificity	7.593418036256871e-4	0.18835397707246673	0.0076005417353820605	4.879535753258896
ApoB	ApoB	Clinical.Chemistry	Lipid profile	TACC3	TACC3	Proteome	Group-enriched	1.7847082187974673e-4	0.20721545822068677	0.0024160788265734784	6.025609372548818
ApoB	ApoB	Clinical.Chemistry	Lipid profile	TCL1A	TCL1A	Proteome	Group-enriched	1.451697219859858e-4	0.1345021138956728	0.0020363125094681705	6.196614700192293
ApoB	ApoB	Clinical.Chemistry	Lipid profile	TFPI	TFPI	Proteome	Tissue-enhanced	1.5648996995610076e-12	0.3928862758487447	1.3127470649241257e-10	22.75372899222954
ApoB	ApoB	Clinical.Chemistry	Lipid profile	lipid.36	TG(38:0)	Lipidome	TG	0.003449254515689102	0.2254493074348064	0.03133216570689088	3.4631100507482833
ApoB	ApoB	Clinical.Chemistry	Lipid profile	lipid.60	TG(38:2)	Lipidome	TG	1.3201805059028345e-4	0.2884052382797463	0.002158345852740451	6.138413159583962
ApoB	ApoB	Clinical.Chemistry	Lipid profile	lipid.54	TG(44:0)	Lipidome	TG	5.224148737915513e-5	0.3259088148206359	9.538665547344732e-4	6.954986776033326
ApoB	ApoB	Clinical.Chemistry	Lipid profile	lipid.47	TG(45:1)	Lipidome	TG	1.3810016253232714e-4	0.3055901025607116	0.002245131725106088	6.098991084629006
ApoB	ApoB	Clinical.Chemistry	Lipid profile	lipid.53	TG(46:1)	Lipidome	TG	5.197604824130519e-5	0.33066785832795786	9.514104346840423e-4	6.957565006311247
ApoB	ApoB	Clinical.Chemistry	Lipid profile	lipid.20	TG(47:0)	Lipidome	TG	0.0030565890156356167	0.24728060699218435	0.02836811286925163	3.562489550905675
ApoB	ApoB	Clinical.Chemistry	Lipid profile	lipid.18	TG(47:1)	Lipidome	TG	6.29178691336104e-5	0.3290652445796096	0.001120647438710654	6.7938486904160245
ApoB	ApoB	Clinical.Chemistry	Lipid profile	lipid.3	TG(47:2)	Lipidome	TG	3.764016457404467e-5	0.33227415093363877	7.217178785213262e-4	7.233876245404573
ApoB	ApoB	Clinical.Chemistry	Lipid profile	lipid.37	TG(48:0)	Lipidome	TG	2.2173239929914384e-4	0.30262020050399835	0.0033499570596816595	5.698807751232788
ApoB	ApoB	Clinical.Chemistry	Lipid profile	lipid.50	TG(48:1)	Lipidome	TG	8.892449754968792e-5	0.31681620741864563	0.0015325771524714062	6.480804547230983
ApoB	ApoB	Clinical.Chemistry	Lipid profile	lipid.32	TG(49:2)	Lipidome	TG	1.8001929806399114e-4	0.30133898448918733	0.0028133338473785457	5.873385076324905
ApoB	ApoB	Clinical.Chemistry	Lipid profile	lipid.33	TG(49:3)	Lipidome	TG	1.4818697954423514e-5	0.3418372385045	3.273175624157923e-4	8.024579719431099
ApoB	ApoB	Clinical.Chemistry	Lipid profile	lipid.56	TG(50:0)	Lipidome	TG	3.12415699132834e-5	0.3317606529908282	6.203073457918866e-4	7.385295483734048
ApoB	ApoB	Clinical.Chemistry	Lipid profile	lipid.42	TG(50:1)	Lipidome	TG	3.736616419147457e-6	0.3645221791735003	9.561264618994566e-5	9.255205464333846
ApoB	ApoB	Clinical.Chemistry	Lipid profile	lipid.23	TG(50:2)	Lipidome	TG	4.239529097881383e-4	0.2882166969509122	0.005857159306901903	5.14009055284164
ApoB	ApoB	Clinical.Chemistry	Lipid profile	lipid.15	TG(51:0)	Lipidome	TG	3.9255179090006865e-6	0.36872779951239476	9.905117584968052e-5	9.21987391361627
ApoB	ApoB	Clinical.Chemistry	Lipid profile	lipid.9	TG(51:1)	Lipidome	TG	3.1420848779054355e-6	0.36341450127060565	8.223375270640352e-5	9.405944723315953
ApoB	ApoB	Clinical.Chemistry	Lipid profile	lipid.30	TG(51:3)	Lipidome	TG	0.001352207934165143	0.26127879454891123	0.014937519491134388	4.203879144445442
ApoB	ApoB	Clinical.Chemistry	Lipid profile	lipid.21	TG(51:4)	Lipidome	TG	4.699322069835247e-5	0.30454914620951595	8.689560682313674e-4	7.048217988371082
ApoB	ApoB	Clinical.Chemistry	Lipid profile	lipid.45	TG(52:0)	Lipidome	TG	0.0014508543206637283	0.25518958711703865	0.015759877949571472	4.150287938898923
ApoB	ApoB	Clinical.Chemistry	Lipid profile	lipid.59	TG(52:1)	Lipidome	TG	7.358894399009726e-6	0.3476218810707471	1.730650019339925e-4	8.661843300314233
ApoB	ApoB	Clinical.Chemistry	Lipid profile	lipid.49	TG(52:2)	Lipidome	TG	2.5340342689257252e-5	0.328308071946836	5.231484952353194e-4	7.555645204495518
ApoB	ApoB	Clinical.Chemistry	Lipid profile	lipid.58	TG(52:3)	Lipidome	TG	4.638765551219046e-6	0.34997978196601354	1.154448947284548e-4	9.066717243769899
ApoB	ApoB	Clinical.Chemistry	Lipid profile	lipid.10	TG(53:1)	Lipidome	TG	2.526803175136859e-7	0.397153497493392	8.461879573142652e-6	11.679939237256363
ApoB	ApoB	Clinical.Chemistry	Lipid profile	lipid.6	TG(53:5)	Lipidome	TG	1.5048986779931365e-6	0.3687415376283354	4.2886661541082835e-5	10.05694970016416
ApoB	ApoB	Clinical.Chemistry	Lipid profile	lipid.55	TG(54:1)	Lipidome	TG	4.883874494511916e-4	0.27322274122995666	0.006536117118161712	5.030412002649587
ApoB	ApoB	Clinical.Chemistry	Lipid profile	lipid.51	TG(54:2)	Lipidome	TG	8.629843451593828e-6	0.3315620870093778	1.984590897554821e-4	8.524927576027636
ApoB	ApoB	Clinical.Chemistry	Lipid profile	lipid.14	TG(54:6)	Lipidome	TG	2.574467038412539e-4	0.26932860485555193	0.003833740157406541	5.563914409893124
ApoB	ApoB	Clinical.Chemistry	Lipid profile	lipid.17	TG(55:1)	Lipidome	TG	2.0000790263123415e-4	0.288548476778304	0.003079358958519446	5.78303383400961
ApoB	ApoB	Clinical.Chemistry	Lipid profile	lipid.38	TG(56:2)	Lipidome	TG	1.2127768936052402e-6	0.3516170786435564	3.525299874331712e-5	10.252959961591905
ApoB	ApoB	Clinical.Chemistry	Lipid profile	lipid.28	TG(56:4)	Lipidome	TG	1.2202300795239706e-4	0.2896033598572449	0.0020291560613045065	6.200135305717041
ApoB	ApoB	Clinical.Chemistry	Lipid profile	lipid.35	TG(56:5)	Lipidome	TG	0.0013269060843544105	0.23681571792113515	0.014766656225120215	4.215383597701876
ApoB	ApoB	Clinical.Chemistry	Lipid profile	lipid.48	TG(56:7)	Lipidome	TG	5.793754708047389e-4	0.24633920188160607	0.007531881120461605	4.888610451574984
ApoB	ApoB	Clinical.Chemistry	Lipid profile	lipid.7	TG(56:8)	Lipidome	TG	9.046440236623375e-4	0.2499353146528175	0.010975038597586322	4.512131803162728
ApoB	ApoB	Clinical.Chemistry	Lipid profile	THPO	THPO	Proteome	Tissue-enriched	2.4403069674798858e-4	0.21130179055514564	0.0031392976821287967	5.763756172191266
ApoB	ApoB	Clinical.Chemistry	Lipid profile	TIGAR	TIGAR	Proteome	Low-tissue-specificity	0.002832407664456206	0.17098213290200506	0.020817729280360044	3.87195028608716
ApoB	ApoB	Clinical.Chemistry	Lipid profile	TLR3	TLR3	Proteome	Tissue-enhanced	0.001222814460223015	0.08135752225680862	0.011013920813847292	4.5085952777584595
ApoB	ApoB	Clinical.Chemistry	Lipid profile	TMPRSS15	TMPRSS15	Proteome	Tissue-enriched	4.175639251344867e-9	0.30185668307660335	2.2171800205196958e-7	15.321859523566701
ApoB	ApoB	Clinical.Chemistry	Lipid profile	TMSB10	TMSB10	Proteome	Tissue-enhanced	0.002059640398485719	0.18256535662014944	0.016364962179450646	4.112612682094869
ApoB	ApoB	Clinical.Chemistry	Lipid profile	TNFRSF13B	TNFRSF13B	Proteome	Tissue-enhanced	0.00157889079365423	0.13860784311782104	0.013376300118348068	4.314270785814042
ApoB	ApoB	Clinical.Chemistry	Lipid profile	TRAIL	TNFSF10	Proteome	Tissue-enhanced	7.091500051576011e-4	0.1909270527996874	0.007210924892181338	4.932158056830321
ApoB	ApoB	Clinical.Chemistry	Lipid profile	TRAIL	TNFSF10	Proteome	Tissue-enhanced	7.091500051576011e-4	0.1909270527996874	0.007210924892181338	4.932158056830321
ApoB	ApoB	Clinical.Chemistry	Lipid profile	TRANCE	TNFSF11	Proteome	Tissue-enhanced	5.505243623284178e-6	0.2228171738861622	1.3264645574182667e-4	8.927823196607992
ApoB	ApoB	Clinical.Chemistry	Lipid profile	TNXB	TNXB	Proteome	Low-tissue-specificity	0.0012287909143186072	-0.17526781773287825	0.011060738042885813	4.504353554292848
ApoB	ApoB	Clinical.Chemistry	Lipid profile	TOP2B	TOP2B	Proteome	Low-tissue-specificity	0.00619580627407968	0.15302499007307516	0.037426967057612955	3.285363790068015
ApoB	ApoB	Clinical.Chemistry	Lipid profile	TP53	TP53	Proteome	Tissue-enhanced	0.002838850104303346	0.16508205970003292	0.020850065317894826	3.870398197989484
ApoB	ApoB	Clinical.Chemistry	Lipid profile	TRIM21	TRIM21	Proteome	Tissue-enhanced	6.801102093399475e-5	0.218146108348034	0.0011036275079507837	6.809152790278661
ApoB	ApoB	Clinical.Chemistry	Lipid profile	UMOD	UMOD	Proteome	Tissue-enriched	0.0055934325671427474	-0.14828267531951672	0.034709373810866535	3.36074548986851
ApoB	ApoB	Clinical.Chemistry	Lipid profile	USP8	USP8	Proteome	Low-tissue-specificity	0.005226791627722179	0.1520103449745579	0.0329370837492969	3.413156090352915
ApoB	ApoB	Clinical.Chemistry	Lipid profile	VASH1	VASH1	Proteome	Low-tissue-specificity	0.0031659381422902665	0.17258883103582684	0.022618007962769256	3.789008877478538
ApoB	ApoB	Clinical.Chemistry	Lipid profile	VEGFA	VEGFA	Proteome	Low-tissue-specificity	2.721009628320557e-4	0.20689089296225197	0.0034183150675849696	5.678607519606302
ApoB	ApoB	Clinical.Chemistry	Lipid profile	VEGFA	VEGFA	Proteome	Low-tissue-specificity	2.721009628320557e-4	0.20689089296225197	0.0034183150675849696	5.678607519606302
ApoB	ApoB	Clinical.Chemistry	Lipid profile	VIM	VIM	Proteome	Low-tissue-specificity	2.738839447756896e-4	0.21107362029925325	0.0034327994282421412	5.674379190844261
ApoB	ApoB	Clinical.Chemistry	Lipid profile	WASF3	WASF3	Proteome	Tissue-enhanced	0.0029750367244457017	0.16649699561231412	0.021616025504580794	3.834320317871356
ApoB	ApoB	Clinical.Chemistry	Lipid profile	XPNPEP2	XPNPEP2	Proteome	Group-enriched	3.9129076314100783e-4	0.06276874259418631	0.004547123633478656	5.393260414388245
ApoB.apoA1	ApoB.apoA1	Clinical.Chemistry	Lipid profile	TR-AP	ACP5	Proteome	Tissue-enhanced	8.352291456410636e-4	0.23137851336848797	0.00815919699298346	4.8086095225710945
ApoB.apoA1	ApoB.apoA1	Clinical.Chemistry	Lipid profile	ENSG00000137845	ADAM10	Transcriptome	Low-tissue-specificity	4.7863526965580885e-4	0.27703049982442485	0.043951827308151316	3.1246610787379727
ApoB.apoA1	ApoB.apoA1	Clinical.Chemistry	Lipid profile	ALDH1A1	ALDH1A1	Proteome	Tissue-enhanced	4.7848832684214846e-4	0.22851041382389578	0.005333512391460867	5.233745272575127
ApoB.apoA1	ApoB.apoA1	Clinical.Chemistry	Lipid profile	AMN	AMN	Proteome	Tissue-enriched	0.002292643029260044	0.119638701903075	0.01771738757469362	4.033208772738481
ApoB.apoA1	ApoB.apoA1	Clinical.Chemistry	Lipid profile	ANXA1	ANXA1	Proteome	Tissue-enhanced	2.5199232483340126e-4	0.20940699916609437	0.003222292866839695	5.737662102380584
ApoB.apoA1	ApoB.apoA1	Clinical.Chemistry	Lipid profile	APBB1IP	APBB1IP	Proteome	Tissue-enhanced	6.003440913307177e-4	0.24122860430397344	0.006371447922354169	5.055928531875256
ApoB.apoA1	ApoB.apoA1	Clinical.Chemistry	Lipid profile	APLP1	APLP1	Proteome	Tissue-enriched	7.56413244690231e-4	-0.2291329990972973	0.007593049065266444	4.8805220468640504
ApoB.apoA1	ApoB.apoA1	Clinical.Chemistry	Lipid profile	APP	APP	Proteome	Low-tissue-specificity	1.7360701713888313e-4	0.25647662460079795	0.002358651324773477	6.0496652958509065
ApoB.apoA1	ApoB.apoA1	Clinical.Chemistry	Lipid profile	ENSG00000134287	ARF3	Transcriptome	Tissue-enhanced	2.6335287033653614e-4	0.2912430664224243	0.029514728408198576	3.5228658721546715
ApoB.apoA1	ApoB.apoA1	Clinical.Chemistry	Lipid profile	ARHGEF12	ARHGEF12	Proteome	Low-tissue-specificity	0.0038221734411788906	0.20878753172793432	0.0260941103036852	3.6460456489809174
ApoB.apoA1	ApoB.apoA1	Clinical.Chemistry	Lipid profile	ENSG00000170540	ARL6IP1	Transcriptome	Low-tissue-specificity	1.7938304516722085e-4	0.27181433263663995	0.022421487379532375	3.797735521900257
ApoB.apoA1	ApoB.apoA1	Clinical.Chemistry	Lipid profile	ARSB	ARSB	Proteome	Low-tissue-specificity	0.0017669348728582119	0.21332536434274413	0.014519128470319656	4.2322882940921795
ApoB.apoA1	ApoB.apoA1	Clinical.Chemistry	Lipid profile	AZU1	AZU1	Proteome	Tissue-enriched	0.0033289284982430875	0.19858513329833738	0.023515809000862135	3.750082360568065
ApoB.apoA1	ApoB.apoA1	Clinical.Chemistry	Lipid profile	BCR	BCR	Proteome	Low-tissue-specificity	0.004798377214553021	0.19677076576592	0.030933949180375613	3.475901019207921
ApoB.apoA1	ApoB.apoA1	Clinical.Chemistry	Lipid profile	ENSG00000172331	BPGM	Transcriptome	Tissue-enriched	1.332974446969406e-4	0.2780923870025303	0.018339278252923884	3.998710166640089
ApoB.apoA1	ApoB.apoA1	Clinical.Chemistry	Lipid profile	ENSG00000198520	C1orf228	Transcriptome	Tissue-enhanced	1.760261446877346e-4	-0.2823208945991264	0.02216870424982962	3.8090737031679733
ApoB.apoA1	ApoB.apoA1	Clinical.Chemistry	Lipid profile	CA2	CA2	Proteome	Tissue-enhanced	8.242319638230193e-4	0.22671390141301007	0.008088797846750654	4.817275156388454
ApoB.apoA1	ApoB.apoA1	Clinical.Chemistry	Lipid profile	CAPG	CAPG	Proteome	Tissue-enhanced	0.0037641968433648476	0.16064780941606074	0.025801487377266136	3.657323138434646
ApoB.apoA1	ApoB.apoA1	Clinical.Chemistry	Lipid profile	CBL	CBL	Proteome	Tissue-enhanced	0.003154821314568276	0.19935346703708362	0.022562192987429844	3.791479650186942
ApoB.apoA1	ApoB.apoA1	Clinical.Chemistry	Lipid profile	CD163	CD163	Proteome	Tissue-enhanced	0.007912648864463549	0.17401206026222407	0.04497314092400774	3.101689835764028
ApoB.apoA1	ApoB.apoA1	Clinical.Chemistry	Lipid profile	ENSG00000135535	CD164	Transcriptome	Low-tissue-specificity	2.2094593093890355e-4	0.2876503335017859	0.026084384264957655	3.6464184477333763
ApoB.apoA1	ApoB.apoA1	Clinical.Chemistry	Lipid profile	CLM-6	CD300C	Proteome	Tissue-enhanced	0.008173809597113712	0.14328281470636786	0.046180739246178444	3.0751924672545403
ApoB.apoA1	ApoB.apoA1	Clinical.Chemistry	Lipid profile	CLM-1	CD300LF	Proteome	Group-enriched	3.611794461302595e-4	0.1702795900146894	0.004290671068120849	5.4513121321401075
ApoB.apoA1	ApoB.apoA1	Clinical.Chemistry	Lipid profile	CD300LG	CD300LG	Proteome	Tissue-enhanced	0.0013674874991933907	-0.18275139702201218	0.012008425462309862	4.422146753707219
ApoB.apoA1	ApoB.apoA1	Clinical.Chemistry	Lipid profile	CD38	CD38	Proteome	Group-enriched	2.0359931867014298e-4	0.2058686973635266	0.002690126911004652	5.9181669076691366
ApoB.apoA1	ApoB.apoA1	Clinical.Chemistry	Lipid profile	CDHR5	CDHR5	Proteome	Tissue-enriched	3.7515565271070656e-5	0.23862806238893447	6.689133347627286e-4	7.3098560506779835
ApoB.apoA1	ApoB.apoA1	Clinical.Chemistry	Lipid profile	lipid.158	Cer(d18:0/22:0)	Lipidome	Cer	7.174627998581526e-7	0.4688900199777072	2.1999165259785634e-5	10.72450604806282
ApoB.apoA1	ApoB.apoA1	Clinical.Chemistry	Lipid profile	lipid.161	Cer(d18:0/23:0)	Lipidome	Cer	8.298047614442385e-7	0.4560377799179739	2.471389836645607e-5	10.608144785678201
ApoB.apoA1	ApoB.apoA1	Clinical.Chemistry	Lipid profile	lipid.166	Cer(d18:0/24:0)	Lipidome	Cer	7.823391754322658e-7	0.46326334807388836	2.3407799770848995e-5	10.662441267600013
ApoB.apoA1	ApoB.apoA1	Clinical.Chemistry	Lipid profile	lipid.165	Cer(d18:0/24:1)	Lipidome	Cer	3.1719243694034645e-6	0.44443046997823166	8.261782936363792e-5	9.40128504886998
ApoB.apoA1	ApoB.apoA1	Clinical.Chemistry	Lipid profile	lipid.153	Cer(d18:1/18:0)	Lipidome	Cer	3.770694967856957e-7	0.4641927568672134	1.217850681396289e-5	11.315837896468391
ApoB.apoA1	ApoB.apoA1	Clinical.Chemistry	Lipid profile	lipid.154	Cer(d18:1/20:0)	Lipidome	Cer	4.260225063079239e-6	0.4146430438879535	1.0675536390826494e-4	9.144970659733684
ApoB.apoA1	ApoB.apoA1	Clinical.Chemistry	Lipid profile	lipid.157	Cer(d18:1/22:0)	Lipidome	Cer	3.4034107326009984e-5	0.38789101058421305	6.648544568228885e-4	7.315942403182653
ApoB.apoA1	ApoB.apoA1	Clinical.Chemistry	Lipid profile	lipid.156	Cer(d18:1/22:1)	Lipidome	Cer	3.0598058002508056e-4	0.36364658291315716	0.004411827133020358	5.423466359450874
ApoB.apoA1	ApoB.apoA1	Clinical.Chemistry	Lipid profile	lipid.160	Cer(d18:1/23:0)	Lipidome	Cer	6.460162185956218e-7	0.42722150590232505	1.989237229039993e-5	10.825174201702765
ApoB.apoA1	ApoB.apoA1	Clinical.Chemistry	Lipid profile	lipid.159	Cer(d18:1/23:1)	Lipidome	Cer	5.030246155236802e-4	0.3430444116400747	0.006695018097088982	5.0063915967673775
ApoB.apoA1	ApoB.apoA1	Clinical.Chemistry	Lipid profile	lipid.164	Cer(d18:1/24:0)	Lipidome	Cer	4.2079607453201924e-5	0.40447699412495003	7.922085682964207e-4	7.140685857010131
ApoB.apoA1	ApoB.apoA1	Clinical.Chemistry	Lipid profile	lipid.163	Cer(d18:1/24:1)	Lipidome	Cer	2.71807908410789e-4	0.36367802063313615	0.003990359738224654	5.523873892188476
ApoB.apoA1	ApoB.apoA1	Clinical.Chemistry	Lipid profile	lipid.162	Cer(d18:1/24:2)	Lipidome	Cer	0.0010770699498777582	0.3234401423884071	0.012563510956278761	4.376958622269069
ApoB.apoA1	ApoB.apoA1	Clinical.Chemistry	Lipid profile	lipid.167	Cer(d18:1/25:0)	Lipidome	Cer	2.831434826446111e-4	0.37122145474569507	0.004123454285327432	5.491064048128592
ApoB.apoA1	ApoB.apoA1	Clinical.Chemistry	Lipid profile	CES1	CES1	Proteome	Tissue-enriched	0.003929765440768958	0.19575835799220398	0.026626325000740973	3.6258548909047525
ApoB.apoA1	ApoB.apoA1	Clinical.Chemistry	Lipid profile	CLEC4A	CLEC4A	Proteome	Tissue-enhanced	8.61262877183305e-8	-0.3610314930244392	3.5209147156127535e-6	12.556789739722664
ApoB.apoA1	ApoB.apoA1	Clinical.Chemistry	Lipid profile	CLEC4G	CLEC4G	Proteome	Group-enriched	0.0013751168981819897	0.20479182049690933	0.012053720446143643	4.418381915981852
ApoB.apoA1	ApoB.apoA1	Clinical.Chemistry	Lipid profile	COL4A1	COL4A1	Proteome	Tissue-enhanced	1.0800349349808921e-4	-0.2532010693956008	0.001601152963530943	6.437031307038671
ApoB.apoA1	ApoB.apoA1	Clinical.Chemistry	Lipid profile	CPXM1	CPXM1	Proteome	Tissue-enhanced	0.005813383804089	0.1966663621335975	0.03571078622511815	3.332302500672808
ApoB.apoA1	ApoB.apoA1	Clinical.Chemistry	Lipid profile	CRTAC1	CRTAC1	Proteome	Tissue-enhanced	0.006720498614986849	-0.14505472400079256	0.03980764464137422	3.2236963087196204
ApoB.apoA1	ApoB.apoA1	Clinical.Chemistry	Lipid profile	CXCL11	CXCL11	Proteome	Tissue-enhanced	0.00276944068380896	0.23078071555427493	0.020479584974356837	3.8883267439401488
ApoB.apoA1	ApoB.apoA1	Clinical.Chemistry	Lipid profile	CXCL13	CXCL13	Proteome	Tissue-enriched	0.0036471820514461144	0.22082964588747103	0.02521200437345075	3.680435033864259
ApoB.apoA1	ApoB.apoA1	Clinical.Chemistry	Lipid profile	CXCL5	CXCL5	Proteome	Tissue-enhanced	9.93822703273429e-4	0.22208933532123498	0.00936805486890155	4.670449795647773
ApoB.apoA1	ApoB.apoA1	Clinical.Chemistry	Lipid profile	CYR61	CYR61	Proteome	Low-tissue-specificity	8.026498313660859e-6	0.3017816581796409	1.8379658311536487e-4	8.601680938447453
ApoB.apoA1	ApoB.apoA1	Clinical.Chemistry	Lipid profile	DCBLD2	DCBLD2	Proteome	Low-tissue-specificity	0.004986633767600076	-0.2128419935629445	0.03183501310647004	3.447188553813216
ApoB.apoA1	ApoB.apoA1	Clinical.Chemistry	Lipid profile	DCBLD2	DCBLD2	Proteome	Low-tissue-specificity	0.004986633767600076	-0.2128419935629445	0.03183501310647004	3.447188553813216
ApoB.apoA1	ApoB.apoA1	Clinical.Chemistry	Lipid profile	DCTN1	DCTN1	Proteome	Low-tissue-specificity	4.3439762640165797e-4	0.23662855449338518	0.004938795791077391	5.31063374448669
ApoB.apoA1	ApoB.apoA1	Clinical.Chemistry	Lipid profile	ENSG00000136986	DERL1	Transcriptome	Low-tissue-specificity	2.2845266391521485e-4	0.2835798271402771	0.02680469615654827	3.61917817709431
ApoB.apoA1	ApoB.apoA1	Clinical.Chemistry	Lipid profile	lipid.150	DG(36:2)	Lipidome	DG	1.905454858361063e-4	0.3733556746403912	0.0029587479606217617	5.82298908640653
ApoB.apoA1	ApoB.apoA1	Clinical.Chemistry	Lipid profile	lipid.151	DG(36:3)	Lipidome	DG	1.961369131571167e-6	0.45680947073583794	5.375178039898872e-5	9.831133767802964
ApoB.apoA1	ApoB.apoA1	Clinical.Chemistry	Lipid profile	EGLN1	EGLN1	Proteome	Group-enriched	0.009083282862272236	0.18320164108006945	0.04987478988158551	2.998239616681525
ApoB.apoA1	ApoB.apoA1	Clinical.Chemistry	Lipid profile	ERBB2IP	ERBIN	Proteome	Low-tissue-specificity	0.001483636336373468	0.21118126794308284	0.012765703577737635	4.360993112084339
ApoB.apoA1	ApoB.apoA1	Clinical.Chemistry	Lipid profile	ENSG00000185104	FAF1	Transcriptome	Low-tissue-specificity	2.1148814718407338e-4	0.2520676718518596	0.025233926825553265	3.679565887316202
ApoB.apoA1	ApoB.apoA1	Clinical.Chemistry	Lipid profile	FCN2	FCN2	Proteome	Tissue-enriched	1.297710768956697e-4	0.2357961068570726	0.0018631808693742452	6.2854701070648
ApoB.apoA1	ApoB.apoA1	Clinical.Chemistry	Lipid profile	FLI1	FLI1	Proteome	Tissue-enhanced	3.82318259035537e-5	0.2827174473149251	6.794955752207863e-4	7.294159836210634
ApoB.apoA1	ApoB.apoA1	Clinical.Chemistry	Lipid profile	FURIN	FURIN	Proteome	Group-enriched	1.2456567723757928e-6	0.3108777052256275	3.632921023187954e-5	10.222888450699093
ApoB.apoA1	ApoB.apoA1	Clinical.Chemistry	Lipid profile	lipid.169	GalCer(d18:1/22:0)	Lipidome	GalCer	5.011658262301499e-5	0.4094174383086946	9.220182428391138e-4	6.988945548443865
ApoB.apoA1	ApoB.apoA1	Clinical.Chemistry	Lipid profile	lipid.170	GalCer(d18:1/23:0)	Lipidome	GalCer	2.8518627040891976e-7	0.5001148870835793	9.420221032098272e-6	11.572652005521952
ApoB.apoA1	ApoB.apoA1	Clinical.Chemistry	Lipid profile	lipid.172	GalCer(d18:1/24:0)	Lipidome	GalCer	1.1981506611477303e-4	0.38860696519525767	0.0020034531936782155	6.212882990437885
ApoB.apoA1	ApoB.apoA1	Clinical.Chemistry	Lipid profile	GFR-alpha-1	GFRA1	Proteome	Low-tissue-specificity	0.001378192745237019	0.20739124387823987	0.012074482090808905	4.416660971393665
ApoB.apoA1	ApoB.apoA1	Clinical.Chemistry	Lipid profile	GLRX	GLRX	Proteome	Tissue-enhanced	0.0022926042514606155	0.19720603971432052	0.01771738757469362	4.033208772738481
ApoB.apoA1	ApoB.apoA1	Clinical.Chemistry	Lipid profile	ENSG00000065135	GNAI3	Transcriptome	Low-tissue-specificity	3.6278264360757985e-4	0.26976884885096014	0.03646719742598247	3.3113421231252542
ApoB.apoA1	ApoB.apoA1	Clinical.Chemistry	Lipid profile	GCP5	GPC5	Proteome	Tissue-enhanced	0.004199627146924063	0.17066312323317417	0.02794458586051089	3.5775318061766637
ApoB.apoA1	ApoB.apoA1	Clinical.Chemistry	Lipid profile	GZMA	GZMA	Proteome	Group-enriched	0.003631947277872361	0.21480671844962038	0.025137227642634936	3.6834053586457944
ApoB.apoA1	ApoB.apoA1	Clinical.Chemistry	Lipid profile	GZMB	GZMB	Proteome	Tissue-enriched	0.00239932058647956	0.20676444543348463	0.018310037814220307	4.000305855075551
ApoB.apoA1	ApoB.apoA1	Clinical.Chemistry	Lipid profile	GZMH	GZMH	Proteome	Tissue-enriched	9.651763526930647e-4	0.18714735921997033	0.009161259670182545	4.692771591172031
ApoB.apoA1	ApoB.apoA1	Clinical.Chemistry	Lipid profile	ENSG00000143321	HDGF	Transcriptome	Low-tissue-specificity	4.668142831439845e-4	0.2639633519939452	0.043220859000735606	3.14143205302604
ApoB.apoA1	ApoB.apoA1	Clinical.Chemistry	Lipid profile	HEXIM1	HEXIM1	Proteome	Low-tissue-specificity	0.003140877584722886	0.19625888896984808	0.022499148089655138	3.794277833170566
ApoB.apoA1	ApoB.apoA1	Clinical.Chemistry	Lipid profile	Meta57	HMDB00045	Metabolome	Amino acids	0.002816279258588607	0.2146664594098932	0.041748166405071015	3.1760997470911283
ApoB.apoA1	ApoB.apoA1	Clinical.Chemistry	Lipid profile	Meta24	HMDB00148	Metabolome	Amino acids	0.002806077096495485	0.21388497660322642	0.04166649093366498	3.17805804794888
ApoB.apoA1	ApoB.apoA1	Clinical.Chemistry	Lipid profile	POS_T114	HMDB0061880	Metabolome	nucleotides	5.809471285764692e-5	0.23558065871452114	0.002680617906666736	5.921707948845667
ApoB.apoA1	ApoB.apoA1	Clinical.Chemistry	Lipid profile	POS_T003	HMDB00824	Metabolome	Carnitines	3.9565910927746666e-4	0.24647661573670826	0.010630121212796566	4.544063683796156
ApoB.apoA1	ApoB.apoA1	Clinical.Chemistry	Lipid profile	Meta88	HMDB01893	Metabolome	co-factors/vitamins	3.835043678588467e-10	0.30407719223489066	1.2161882265723675e-7	15.922374087804208
ApoB.apoA1	ApoB.apoA1	Clinical.Chemistry	Lipid profile	Meta124	HMDB02985	Metabolome	Organic acids	0.0021040028941519784	0.21451555900161334	0.033906522139060785	3.384147889618366
ApoB.apoA1	ApoB.apoA1	Clinical.Chemistry	Lipid profile	Meta127	HMDB10316	Metabolome	Xeno	0.0035694176855871297	0.21744473562121902	0.048736524783869924	3.0213265344377103
ApoB.apoA1	ApoB.apoA1	Clinical.Chemistry	Lipid profile	IGFBP-2	IGFBP2	Proteome	Tissue-enhanced	5.869274424313309e-4	-0.198338870034022	0.006261324436092905	5.073363544987325
ApoB.apoA1	ApoB.apoA1	Clinical.Chemistry	Lipid profile	IL-12B	IL12B	Proteome	Tissue-enhanced	0.008182069444126147	0.1333334682094013	0.046212111656138116	3.0745133581923345
ApoB.apoA1	ApoB.apoA1	Clinical.Chemistry	Lipid profile	IL16	IL16	Proteome	Tissue-enhanced	0.003792865695677807	0.19851376019567038	0.025961854306687578	3.651126960317868
ApoB.apoA1	ApoB.apoA1	Clinical.Chemistry	Lipid profile	IL18	IL18	Proteome	Tissue-enhanced	5.3347996185597855e-5	0.24144765902021445	9.004067921843339e-4	7.012663905441342
ApoB.apoA1	ApoB.apoA1	Clinical.Chemistry	Lipid profile	IL18	IL18	Proteome	Tissue-enhanced	5.3347996185597855e-5	0.24144765902021445	9.004067921843339e-4	7.012663905441342
ApoB.apoA1	ApoB.apoA1	Clinical.Chemistry	Lipid profile	IL-18R1	IL18R1	Proteome	Tissue-enhanced	0.003204421612977216	0.1851517971890971	0.022857426691123398	3.778479195144074
ApoB.apoA1	ApoB.apoA1	Clinical.Chemistry	Lipid profile	IL-1ra	IL1RN	Proteome	Tissue-enhanced	1.445274743072498e-4	0.2566613488190923	0.002029805441299104	6.199815332246132
ApoB.apoA1	ApoB.apoA1	Clinical.Chemistry	Lipid profile	IL6	IL6	Proteome	Tissue-enhanced	0.002722679755860553	0.2404693697329959	0.02019503198448642	3.902318646185573
ApoB.apoA1	ApoB.apoA1	Clinical.Chemistry	Lipid profile	IL6	IL6	Proteome	Tissue-enhanced	0.002722679755860553	0.2404693697329959	0.02019503198448642	3.902318646185573
ApoB.apoA1	ApoB.apoA1	Clinical.Chemistry	Lipid profile	IL6	IL6	Proteome	Tissue-enhanced	0.002722679755860553	0.2404693697329959	0.02019503198448642	3.902318646185573
ApoB.apoA1	ApoB.apoA1	Clinical.Chemistry	Lipid profile	IL6	IL6	Proteome	Tissue-enhanced	0.002722679755860553	0.2404693697329959	0.02019503198448642	3.902318646185573
ApoB.apoA1	ApoB.apoA1	Clinical.Chemistry	Lipid profile	INPPL1	INPPL1	Proteome	Low-tissue-specificity	4.3059356817407956e-4	0.23299188657335157	0.004905313005768929	5.31743637438839
ApoB.apoA1	ApoB.apoA1	Clinical.Chemistry	Lipid profile	IRF9	IRF9	Proteome	Low-tissue-specificity	0.005680516847932127	0.18654270843767062	0.035090321371828964	3.3498299309271293
ApoB.apoA1	ApoB.apoA1	Clinical.Chemistry	Lipid profile	ITGA11	ITGA11	Proteome	Tissue-enhanced	0.003008982070452229	-0.18264427690681498	0.021774621841750743	3.8270101230189075
ApoB.apoA1	ApoB.apoA1	Clinical.Chemistry	Lipid profile	ITGA5	ITGA5	Proteome	Tissue-enhanced	0.0023729106360764088	0.2094504375166796	0.018173152744935115	4.007809897870455
ApoB.apoA1	ApoB.apoA1	Clinical.Chemistry	Lipid profile	ENSG00000185896	LAMP1	Transcriptome	Low-tissue-specificity	9.42880032305527e-5	0.28734687555248994	0.014417167842611732	4.239335571227231
ApoB.apoA1	ApoB.apoA1	Clinical.Chemistry	Lipid profile	LAT2	LAT2	Proteome	Tissue-enhanced	2.5112884718451984e-4	0.23725663250071538	0.0032159210951213093	5.739641463065503
ApoB.apoA1	ApoB.apoA1	Clinical.Chemistry	Lipid profile	LDL receptor	LDLR	Proteome	Low-tissue-specificity	5.457660320990356e-13	0.4673738482333025	4.814869216518159e-11	23.75672713973177
ApoB.apoA1	ApoB.apoA1	Clinical.Chemistry	Lipid profile	Gal-9	LGALS9	Proteome	Tissue-enhanced	3.9794697354273936e-4	0.22101610826149132	0.004602542537498715	5.381146402640388
ApoB.apoA1	ApoB.apoA1	Clinical.Chemistry	Lipid profile	LGMN	LGMN	Proteome	Low-tissue-specificity	0.0021007114587403425	0.22984733027004137	0.016594745632649878	4.09866916187887
ApoB.apoA1	ApoB.apoA1	Clinical.Chemistry	Lipid profile	LIF-R	LIFR	Proteome	Low-tissue-specificity	0.0012856717962287834	-0.22546690208795278	0.011464501931512022	4.46849980613559
ApoB.apoA1	ApoB.apoA1	Clinical.Chemistry	Lipid profile	LILRB4	LILRB4	Proteome	Tissue-enhanced	1.0029561291093724e-4	0.21273085894521254	0.0015111618782017737	6.494876468271858
ApoB.apoA1	ApoB.apoA1	Clinical.Chemistry	Lipid profile	lipid.94	LPC(18:2)	Lipidome	LPC	2.2793940129427968e-4	-0.3526705722692644	0.0034365884423351255	5.67327603156759
ApoB.apoA1	ApoB.apoA1	Clinical.Chemistry	Lipid profile	LPL	LPL	Proteome	Tissue-enhanced	1.0524689048196956e-4	-0.21911639579136052	0.0015670908568841712	6.458534335869729
ApoB.apoA1	ApoB.apoA1	Clinical.Chemistry	Lipid profile	LRP1	LRP1	Proteome	Low-tissue-specificity	0.00444549454607253	0.1999102467483348	0.029140250977126435	3.535634865447555
ApoB.apoA1	ApoB.apoA1	Clinical.Chemistry	Lipid profile	Alpha-2-MRAP	LRPAP1	Proteome	Low-tissue-specificity	0.0018500318708470733	0.2096933259854868	0.01503541731360647	4.197346706784074
ApoB.apoA1	ApoB.apoA1	Clinical.Chemistry	Lipid profile	ENSG00000120992	LYPLA1	Transcriptome	Low-tissue-specificity	2.409259132771467e-4	0.25135357343998205	0.02776834369249208	3.58385862321273
ApoB.apoA1	ApoB.apoA1	Clinical.Chemistry	Lipid profile	MARCO	MARCO	Proteome	Tissue-enhanced	0.0048031495227015535	0.1696162220514606	0.030947184563894403	3.475473251230194
ApoB.apoA1	ApoB.apoA1	Clinical.Chemistry	Lipid profile	MASP1	MASP1	Proteome	Tissue-enhanced	0.0066428721644433255	0.17632152434970222	0.03948484356518524	3.2318383879200097
ApoB.apoA1	ApoB.apoA1	Clinical.Chemistry	Lipid profile	MK	MDK	Proteome	Tissue-enhanced	0.008113080717246805	0.19963923337516745	0.04592883466228494	3.080662153004522
ApoB.apoA1	ApoB.apoA1	Clinical.Chemistry	Lipid profile	ENSG00000160563	MED27	Transcriptome	Low-tissue-specificity	4.7015900877507604e-4	0.23398596665496943	0.0434524128555067	3.1360888970402616
ApoB.apoA1	ApoB.apoA1	Clinical.Chemistry	Lipid profile	MESDC2	MESD	Proteome	Low-tissue-specificity	0.007469700470215008	0.1963387450642395	0.04306492966127673	3.145046310057631
ApoB.apoA1	ApoB.apoA1	Clinical.Chemistry	Lipid profile	METAP1D	METAP1D	Proteome	Low-tissue-specificity	0.0069398127132201445	0.1911550817381422	0.04076020740663378	3.200048982155923
ApoB.apoA1	ApoB.apoA1	Clinical.Chemistry	Lipid profile	MGMT	MGMT	Proteome	Low-tissue-specificity	0.008673919498345733	0.17859446660555625	0.04820067700399089	3.0323822122982707
ApoB.apoA1	ApoB.apoA1	Clinical.Chemistry	Lipid profile	MMP-1	MMP1	Proteome	Tissue-enhanced	8.08819310013305e-4	0.24482048784450944	0.007974215674985347	4.831541983111927
ApoB.apoA1	ApoB.apoA1	Clinical.Chemistry	Lipid profile	ENSG00000147065	MSN	Transcriptome	Low-tissue-specificity	3.321213223455505e-4	0.27045229188967485	0.034440566477173466	3.368520151324037
ApoB.apoA1	ApoB.apoA1	Clinical.Chemistry	Lipid profile	MSR1	MSR1	Proteome	Group-enriched	2.7439873664112184e-6	0.27346068773054566	7.206555128000909e-5	9.537934418697708
ApoB.apoA1	ApoB.apoA1	Clinical.Chemistry	Lipid profile	ENSG00000105887	MTPN	Transcriptome	Low-tissue-specificity	2.8396391475657537e-4	0.31175609698215867	0.031046425781739273	3.4722715889277276
ApoB.apoA1	ApoB.apoA1	Clinical.Chemistry	Lipid profile	MVK	MVK	Proteome	Low-tissue-specificity	0.004841014458963005	0.18498709726467874	0.031132400764346375	3.4695061769000644
ApoB.apoA1	ApoB.apoA1	Clinical.Chemistry	Lipid profile	IL12	IL12	Proteome	Tissue-enhanced	0.0013206665541495987	0.16022592505888536	0.01169634201018584	4.448479134765287
ApoB.apoA1	ApoB.apoA1	Clinical.Chemistry	Lipid profile	NUCB2	NA	Proteome	Tissue-enhanced	0.005013906087449381	0.22559405205249786	0.03196727948416373	3.4430424154285353
ApoB.apoA1	ApoB.apoA1	Clinical.Chemistry	Lipid profile	POS_T071	NA	Metabolome	co-factors/vitamins	8.96720917119088e-4	0.25675143144386414	0.01873427198378124	3.977400706110064
ApoB.apoA1	ApoB.apoA1	Clinical.Chemistry	Lipid profile	POS_T101	NA	Metabolome	Lyso_LP	0.0015233368491823955	-0.23160764011315405	0.027320472660591292	3.600118943529086
ApoB.apoA1	ApoB.apoA1	Clinical.Chemistry	Lipid profile	POS_T148	NA	Metabolome	Lipids	0.001665337903891682	-0.23093690406197942	0.0290415522305257	3.5390276389896367
ApoB.apoA1	ApoB.apoA1	Clinical.Chemistry	Lipid profile	PPP1R9B	PPP1R9B	Proteome	Low-tissue-specificity	4.5422523928435817e-4	0.2537119355946341	0.0051182039998833515	5.274951682741645
ApoB.apoA1	ApoB.apoA1	Clinical.Chemistry	Lipid profile	NADK	NADK	Proteome	Low-tissue-specificity	0.00238024718122622	0.22290108055561014	0.01818975174282415	4.006896934548311
ApoB.apoA1	ApoB.apoA1	Clinical.Chemistry	Lipid profile	NCF2	NCF2	Proteome	Group-enriched	0.0048533672124272025	0.18814420439659627	0.031205962969244737	3.4671460816188295
ApoB.apoA1	ApoB.apoA1	Clinical.Chemistry	Lipid profile	ENSG00000023228	NDUFS1	Transcriptome	Tissue-enhanced	2.1554810661392762e-4	0.2728614817431609	0.02559971802738955	3.665173942112377
ApoB.apoA1	ApoB.apoA1	Clinical.Chemistry	Lipid profile	NF2	NF2	Proteome	Low-tissue-specificity	0.0033680589142382196	0.19113915019834563	0.023739113841849978	3.7406312181363157
ApoB.apoA1	ApoB.apoA1	Clinical.Chemistry	Lipid profile	NMNAT1	NMNAT1	Proteome	Low-tissue-specificity	0.006673801608855105	0.19371611042086706	0.039632904733365136	3.2280955781407017
ApoB.apoA1	ApoB.apoA1	Clinical.Chemistry	Lipid profile	NOS3	NOS3	Proteome	Tissue-enhanced	2.496838651122861e-7	0.30688651472415557	8.992306458505983e-6	11.619141184154147
ApoB.apoA1	ApoB.apoA1	Clinical.Chemistry	Lipid profile	ENSG00000134996	OSTF1	Transcriptome	Low-tissue-specificity	4.3105611777886794e-5	0.2958777062004188	0.008304530746739546	4.790954040012958
ApoB.apoA1	ApoB.apoA1	Clinical.Chemistry	Lipid profile	ENSG00000180370	PAK2	Transcriptome	Low-tissue-specificity	2.0731641663947428e-4	0.2707450783850162	0.024857117681955015	3.6946111416183474
ApoB.apoA1	ApoB.apoA1	Clinical.Chemistry	Lipid profile	PAMR1	PAMR1	Proteome	Low-tissue-specificity	0.0029604723893584123	0.19709030738567865	0.021537704734173217	3.8379501712337127
ApoB.apoA1	ApoB.apoA1	Clinical.Chemistry	Lipid profile	lipid.109	PC(31:0)	Lipidome	PC	0.0044713035000410566	0.29452806231557116	0.03831717280046976	3.2618571072946367
ApoB.apoA1	ApoB.apoA1	Clinical.Chemistry	Lipid profile	lipid.107	PC(31:1)	Lipidome	PC	3.1785203906390866e-4	0.3406334853863311	0.004537977932961541	5.3952737553596375
ApoB.apoA1	ApoB.apoA1	Clinical.Chemistry	Lipid profile	lipid.143	PC(38:3)	Lipidome	PC	6.424718507067023e-7	0.44380138782365647	1.9867416762066408e-5	10.826429516793985
ApoB.apoA1	ApoB.apoA1	Clinical.Chemistry	Lipid profile	lipid.149	PC(40:4)	Lipidome	PC	0.0018243465282781748	0.31606782727553817	0.01899359057449498	3.9636536949114958
ApoB.apoA1	ApoB.apoA1	Clinical.Chemistry	Lipid profile	lipid.148	PC(40:5)	Lipidome	PC	1.5930505745500464e-4	0.35437617692299256	0.0025331944256575902	5.978274153838556
ApoB.apoA1	ApoB.apoA1	Clinical.Chemistry	Lipid profile	lipid.147	PC(40:6)	Lipidome	PC	6.580210163127416e-5	0.3474718609945069	0.0011691537226270643	6.751475105884212
ApoB.apoA1	ApoB.apoA1	Clinical.Chemistry	Lipid profile	lipid.119	PC(O-35:1)	Lipidome	PC	0.002250954362309316	0.28856530228809674	0.022469348009480496	3.7956032092503547
ApoB.apoA1	ApoB.apoA1	Clinical.Chemistry	Lipid profile	ENSG00000169564	PCBP1	Transcriptome	Low-tissue-specificity	6.497129859951606e-5	0.30070631626255656	0.011072140184309581	4.503323219031847
ApoB.apoA1	ApoB.apoA1	Clinical.Chemistry	Lipid profile	PCOLCE	PCOLCE	Proteome	Low-tissue-specificity	3.141771000599652e-5	-0.2992500343908566	5.795048379388078e-4	7.453336546748552
ApoB.apoA1	ApoB.apoA1	Clinical.Chemistry	Lipid profile	lipid.84	PI(34:2)	Lipidome	PI	4.936006076360596e-7	0.45045847018523494	1.5595633111701068e-5	11.068519611633256
ApoB.apoA1	ApoB.apoA1	Clinical.Chemistry	Lipid profile	PIK3AP1	PIK3AP1	Proteome	Tissue-enhanced	0.006335276934159576	0.18017349354449994	0.03808751982498261	3.267868614158923
ApoB.apoA1	ApoB.apoA1	Clinical.Chemistry	Lipid profile	PLA2G7	PLA2G7	Proteome	Tissue-enhanced	2.0018017884441429e-7	0.30969438238174357	7.4450453879150246e-6	11.807961795417734
ApoB.apoA1	ApoB.apoA1	Clinical.Chemistry	Lipid profile	t-PA	PLAT	Proteome	Tissue-enhanced	0.002449814150350975	0.24106890023798574	0.01861568392300003	3.983750831907979
ApoB.apoA1	ApoB.apoA1	Clinical.Chemistry	Lipid profile	PON3	PON3	Proteome	Tissue-enriched	3.163764138136675e-4	-0.20227579995121264	0.0038632773678205423	5.556239396731243
ApoB.apoA1	ApoB.apoA1	Clinical.Chemistry	Lipid profile	PPP1R2	PPP1R2	Proteome	Low-tissue-specificity	0.008651323521061184	0.1690340020985011	0.04811535178717543	3.034153988817867
ApoB.apoA1	ApoB.apoA1	Clinical.Chemistry	Lipid profile	PRKRA	PRKRA	Proteome	Low-tissue-specificity	9.885115510956132e-4	0.2584590545684596	0.009336930462934136	4.673777724982202
ApoB.apoA1	ApoB.apoA1	Clinical.Chemistry	Lipid profile	lipid.75	PS(36:4)	Lipidome	PS	0.004904994712553878	0.27585232925030934	0.04125811469594873	3.1879074656464823
ApoB.apoA1	ApoB.apoA1	Clinical.Chemistry	Lipid profile	lipid.86	PS(41:5)	Lipidome	PS	1.0823542273068437e-5	0.42254739258912466	2.442691978210818e-4	8.317239671067355
ApoB.apoA1	ApoB.apoA1	Clinical.Chemistry	Lipid profile	PSIP1	PSIP1	Proteome	Low-tissue-specificity	0.005778022378861807	0.1912043453604737	0.035555232057029984	3.3366679589620065
ApoB.apoA1	ApoB.apoA1	Clinical.Chemistry	Lipid profile	PXN	PXN	Proteome	Low-tissue-specificity	6.964290297514585e-5	0.308146167972239	0.001125441784040251	6.789579623486343
ApoB.apoA1	ApoB.apoA1	Clinical.Chemistry	Lipid profile	REN	REN	Proteome	Tissue-enriched	0.003015656686996357	0.16939941455942806	0.021809055413562723	3.825430009492707
ApoB.apoA1	ApoB.apoA1	Clinical.Chemistry	Lipid profile	RET	RET	Proteome	Tissue-enhanced	0.004010661037151437	0.19994190295539166	0.02705407229535425	3.609917738057515
ApoB.apoA1	ApoB.apoA1	Clinical.Chemistry	Lipid profile	RRM2B	RRM2B	Proteome	Low-tissue-specificity	0.0022667980319933524	0.19006193694638446	0.017561383800389616	4.042052889757633
ApoB.apoA1	ApoB.apoA1	Clinical.Chemistry	Lipid profile	RTN4R	RTN4R	Proteome	Tissue-enhanced	0.0014680293946003173	0.2045442474173134	0.012669731949050564	4.368539441222488
ApoB.apoA1	ApoB.apoA1	Clinical.Chemistry	Lipid profile	SCAMP3	SCAMP3	Proteome	Low-tissue-specificity	0.005926209307468307	0.19717688182569737	0.03624346785003263	3.317496111159406
ApoB.apoA1	ApoB.apoA1	Clinical.Chemistry	Lipid profile	SCGB3A2	SCGB3A2	Proteome	Tissue-enriched	8.683412293089163e-4	-0.18552659772204244	0.008424809960518618	4.776574359613117
ApoB.apoA1	ApoB.apoA1	Clinical.Chemistry	Lipid profile	PAI	SERPINE1	Proteome	Tissue-enhanced	2.833331102513438e-4	0.28985754765184435	0.003522781882811864	5.648504293883748
ApoB.apoA1	ApoB.apoA1	Clinical.Chemistry	Lipid profile	SIGLEC1	SIGLEC1	Proteome	Tissue-enhanced	1.2864428184261337e-4	0.24560089847945898	0.0018493360297560024	6.292928607147534
ApoB.apoA1	ApoB.apoA1	Clinical.Chemistry	Lipid profile	SIT1	SIT1	Proteome	Group-enriched	1.0038739314865786e-4	0.2551608209845446	0.0015118775372216483	6.494402998406005
ApoB.apoA1	ApoB.apoA1	Clinical.Chemistry	Lipid profile	SKAP1	SKAP1	Proteome	Tissue-enhanced	1.8877125769986784e-5	0.2942920913332717	3.775646327117099e-4	7.881768791449028
ApoB.apoA1	ApoB.apoA1	Clinical.Chemistry	Lipid profile	lipid.101	SM(d18:0/14:0)	Lipidome	SM	1.7160100375819894e-6	0.441601848018075	4.777871625711998e-5	9.948930284214915
ApoB.apoA1	ApoB.apoA1	Clinical.Chemistry	Lipid profile	lipid.103	SM(d18:0/15:0)	Lipidome	SM	6.67240137367553e-5	0.3867809867094554	0.0011826424581097578	6.740003972879927
ApoB.apoA1	ApoB.apoA1	Clinical.Chemistry	Lipid profile	lipid.105	SM(d18:0/16:0)	Lipidome	SM	2.7057243854219714e-4	0.36792324794776576	0.003986757674145367	5.524776991425431
ApoB.apoA1	ApoB.apoA1	Clinical.Chemistry	Lipid profile	lipid.104	SM(d18:0/16:1)	Lipidome	SM	2.9383370110410838e-5	0.3866133803288252	5.914929379289628e-4	7.4328608138749885
ApoB.apoA1	ApoB.apoA1	Clinical.Chemistry	Lipid profile	lipid.113	SM(d18:0/18:0)	Lipidome	SM	5.720335433820618e-7	0.4512925366947313	1.7917964481713117e-5	10.929706746059347
ApoB.apoA1	ApoB.apoA1	Clinical.Chemistry	Lipid profile	lipid.120	SM(d18:0/20:0)	Lipidome	SM	3.6486958262911426e-4	0.3563287678350114	0.005118739878312304	5.2748469877397355
ApoB.apoA1	ApoB.apoA1	Clinical.Chemistry	Lipid profile	lipid.132	SM(d18:0/22:0)	Lipidome	SM	4.7436854842008926e-4	0.34911206807346373	0.006394672746366646	5.0522900186201305
ApoB.apoA1	ApoB.apoA1	Clinical.Chemistry	Lipid profile	lipid.99	SM(d18:1/12:0)	Lipidome	SM	1.9291501852501043e-4	0.3418593035357391	0.002989154455482411	5.812764722380961
ApoB.apoA1	ApoB.apoA1	Clinical.Chemistry	Lipid profile	lipid.100	SM(d18:1/14:1)	Lipidome	SM	3.1341449753649234e-4	0.27952566036040666	0.004483431404719862	5.40736658718294
ApoB.apoA1	ApoB.apoA1	Clinical.Chemistry	Lipid profile	lipid.112	SM(d18:1/18:0)	Lipidome	SM	7.181515389315745e-11	0.5422283811362598	4.04558700264787e-9	19.32563917888104
ApoB.apoA1	ApoB.apoA1	Clinical.Chemistry	Lipid profile	lipid.118	SM(d18:1/20:0)	Lipidome	SM	8.825375344707019e-7	0.4284985144226081	2.5965183251006444e-5	10.558754023076627
ApoB.apoA1	ApoB.apoA1	Clinical.Chemistry	Lipid profile	lipid.117	SM(d18:1/20:1)	Lipidome	SM	3.1248339867968216e-4	0.30181382419602376	0.004483431404719862	5.40736658718294
ApoB.apoA1	ApoB.apoA1	Clinical.Chemistry	Lipid profile	lipid.125	SM(d18:1/21:0)	Lipidome	SM	9.463122284496384e-4	0.31790917161238125	0.011273526170727086	4.485298118702775
ApoB.apoA1	ApoB.apoA1	Clinical.Chemistry	Lipid profile	lipid.129	SM(d18:1/22:1)	Lipidome	SM	3.1099722531377524e-5	0.3737970513369713	6.191826948918369e-4	7.387110183605399
ApoB.apoA1	ApoB.apoA1	Clinical.Chemistry	Lipid profile	lipid.136	SM(d18:1/23:1)	Lipidome	SM	5.4583965862334166e-5	0.3358233105363503	9.89181246687238e-4	6.918632980556527
ApoB.apoA1	ApoB.apoA1	Clinical.Chemistry	Lipid profile	lipid.144	SM(d18:1/24:1)	Lipidome	SM	2.4269413855118108e-4	0.35651329065619797	0.003628926553192249	5.6188183898118265
ApoB.apoA1	ApoB.apoA1	Clinical.Chemistry	Lipid profile	lipid.142	SM(d18:1/24:2)	Lipidome	SM	8.045857450392915e-4	0.30015173000731166	0.00999474292171031	4.60569603204987
ApoB.apoA1	ApoB.apoA1	Clinical.Chemistry	Lipid profile	lipid.140	SM(d18:1/24:3)	Lipidome	SM	2.546906244967385e-5	0.37865864932830495	5.243163649342206e-4	7.553415305952395
ApoB.apoA1	ApoB.apoA1	Clinical.Chemistry	Lipid profile	SMAD1	SMAD1	Proteome	Low-tissue-specificity	2.6074833386432555e-4	0.2458602178601109	0.003312805553930144	5.7099598492279995
ApoB.apoA1	ApoB.apoA1	Clinical.Chemistry	Lipid profile	SNAP23	SNAP23	Proteome	Low-tissue-specificity	0.008988497596202993	0.1712021304135128	0.04947614335228313	3.0062646780630464
ApoB.apoA1	ApoB.apoA1	Clinical.Chemistry	Lipid profile	SNAP29	SNAP29	Proteome	Low-tissue-specificity	0.0034943852259609184	0.1950403669042873	0.02440695527636637	3.7128871349925747
ApoB.apoA1	ApoB.apoA1	Clinical.Chemistry	Lipid profile	SOD1	SOD1	Proteome	Tissue-enhanced	0.0034674784161622023	0.16861522217158578	0.024254588831102215	3.719149449351866
ApoB.apoA1	ApoB.apoA1	Clinical.Chemistry	Lipid profile	ENSG00000021574	SPAST	Transcriptome	Low-tissue-specificity	4.304447441999365e-4	0.25807739769740334	0.04086749060308866	3.197420382774983
ApoB.apoA1	ApoB.apoA1	Clinical.Chemistry	Lipid profile	SSC4D	SSC4D	Proteome	Tissue-enhanced	3.4817345787832045e-4	0.13621672348395325	0.00415495917472269	5.48345267630117
ApoB.apoA1	ApoB.apoA1	Clinical.Chemistry	Lipid profile	ENSG00000124214	STAU1	Transcriptome	Low-tissue-specificity	4.0528923657558646e-4	0.2600336285793669	0.03929047205964921	3.2367732307308477
ApoB.apoA1	ApoB.apoA1	Clinical.Chemistry	Lipid profile	SUMF2	SUMF2	Proteome	Low-tissue-specificity	0.00785111359945443	0.2062680594933489	0.04469780231992215	3.1078309436736697
ApoB.apoA1	ApoB.apoA1	Clinical.Chemistry	Lipid profile	ENSG00000116030	SUMO1	Transcriptome	Low-tissue-specificity	4.0845937651686376e-4	0.2501245932448975	0.03948494926969928	3.231835710832727
ApoB.apoA1	ApoB.apoA1	Clinical.Chemistry	Lipid profile	TACC3	TACC3	Proteome	Group-enriched	3.8639126826102205e-4	0.23223818229353285	0.004497842032379071	5.404157545586157
ApoB.apoA1	ApoB.apoA1	Clinical.Chemistry	Lipid profile	TACSTD2	TACSTD2	Proteome	Tissue-enhanced	0.00228111409373616	-0.20577763777913344	0.01765571400667336	4.036695808240374
ApoB.apoA1	ApoB.apoA1	Clinical.Chemistry	Lipid profile	ENSG00000106052	TAX1BP1	Transcriptome	Low-tissue-specificity	4.248284508518909e-4	0.23469797620268604	0.04049975531126317	3.2064593465851003
ApoB.apoA1	ApoB.apoA1	Clinical.Chemistry	Lipid profile	TCL1A	TCL1A	Proteome	Group-enriched	0.0029201108987567783	0.14833516385514112	0.021303082543879043	3.848903496367832
ApoB.apoA1	ApoB.apoA1	Clinical.Chemistry	Lipid profile	TFPI	TFPI	Proteome	Tissue-enhanced	1.0807218467445562e-5	0.3593542641167553	2.368293022564354e-4	8.348170919972938
ApoB.apoA1	ApoB.apoA1	Clinical.Chemistry	Lipid profile	lipid.54	TG(44:0)	Lipidome	TG	0.001526096077264467	0.32989050446827184	0.016454213936915252	4.107173668197934
ApoB.apoA1	ApoB.apoA1	Clinical.Chemistry	Lipid profile	lipid.47	TG(45:1)	Lipidome	TG	0.002626931316679958	0.3119030161913518	0.025385518455203798	3.673576407107913
ApoB.apoA1	ApoB.apoA1	Clinical.Chemistry	Lipid profile	lipid.53	TG(46:1)	Lipidome	TG	0.00154647119776268	0.33567624833433474	0.016575525360090552	4.099828047479451
ApoB.apoA1	ApoB.apoA1	Clinical.Chemistry	Lipid profile	lipid.18	TG(47:1)	Lipidome	TG	0.0019759122851799394	0.3307778822134218	0.020309695299013608	3.8966569060127907
ApoB.apoA1	ApoB.apoA1	Clinical.Chemistry	Lipid profile	lipid.3	TG(47:2)	Lipidome	TG	6.802134415677477e-4	0.35547573989383185	0.00864180258719025	4.751144085150314
ApoB.apoA1	ApoB.apoA1	Clinical.Chemistry	Lipid profile	lipid.37	TG(48:0)	Lipidome	TG	0.0037914263145004856	0.3096406404051813	0.03372373932371485	3.3895532586480934
ApoB.apoA1	ApoB.apoA1	Clinical.Chemistry	Lipid profile	lipid.50	TG(48:1)	Lipidome	TG	9.323632219624675e-4	0.34889339034942995	0.011143887391449425	4.496864147414856
ApoB.apoA1	ApoB.apoA1	Clinical.Chemistry	Lipid profile	lipid.32	TG(49:2)	Lipidome	TG	3.555369437040321e-5	0.4006634878646009	6.908253930206419e-4	7.277623453507118
ApoB.apoA1	ApoB.apoA1	Clinical.Chemistry	Lipid profile	lipid.33	TG(49:3)	Lipidome	TG	2.8568362093337744e-5	0.40854750872092016	5.766841314785705e-4	7.458215873798175
ApoB.apoA1	ApoB.apoA1	Clinical.Chemistry	Lipid profile	lipid.56	TG(50:0)	Lipidome	TG	0.002275264309163715	0.3192848907475446	0.022649788677661258	3.787604757001198
ApoB.apoA1	ApoB.apoA1	Clinical.Chemistry	Lipid profile	lipid.42	TG(50:1)	Lipidome	TG	7.300441182938362e-5	0.4109317044256457	0.001281456668512393	6.65975782583179
ApoB.apoA1	ApoB.apoA1	Clinical.Chemistry	Lipid profile	lipid.23	TG(50:2)	Lipidome	TG	6.188345621155287e-4	0.3395626950869995	0.008016168917813808	4.826294662280089
ApoB.apoA1	ApoB.apoA1	Clinical.Chemistry	Lipid profile	lipid.15	TG(51:0)	Lipidome	TG	2.6564892217879465e-4	0.38259228130760137	0.003923720970474188	5.540714848249194
ApoB.apoA1	ApoB.apoA1	Clinical.Chemistry	Lipid profile	lipid.9	TG(51:1)	Lipidome	TG	4.613594199313141e-5	0.41460485377573547	8.574677505475344e-4	7.061526988322326
ApoB.apoA1	ApoB.apoA1	Clinical.Chemistry	Lipid profile	lipid.30	TG(51:3)	Lipidome	TG	1.903385902936552e-4	0.3760111530932354	0.0029587479606217617	5.82298908640653
ApoB.apoA1	ApoB.apoA1	Clinical.Chemistry	Lipid profile	lipid.21	TG(51:4)	Lipidome	TG	5.24842105867367e-5	0.39452040176267106	9.558966374281093e-4	6.952860770603318
ApoB.apoA1	ApoB.apoA1	Clinical.Chemistry	Lipid profile	lipid.59	TG(52:1)	Lipidome	TG	6.625528333269597e-4	0.3489682750372216	0.008461812723703015	4.772191858375276
ApoB.apoA1	ApoB.apoA1	Clinical.Chemistry	Lipid profile	lipid.49	TG(52:2)	Lipidome	TG	3.601813930455705e-5	0.4214620639167215	6.979835155365763e-4	7.267315072190557
ApoB.apoA1	ApoB.apoA1	Clinical.Chemistry	Lipid profile	lipid.58	TG(52:3)	Lipidome	TG	3.404705430010732e-7	0.5042410274393108	1.109506473537578e-5	11.409010166952685
ApoB.apoA1	ApoB.apoA1	Clinical.Chemistry	Lipid profile	lipid.10	TG(53:1)	Lipidome	TG	6.769690320906204e-5	0.40599544057289094	0.0011969668993193523	6.727964505821776
ApoB.apoA1	ApoB.apoA1	Clinical.Chemistry	Lipid profile	lipid.2	TG(53:4)	Lipidome	TG	1.79401871779263e-4	0.3852279075423794	0.0028133338473785457	5.873385076324905
ApoB.apoA1	ApoB.apoA1	Clinical.Chemistry	Lipid profile	lipid.6	TG(53:5)	Lipidome	TG	1.5679170695125572e-6	0.47560831582766044	4.416299745793703e-5	10.027623281081212
ApoB.apoA1	ApoB.apoA1	Clinical.Chemistry	Lipid profile	lipid.51	TG(54:2)	Lipidome	TG	2.633426021563156e-4	0.35860650211157513	0.0038975777797758565	5.547400000906681
ApoB.apoA1	ApoB.apoA1	Clinical.Chemistry	Lipid profile	lipid.25	TG(54:4)	Lipidome	TG	9.155927850634676e-4	0.3130752619133398	0.011064742139548974	4.503991609903497
ApoB.apoA1	ApoB.apoA1	Clinical.Chemistry	Lipid profile	lipid.14	TG(54:6)	Lipidome	TG	7.541765297848171e-5	0.375825265675093	0.0013206267089027146	6.629648875584216
ApoB.apoA1	ApoB.apoA1	Clinical.Chemistry	Lipid profile	lipid.38	TG(56:2)	Lipidome	TG	3.59527369568442e-4	0.3457110881391017	0.0050633437880888916	5.285728186247681
ApoB.apoA1	ApoB.apoA1	Clinical.Chemistry	Lipid profile	lipid.28	TG(56:4)	Lipidome	TG	4.51545023447744e-4	0.34546150237393425	0.006179618993210462	5.086498660997142
ApoB.apoA1	ApoB.apoA1	Clinical.Chemistry	Lipid profile	lipid.35	TG(56:5)	Lipidome	TG	0.004714458367002727	0.2736954776637369	0.03983717320117304	3.222954802568896
ApoB.apoA1	ApoB.apoA1	Clinical.Chemistry	Lipid profile	lipid.43	TG(56:6)	Lipidome	TG	0.004859567113637663	0.25416106490234613	0.04096806753457645	3.1949623563518434
ApoB.apoA1	ApoB.apoA1	Clinical.Chemistry	Lipid profile	lipid.48	TG(56:7)	Lipidome	TG	0.004649641945263171	0.2677839730943164	0.03955155749262888	3.2301502051992608
ApoB.apoA1	ApoB.apoA1	Clinical.Chemistry	Lipid profile	ENSG00000139644	TMBIM6	Transcriptome	Low-tissue-specificity	3.6025066910515426e-4	0.2700883436102751	0.036297704278564484	3.3160007827260083
ApoB.apoA1	ApoB.apoA1	Clinical.Chemistry	Lipid profile	ENSG00000116209	TMEM59	Transcriptome	Low-tissue-specificity	0.00044738454023515864	0.2386651832904082	0.042029199827892424	3.1693906682645303
ApoB.apoA1	ApoB.apoA1	Clinical.Chemistry	Lipid profile	TMPRSS15	TMPRSS15	Proteome	Tissue-enriched	0.004247482743569797	0.2074254943874194	0.028157465053461207	3.5699427711526233
ApoB.apoA1	ApoB.apoA1	Clinical.Chemistry	Lipid profile	TNFRSF13B	TNFRSF13B	Proteome	Tissue-enhanced	0.0040667431820287925	0.17683476927151207	0.027267624846980955	3.602055183571658
ApoB.apoA1	ApoB.apoA1	Clinical.Chemistry	Lipid profile	TRANCE	TNFSF11	Proteome	Tissue-enhanced	0.00293141318388374	0.20549739941418244	0.02135815384638469	3.8463216990381683
ApoB.apoA1	ApoB.apoA1	Clinical.Chemistry	Lipid profile	TNXB	TNXB	Proteome	Low-tissue-specificity	0.0037430593003818626	-0.2179936231524114	0.02571492884202111	3.660683566936955
ApoB.apoA1	ApoB.apoA1	Clinical.Chemistry	Lipid profile	TOP2B	TOP2B	Proteome	Low-tissue-specificity	7.818335255643366e-4	0.22432993898144185	0.007774867240459004	4.856858896244743
ApoB.apoA1	ApoB.apoA1	Clinical.Chemistry	Lipid profile	TRIM21	TRIM21	Proteome	Tissue-enhanced	6.587417675253513e-5	0.2648697975333528	0.0010781764825911096	6.832484106916073
ApoB.apoA1	ApoB.apoA1	Clinical.Chemistry	Lipid profile	ENSG00000165006	UBAP1	Transcriptome	Low-tissue-specificity	5.78620154598743e-4	0.2579214146878281	0.049681322264482984	3.0021262260814137
ApoB.apoA1	ApoB.apoA1	Clinical.Chemistry	Lipid profile	ENSG00000078140	UBE2K	Transcriptome	Low-tissue-specificity	4.0122956425434585e-4	0.2813847786176645	0.03905507033281219	3.2427825690557395
ApoB.apoA1	ApoB.apoA1	Clinical.Chemistry	Lipid profile	VEGFA	VEGFA	Proteome	Low-tissue-specificity	0.006920612361701398	0.2132035071676919	0.04068242893478119	3.2019590012562946
ApoB.apoA1	ApoB.apoA1	Clinical.Chemistry	Lipid profile	VEGFA	VEGFA	Proteome	Low-tissue-specificity	0.006920612361701398	0.2132035071676919	0.04068242893478119	3.2019590012562946
ApoB.apoA1	ApoB.apoA1	Clinical.Chemistry	Lipid profile	VIM	VIM	Proteome	Low-tissue-specificity	1.9624443467919546e-4	0.3055600375924303	0.0026099711767859843	5.948416101085531
ApoB.apoA1	ApoB.apoA1	Clinical.Chemistry	Lipid profile	WASF3	WASF3	Proteome	Tissue-enhanced	0.0018184373479115195	0.21543654995325942	0.014838692144453897	4.210517175554252
ApoB.apoA1	ApoB.apoA1	Clinical.Chemistry	Lipid profile	YES1	YES1	Proteome	Low-tissue-specificity	0.002170874298434202	0.2038459229772373	0.017011244043410725	4.073880739245691
Baso	Baso	Clinical.Chemistry	Leukocytes	BCAM	BCAM	Proteome	Tissue-enhanced	0.005164253958639903	0.11226055668706354	0.032657521514332946	3.42168008181688
Baso	Baso	Clinical.Chemistry	Leukocytes	CRHBP	CRHBP	Proteome	Tissue-enhanced	0.002107205099418781	0.12977263302441447	0.01662680760442709	4.096738970264849
Baso	Baso	Clinical.Chemistry	Leukocytes	ENSG00000161513	FDXR	Transcriptome	Tissue-enhanced	3.6095664166686033e-4	-0.20868823559207564	0.036345564580922196	3.3146831022296857
Baso	Baso	Clinical.Chemistry	Leukocytes	NEG_T003	HMDB0000008	Metabolome	Fatty acids	0.002393967648800595	-0.16577395158350902	0.03729339603074541	3.2889390181216527
Baso	Baso	Clinical.Chemistry	Leukocytes	Meta35	HMDB00094	Metabolome	Organic acids	2.633159866770241e-4	-0.18452734502767668	0.00811845244339804	4.813615728760748
Baso	Baso	Clinical.Chemistry	Leukocytes	Meta2	HMDB00452	Metabolome	Organic acids	0.0021552758896382263	-0.1625549338059355	0.03454471527444518	3.3655006992393295
Baso	Baso	Clinical.Chemistry	Leukocytes	Meta101	HMDB00532	Metabolome	Amino acids	4.424615791555975e-4	-0.1534551792918992	0.011521517865431461	4.46353887324183
Baso	Baso	Clinical.Chemistry	Leukocytes	Meta14	HMDB00744	Metabolome	Organic acids	0.0019141675421063223	-0.16240003573185297	0.03213015253333287	3.437960358485219
Baso	Baso	Clinical.Chemistry	Leukocytes	NEG_T015	HMDB0094656	Metabolome	Fatty acids	0.002868285120576105	-0.15807180641401722	0.042132237763698135	3.1669420887194324
Baso	Baso	Clinical.Chemistry	Leukocytes	ITGA5	ITGA5	Proteome	Tissue-enhanced	0.0012857353961618985	0.14008190898859058	0.011464501931512022	4.46849980613559
Baso	Baso	Clinical.Chemistry	Leukocytes	MUC-16	MUC16	Proteome	Group-enriched	0.0012658896079453625	0.09251831875269068	0.011321960350977798	4.481011045318882
Baso	Baso	Clinical.Chemistry	Leukocytes	PLIN1	PLIN1	Proteome	Group-enriched	0.006373227720383549	-0.1036924066234031	0.03827524025142219	3.262952060477758
Baso	Baso	Clinical.Chemistry	Leukocytes	lipid.39	TG(61:1)	Lipidome	TG	0.0021602297533546847	0.23462460586602493	0.021859572046707323	3.823116373428701
Bioimp_bone	Bioimp_bone	Clinical.Chemistry	Body composition	ADM	ADM	Proteome	Tissue-enhanced	0.004148224353725821	-0.7912921351925589	0.027694305022469102	3.586528481783075
Bioimp_bone	Bioimp_bone	Clinical.Chemistry	Body composition	ALDH1A1	ALDH1A1	Proteome	Tissue-enhanced	1.649106649680269e-5	-0.8695783531368069	3.357136458081129e-4	7.999252005986693
Bioimp_bone	Bioimp_bone	Clinical.Chemistry	Body composition	AMN	AMN	Proteome	Tissue-enriched	0.00649033286585179	-0.3781813951235362	0.038841883384033625	3.248256145899598
Bioimp_bone	Bioimp_bone	Clinical.Chemistry	Body composition	APLP1	APLP1	Proteome	Tissue-enriched	1.1652601539114167e-5	0.9240024870273559	2.519589118102824e-4	8.286244532118577
Bioimp_bone	Bioimp_bone	Clinical.Chemistry	Body composition	AZU1	AZU1	Proteome	Tissue-enriched	4.7607190417231634e-4	-0.7708549977503347	0.005311780049755302	5.237828273961334
Bioimp_bone	Bioimp_bone	Clinical.Chemistry	Body composition	BCAN	BCAN	Proteome	Tissue-enriched	0.0019144839865365938	0.5675084584273807	0.01546352312948483	4.169271375013773
Bioimp_bone	Bioimp_bone	Clinical.Chemistry	Body composition	ENSG00000122783	C7orf49	Transcriptome	Low-tissue-specificity	5.083251335233393e-4	-0.8638357703642742	0.04560473473175035	3.087743736015318
Bioimp_bone	Bioimp_bone	Clinical.Chemistry	Body composition	CA5A	CA5A	Proteome	Tissue-enriched	5.234448243240743e-6	-0.9889925699970462	1.267478949792379e-4	8.973310523289763
Bioimp_bone	Bioimp_bone	Clinical.Chemistry	Body composition	CCL3	CCL3	Proteome	Tissue-enhanced	0.008620056060720907	-0.578630881556134	0.04802642852890555	3.036003825243502
Bioimp_bone	Bioimp_bone	Clinical.Chemistry	Body composition	CCL3	CCL3	Proteome	Tissue-enhanced	0.008620056060720907	-0.578630881556134	0.04802642852890555	3.036003825243502
Bioimp_bone	Bioimp_bone	Clinical.Chemistry	Body composition	CDHR5	CDHR5	Proteome	Tissue-enriched	4.942788149845489e-5	-0.7796784238335129	8.429404246354879e-4	7.078614273117491
Bioimp_bone	Bioimp_bone	Clinical.Chemistry	Body composition	lipid.158	Cer(d18:0/22:0)	Lipidome	Cer	0.002819331507303554	-1.2795308751043872	0.02675910214108183	3.6208805965614634
Bioimp_bone	Bioimp_bone	Clinical.Chemistry	Body composition	lipid.165	Cer(d18:0/24:1)	Lipidome	Cer	0.00526659764398542	-1.1094038736990304	0.04334356181069315	3.138597103262917
Bioimp_bone	Bioimp_bone	Clinical.Chemistry	Body composition	CES1	CES1	Proteome	Tissue-enriched	5.2249520942053154e-5	-0.9946735215932501	8.857513128121046e-4	7.02907433207234
Bioimp_bone	Bioimp_bone	Clinical.Chemistry	Body composition	CES2	CES2	Proteome	Group-enriched	0.0028668489142197845	-0.5742351289620663	0.02100428232388238	3.8630289418627335
Bioimp_bone	Bioimp_bone	Clinical.Chemistry	Body composition	CLMP	CLMP	Proteome	Low-tissue-specificity	1.9550540838783203e-6	-0.9992126801749747	5.400441466971975e-5	9.826444761598648
Bioimp_bone	Bioimp_bone	Clinical.Chemistry	Body composition	COL4A1	COL4A1	Proteome	Tissue-enhanced	8.440664030048825e-12	1.3597910658024515	6.655453840968291e-10	21.13041428493124
Bioimp_bone	Bioimp_bone	Clinical.Chemistry	Body composition	CPM	CPM	Proteome	Tissue-enhanced	9.59128226900464e-6	-0.9439029634733108	2.1430992096096625e-4	8.448087361824784
Bioimp_bone	Bioimp_bone	Clinical.Chemistry	Body composition	CSTB	CSTB	Proteome	Tissue-enhanced	0.001374526884452791	-0.7324756273234825	0.012053720446143643	4.418381915981852
Bioimp_bone	Bioimp_bone	Clinical.Chemistry	Body composition	CTSO	CTSO	Proteome	Low-tissue-specificity	0.002938475050351073	-0.6754419485903572	0.021405038440172035	3.84412894353671
Bioimp_bone	Bioimp_bone	Clinical.Chemistry	Body composition	ESM-1	ESM1	Proteome	Tissue-enhanced	1.0507504861422233e-6	1.0292011347453744	3.155208715731556e-5	10.36387081720901
Bioimp_bone	Bioimp_bone	Clinical.Chemistry	Body composition	FABP4	FABP4	Proteome	Group-enriched	1.1117403683461922e-8	-1.1472579481796612	5.485121337583194e-7	14.416056435765107
Bioimp_bone	Bioimp_bone	Clinical.Chemistry	Body composition	FBP1	FBP1	Proteome	Tissue-enhanced	0.0015405407424856298	-0.7147122326293113	0.013145999007734159	4.331637824621193
Bioimp_bone	Bioimp_bone	Clinical.Chemistry	Body composition	ENSG00000149781	FERMT3	Transcriptome	Tissue-enhanced	1.0076041545279622e-4	-1.050684209593477	0.015097000181814247	4.193259218353467
Bioimp_bone	Bioimp_bone	Clinical.Chemistry	Body composition	FGF-21	FGF21	Proteome	Tissue-enriched	0.0029886813168399575	-0.7774102400028108	0.021682863901306807	3.8312330123662015
Bioimp_bone	Bioimp_bone	Clinical.Chemistry	Body composition	FGF-21	FGF21	Proteome	Tissue-enriched	0.0029886813168399575	-0.7774102400028108	0.021682863901306807	3.8312330123662015
Bioimp_bone	Bioimp_bone	Clinical.Chemistry	Body composition	FGF-21	FGF21	Proteome	Tissue-enriched	0.0029886813168399575	-0.7774102400028108	0.021682863901306807	3.8312330123662015
Bioimp_bone	Bioimp_bone	Clinical.Chemistry	Body composition	FURIN	FURIN	Proteome	Group-enriched	9.739667410350924e-7	-1.0588551643838422	2.9523419662580994e-5	10.430326722712842
Bioimp_bone	Bioimp_bone	Clinical.Chemistry	Body composition	GH	GH1	Proteome	Tissue-enriched	1.2442844603232853e-5	0.8220656421874263	2.660135256378059e-4	8.231963402212877
Bioimp_bone	Bioimp_bone	Clinical.Chemistry	Body composition	HAOX1	HAO1	Proteome	Tissue-enriched	8.141628391037368e-7	-1.0603358243628034	2.5501970323559436e-5	10.576754841194314
Bioimp_bone	Bioimp_bone	Clinical.Chemistry	Body composition	HGF	HGF	Proteome	Tissue-enhanced	0.0034734068103855977	-0.7041700731443812	0.02428610594310569	3.7178508640481707
Bioimp_bone	Bioimp_bone	Clinical.Chemistry	Body composition	HGF	HGF	Proteome	Tissue-enhanced	0.0034734068103855977	-0.7041700731443812	0.02428610594310569	3.7178508640481707
Bioimp_bone	Bioimp_bone	Clinical.Chemistry	Body composition	POS_T047	HMDB0000159	Metabolome	Amino compounds	0.0017140681513649	-0.7235227651244116	0.029668748830496357	3.5176610150833496
Bioimp_bone	Bioimp_bone	Clinical.Chemistry	Body composition	POS_T133	HMDB0000594	Metabolome	peptide	4.1506336487955373e-4	-0.7756640729520714	0.011018102088035867	4.508215714405844
Bioimp_bone	Bioimp_bone	Clinical.Chemistry	Body composition	POS_T098	HMDB0002815	Metabolome	Lyso_LP	4.856473202416439e-4	0.8912905459201557	0.012320872514530505	4.396460502399832
Bioimp_bone	Bioimp_bone	Clinical.Chemistry	Body composition	Meta93	HMDB00076	Metabolome	nucleotides	0.0027493983493092175	0.7065598116596195	0.040961883628676504	3.1951133122800206
Bioimp_bone	Bioimp_bone	Clinical.Chemistry	Body composition	POS_T096	HMDB0010382	Metabolome	Lyso_LP	1.7584440854373918e-4	0.9711707720396974	0.006075526948109464	5.103486553087717
Bioimp_bone	Bioimp_bone	Clinical.Chemistry	Body composition	POS_T134	HMDB0011170	Metabolome	peptide	4.1506336487955373e-4	-0.7756640729520714	0.011018102088035867	4.508215714405844
Bioimp_bone	Bioimp_bone	Clinical.Chemistry	Body composition	NEG_T095	HMDB0011171	Metabolome	peptides	5.8113513940351e-5	-0.8836862415253076	0.002680617906666736	5.921707948845667
Bioimp_bone	Bioimp_bone	Clinical.Chemistry	Body composition	POS_T135	HMDB0011171	Metabolome	peptide	0.0011834574341825584	-0.6465154191998013	0.022900053146812434	3.7766160476031327
Bioimp_bone	Bioimp_bone	Clinical.Chemistry	Body composition	POS_T141	HMDB0011172	Metabolome	peptide	7.66179650072389e-4	-0.7260137888764107	0.01679825235263649	4.08648042461285
Bioimp_bone	Bioimp_bone	Clinical.Chemistry	Body composition	Meta24	HMDB00148	Metabolome	Amino acids	5.684871337652875e-4	-0.8014123273048958	0.013698457270743203	4.2904720604637605
Bioimp_bone	Bioimp_bone	Clinical.Chemistry	Body composition	POS_T139	HMDB0028903	Metabolome	peptide	7.66179650072389e-4	-0.7260137888764107	0.01679825235263649	4.08648042461285
Bioimp_bone	Bioimp_bone	Clinical.Chemistry	Body composition	POS_T140	HMDB0028925	Metabolome	peptide	7.66179650072389e-4	-0.7260137888764107	0.01679825235263649	4.08648042461285
Bioimp_bone	Bioimp_bone	Clinical.Chemistry	Body composition	POS_T142	HMDB0034367	Metabolome	peptide	7.66179650072389e-4	-0.7260137888764107	0.01679825235263649	4.08648042461285
Bioimp_bone	Bioimp_bone	Clinical.Chemistry	Body composition	POS_T021	HMDB00552	Metabolome	Carnitines	0.0012913840436655345	-0.7827501977607434	0.024284929588597973	3.7178993025669325
Bioimp_bone	Bioimp_bone	Clinical.Chemistry	Body composition	NEG_T012	HMDB0061112	Metabolome	Fatty acids	1.0777065610943896e-4	0.8365609550655743	0.0042816534269519615	5.453416029280344
Bioimp_bone	Bioimp_bone	Clinical.Chemistry	Body composition	POS_T003	HMDB00824	Metabolome	Carnitines	4.346980866609989e-4	-0.8109217897861338	0.01140295911523291	4.473882385752884
Bioimp_bone	Bioimp_bone	Clinical.Chemistry	Body composition	POS_T002	HMDB02013	Metabolome	Carnitines	0.002206871271051849	-0.6922386842717443	0.03512890555332551	3.3487309673791277
Bioimp_bone	Bioimp_bone	Clinical.Chemistry	Body composition	NEG_T059	HMDB12454	Metabolome	Bile acids	0.0032164395724004593	-0.6287973659601968	0.04563674123888766	3.0870421579641163
Bioimp_bone	Bioimp_bone	Clinical.Chemistry	Body composition	POS_T015	HMDB13324	Metabolome	Carnitines	0.0013920117419565063	-0.7881593850701667	0.02544255303682566	3.6713321903243297
Bioimp_bone	Bioimp_bone	Clinical.Chemistry	Body composition	IGFBP-1	IGFBP1	Proteome	Group-enriched	3.8832150384211843e-7	0.9853206003492526	1.3378479096041984e-5	11.221863179677129
Bioimp_bone	Bioimp_bone	Clinical.Chemistry	Body composition	IGFBP-2	IGFBP2	Proteome	Tissue-enhanced	7.157931647211348e-7	0.9308127133029351	2.277596479954239e-5	10.6898047534963
Bioimp_bone	Bioimp_bone	Clinical.Chemistry	Body composition	IL17RB	IL17RB	Proteome	Tissue-enhanced	0.006024773076480565	0.5409237134111222	0.036685893058177176	3.305362983152364
Bioimp_bone	Bioimp_bone	Clinical.Chemistry	Body composition	IL-1ra	IL1RN	Proteome	Tissue-enhanced	6.897165435946349e-8	-1.1866306130693371	2.8612760913010967e-6	12.76424284687417
Bioimp_bone	Bioimp_bone	Clinical.Chemistry	Body composition	IL6	IL6	Proteome	Tissue-enhanced	0.003154795561515367	-0.6770979901719635	0.022562192987429844	3.791479650186942
Bioimp_bone	Bioimp_bone	Clinical.Chemistry	Body composition	IL6	IL6	Proteome	Tissue-enhanced	0.003154795561515367	-0.6770979901719635	0.022562192987429844	3.791479650186942
Bioimp_bone	Bioimp_bone	Clinical.Chemistry	Body composition	IL6	IL6	Proteome	Tissue-enhanced	0.003154795561515367	-0.6770979901719635	0.022562192987429844	3.791479650186942
Bioimp_bone	Bioimp_bone	Clinical.Chemistry	Body composition	IL6	IL6	Proteome	Tissue-enhanced	0.003154795561515367	-0.6770979901719635	0.022562192987429844	3.791479650186942
Bioimp_bone	Bioimp_bone	Clinical.Chemistry	Body composition	INHBC	INHBC	Proteome	Tissue-enriched	9.77886287675136e-6	-0.9786968588649247	2.179307678446769e-4	8.43133312430812
Bioimp_bone	Bioimp_bone	Clinical.Chemistry	Body composition	KYNU	KYNU	Proteome	Tissue-enhanced	4.549359889891075e-4	-0.7780541084770772	0.005121142280272373	5.274377763198487
Bioimp_bone	Bioimp_bone	Clinical.Chemistry	Body composition	LDL receptor	LDLR	Proteome	Low-tissue-specificity	1.7481561352051145e-9	-1.2328878324888164	9.800582392146636e-8	16.138238932271534
Bioimp_bone	Bioimp_bone	Clinical.Chemistry	Body composition	LEP	LEP	Proteome	Group-enriched	2.0691500924414634e-28	-1.675554206169602	5.9868578352658e-26	58.077645711755004
Bioimp_bone	Bioimp_bone	Clinical.Chemistry	Body composition	LILRA5	LILRA5	Proteome	Tissue-enhanced	9.597667016995945e-4	-0.7096392074378143	0.009121039897099245	4.6971714575913754
Bioimp_bone	Bioimp_bone	Clinical.Chemistry	Body composition	lipid.61	LPE(16:0)	Lipidome	LPE	4.7063569215673656e-4	1.3224520277679763	0.00638470810187826	5.053849506771586
Bioimp_bone	Bioimp_bone	Clinical.Chemistry	Body composition	LTBP2	LTBP2	Proteome	Low-tissue-specificity	0.0017502193091257488	0.5460627009498435	0.014412925145241512	4.239629895453146
Bioimp_bone	Bioimp_bone	Clinical.Chemistry	Body composition	MBL2	MBL2	Proteome	Tissue-enriched	3.4783697226948375e-4	0.5916559224001569	0.004154936226964855	5.483458199296762
Bioimp_bone	Bioimp_bone	Clinical.Chemistry	Body composition	NEP	MME	Proteome	Tissue-enhanced	4.30734239098332e-4	-0.6314042506564569	0.004905313005768929	5.31743637438839
Bioimp_bone	Bioimp_bone	Clinical.Chemistry	Body composition	MMP-9	MMP9	Proteome	Group-enriched	6.48132256130953e-4	-0.729972378728175	0.006742392287880254	4.999340478179178
Bioimp_bone	Bioimp_bone	Clinical.Chemistry	Body composition	MVK	MVK	Proteome	Low-tissue-specificity	4.7815793306861445e-4	-0.7468479942011698	0.0053333120388202	5.233782838139649
Bioimp_bone	Bioimp_bone	Clinical.Chemistry	Body composition	NEG_T087	NA	Metabolome	steroids	8.740927781941042e-4	-0.8202826559023327	0.018449442087295893	3.9927211481237683
Bioimp_bone	Bioimp_bone	Clinical.Chemistry	Body composition	POS_T137	NA	Metabolome	peptide	9.85028114401554e-4	-0.8007869369539935	0.020060910875753665	3.9089820899142516
Bioimp_bone	Bioimp_bone	Clinical.Chemistry	Body composition	NADK	NADK	Proteome	Low-tissue-specificity	0.002533165294837589	-0.6873704959746303	0.01909212571663244	3.9584792950795022
Bioimp_bone	Bioimp_bone	Clinical.Chemistry	Body composition	NCAN	NCAN	Proteome	Tissue-enriched	1.3607078745292385e-4	0.7497249882716398	0.0019316959772215077	6.24935691726105
Bioimp_bone	Bioimp_bone	Clinical.Chemistry	Body composition	NOMO1	NOMO1	Proteome	Tissue-enhanced	4.399151491067838e-5	-0.9228021010072768	7.643553700154612e-4	7.176477732944394
Bioimp_bone	Bioimp_bone	Clinical.Chemistry	Body composition	NT-proBNP	NPPB	Proteome	Tissue-enriched	0.006300002354016406	0.5809564566620524	0.0378954687052199	3.272923733270557
Bioimp_bone	Bioimp_bone	Clinical.Chemistry	Body composition	NT-proBNP	NPPB	Proteome	Tissue-enriched	0.006300002354016406	0.5809564566620524	0.0378954687052199	3.272923733270557
Bioimp_bone	Bioimp_bone	Clinical.Chemistry	Body composition	NTRK3	NTRK3	Proteome	Tissue-enhanced	0.0010684143764915187	0.7412829271210073	0.009920534033770311	4.613148525084929
Bioimp_bone	Bioimp_bone	Clinical.Chemistry	Body composition	OMD	OMD	Proteome	Low-tissue-specificity	0.0016161543805923975	0.5969901692405086	0.013577446570419692	4.299345203218996
Bioimp_bone	Bioimp_bone	Clinical.Chemistry	Body composition	OMG	OMG	Proteome	Tissue-enriched	0.009052893577065617	0.5449109043739313	0.04974793055016486	3.0007864132243247
Bioimp_bone	Bioimp_bone	Clinical.Chemistry	Body composition	OSM	OSM	Proteome	Tissue-enhanced	2.3276116540263416e-4	-0.7863702406754991	0.003014769237168716	5.804231989984689
Bioimp_bone	Bioimp_bone	Clinical.Chemistry	Body composition	PDGF-R-alpha	PDGFRA	Proteome	Tissue-enhanced	7.511115227849821e-4	0.724426720952822	0.007564734398502909	4.884258041610917
Bioimp_bone	Bioimp_bone	Clinical.Chemistry	Body composition	PGLYRP1	PGLYRP1	Proteome	Tissue-enhanced	2.00816853383956e-4	-0.8010519170897396	0.0026605700458808795	5.929214876185393
Bioimp_bone	Bioimp_bone	Clinical.Chemistry	Body composition	ENSG00000067225	PKM	Transcriptome	Tissue-enriched	5.534556531716026e-4	-0.9255969413960371	0.04824169783386491	3.0315315316215092
Bioimp_bone	Bioimp_bone	Clinical.Chemistry	Body composition	t-PA	PLAT	Proteome	Tissue-enhanced	1.5038528473608863e-6	-0.9905440157447616	4.306141506040446e-5	10.052883204041208
Bioimp_bone	Bioimp_bone	Clinical.Chemistry	Body composition	PRSS8	PRSS8	Proteome	Tissue-enhanced	0.007949867805813787	-0.5812269933547481	0.045154614311444734	3.0976628047521344
Bioimp_bone	Bioimp_bone	Clinical.Chemistry	Body composition	RETN	RETN	Proteome	Tissue-enhanced	0.0052597389964296175	-0.583431761836701	0.033114145088714735	3.407794743814659
Bioimp_bone	Bioimp_bone	Clinical.Chemistry	Body composition	RTN4R	RTN4R	Proteome	Tissue-enhanced	3.0366123013878157e-9	-1.2065427063657925	1.650891993534758e-7	15.616779906976248
Bioimp_bone	Bioimp_bone	Clinical.Chemistry	Body composition	SELE	SELE	Proteome	Tissue-enhanced	1.012464967649072e-6	-1.0014222118930944	3.053673049953588e-5	10.396580320239504
Bioimp_bone	Bioimp_bone	Clinical.Chemistry	Body composition	SEMA3F	SEMA3F	Proteome	Low-tissue-specificity	6.000117647334559e-5	-0.928473255813425	9.954131035728694e-4	6.912352727498609
Bioimp_bone	Bioimp_bone	Clinical.Chemistry	Body composition	PAI	SERPINE1	Proteome	Tissue-enhanced	2.2209597484976757e-5	-0.9566208889919079	4.3231475332501505e-4	7.746356639357369
Bioimp_bone	Bioimp_bone	Clinical.Chemistry	Body composition	SEZ6L	SEZ6L	Proteome	Tissue-enriched	1.8345653317166605e-4	0.7010024349083539	0.0024723174491660875	6.002599329684125
Bioimp_bone	Bioimp_bone	Clinical.Chemistry	Body composition	SIT1	SIT1	Proteome	Group-enriched	0.0058509625061482955	-0.6010882735957985	0.035889967999445764	3.327297465451724
Bioimp_bone	Bioimp_bone	Clinical.Chemistry	Body composition	lipid.100	SM(d18:1/14:1)	Lipidome	SM	0.0050894810705298475	-0.8334901142635411	0.04236135832562732	3.1615186925301026
Bioimp_bone	Bioimp_bone	Clinical.Chemistry	Body composition	SSC4D	SSC4D	Proteome	Tissue-enhanced	4.194473705404589e-9	-0.7797636042295505	2.2237223796571967e-7	15.318913111652638
Bioimp_bone	Bioimp_bone	Clinical.Chemistry	Body composition	ENSG00000175854	SWI5	Transcriptome	Low-tissue-specificity	1.8774073702836277e-5	-1.0536965148569395	0.004507248105642047	5.4020684878333505
Bioimp_bone	Bioimp_bone	Clinical.Chemistry	Body composition	THOP1	THOP1	Proteome	Low-tissue-specificity	4.007190707118675e-4	-0.7706389221946691	0.00462989865050578	5.375220300863151
Bioimp_bone	Bioimp_bone	Clinical.Chemistry	Body composition	TNF-R1	TNFRSF1A	Proteome	Low-tissue-specificity	0.003970687844506341	-0.6737741899523906	0.026855630821540313	3.6172797659903275
Bioimp_bone	Bioimp_bone	Clinical.Chemistry	Body composition	TRANCE	TNFSF11	Proteome	Tissue-enhanced	0.007620893831112638	-0.6224292164523566	0.043722493224978606	3.129892590195972
Bioimp_bone	Bioimp_bone	Clinical.Chemistry	Body composition	TOP2B	TOP2B	Proteome	Low-tissue-specificity	0.005304449550888035	-0.6002761604042358	0.03332055696176446	3.401580746284049
Bioimp_bone	Bioimp_bone	Clinical.Chemistry	Body composition	VEGFD	VEGFD	Proteome	Tissue-enhanced	5.77376090085941e-5	0.6952281565140009	9.658390234058891e-4	6.942513380075117
Bioimp_bone	Bioimp_bone	Clinical.Chemistry	Body composition	VEGFD	VEGFD	Proteome	Tissue-enhanced	5.77376090085941e-5	0.6952281565140009	9.658390234058891e-4	6.942513380075117
Bioimp_bone	Bioimp_bone	Clinical.Chemistry	Body composition	WIF-1	WIF1	Proteome	Tissue-enhanced	1.229380230347932e-5	0.9334375815784078	2.6332183076875214e-4	8.242133582750334
Bioimp_fat	Bioimp_fat	Clinical.Chemistry	Body composition	ADM	ADM	Proteome	Tissue-enhanced	0.0014360408168045582	0.04584650719274545	0.012480127603442012	4.38361769145835
Bioimp_fat	Bioimp_fat	Clinical.Chemistry	Body composition	ALDH1A1	ALDH1A1	Proteome	Tissue-enhanced	3.4022867344926458e-6	0.05015248693267163	8.668721917093127e-5	9.35320409945114
Bioimp_fat	Bioimp_fat	Clinical.Chemistry	Body composition	AMN	AMN	Proteome	Tissue-enriched	0.00814509177432675	0.02239928577572434	0.046056595455293795	3.0778843027514866
Bioimp_fat	Bioimp_fat	Clinical.Chemistry	Body composition	APLP1	APLP1	Proteome	Tissue-enriched	3.373483023283895e-5	-0.047731169552207554	6.155930378458511e-4	7.392924465605655
Bioimp_fat	Bioimp_fat	Clinical.Chemistry	Body composition	AZU1	AZU1	Proteome	Tissue-enriched	7.985530891200527e-5	0.04872602358723502	0.0012604931386787513	6.676252254684116
Bioimp_fat	Bioimp_fat	Clinical.Chemistry	Body composition	BCAN	BCAN	Proteome	Tissue-enriched	0.004743455029907279	-0.029931633601860914	0.0306667376692093	3.4845766753035834
Bioimp_fat	Bioimp_fat	Clinical.Chemistry	Body composition	ENSG00000122783	C7orf49	Transcriptome	Low-tissue-specificity	2.4117659659455114e-4	0.04795632655986222	0.02778053080110252	3.583419834527376
Bioimp_fat	Bioimp_fat	Clinical.Chemistry	Body composition	CA5A	CA5A	Proteome	Tissue-enriched	8.373358402067222e-8	0.06496085294045262	3.4443759344985434e-6	12.578767820997449
Bioimp_fat	Bioimp_fat	Clinical.Chemistry	Body composition	ENSG00000014216	CAPN1	Transcriptome	Low-tissue-specificity	1.6144210374959033e-4	0.052587967560069226	0.02094442773855598	3.865882647059236
Bioimp_fat	Bioimp_fat	Clinical.Chemistry	Body composition	CCL3	CCL3	Proteome	Tissue-enhanced	0.0010716588690893969	0.0397110009536294	0.009939847081893558	4.611203642547327
Bioimp_fat	Bioimp_fat	Clinical.Chemistry	Body composition	CCL3	CCL3	Proteome	Tissue-enhanced	0.0010716588690893969	0.0397110009536294	0.009939847081893558	4.611203642547327
Bioimp_fat	Bioimp_fat	Clinical.Chemistry	Body composition	CD99L2	CD99L2	Proteome	Tissue-enhanced	0.0013798796580407875	0.04380545355497775	0.012083060088440258	4.41595079997571
Bioimp_fat	Bioimp_fat	Clinical.Chemistry	Body composition	CDHR5	CDHR5	Proteome	Tissue-enriched	5.133015406912559e-5	0.04548228849756954	8.732008571141435e-4	7.043344951710699
Bioimp_fat	Bioimp_fat	Clinical.Chemistry	Body composition	lipid.158	Cer(d18:0/22:0)	Lipidome	Cer	0.0058002659331441294	0.06430458806601472	0.04678194510117468	3.062257938930478
Bioimp_fat	Bioimp_fat	Clinical.Chemistry	Body composition	lipid.165	Cer(d18:0/24:1)	Lipidome	Cer	0.0021627951426424334	0.06468070248055505	0.021859572046707323	3.823116373428701
Bioimp_fat	Bioimp_fat	Clinical.Chemistry	Body composition	CES1	CES1	Proteome	Tissue-enriched	2.1716682297971848e-7	0.06824123882856818	7.964027572689097e-6	11.740575709602433
Bioimp_fat	Bioimp_fat	Clinical.Chemistry	Body composition	CES2	CES2	Proteome	Group-enriched	0.001328471769983342	0.03623826383713324	0.011735580382457696	4.445129993513316
Bioimp_fat	Bioimp_fat	Clinical.Chemistry	Body composition	CLEC7A	CLEC7A	Proteome	Group-enriched	0.005590298424412972	0.024406942242092524	0.03469623137726008	3.361124203770014
Bioimp_fat	Bioimp_fat	Clinical.Chemistry	Body composition	CLMP	CLMP	Proteome	Low-tissue-specificity	3.4273672261469167e-4	0.05442663850024844	0.004105865678424843	5.495338674406892
Bioimp_fat	Bioimp_fat	Clinical.Chemistry	Body composition	COL1A1	COL1A1	Proteome	Tissue-enhanced	0.004750164412273134	-0.03609808572871218	0.030681065713929125	3.48410956664801
Bioimp_fat	Bioimp_fat	Clinical.Chemistry	Body composition	COL4A1	COL4A1	Proteome	Tissue-enhanced	1.4883772041873265e-13	-0.08406560559782393	1.3922239590510604e-11	24.997533583840813
Bioimp_fat	Bioimp_fat	Clinical.Chemistry	Body composition	CPM	CPM	Proteome	Tissue-enhanced	9.440380426605938e-7	0.05918121726050642	2.8913296097304606e-5	10.45120899607573
Bioimp_fat	Bioimp_fat	Clinical.Chemistry	Body composition	ENSG00000103653	CSK	Transcriptome	Tissue-enhanced	4.4622329261077923e-4	0.04910610103822138	0.04195835557739835	3.1710776864651264
Bioimp_fat	Bioimp_fat	Clinical.Chemistry	Body composition	CSTB	CSTB	Proteome	Tissue-enhanced	2.1754217190680833e-4	0.046937322207653315	0.002842451141692403	5.863088520986022
Bioimp_fat	Bioimp_fat	Clinical.Chemistry	Body composition	ENSG00000064601	CTSA	Transcriptome	Tissue-enhanced	8.150168821946711e-5	0.06147349607609108	0.012985245253974428	4.343941546562201
Bioimp_fat	Bioimp_fat	Clinical.Chemistry	Body composition	ERBB2	ERBB2	Proteome	Low-tissue-specificity	0.007660171719196133	0.03599773069680145	0.04389620390009976	3.125927434163813
Bioimp_fat	Bioimp_fat	Clinical.Chemistry	Body composition	ESM-1	ESM1	Proteome	Tissue-enhanced	5.464254158676172e-7	-0.06043409441170592	1.8042607880611398e-5	10.922774492768232
Bioimp_fat	Bioimp_fat	Clinical.Chemistry	Body composition	FBP1	FBP1	Proteome	Tissue-enhanced	5.355898369711485e-4	0.041788643644202456	0.005829170613283058	5.144880550612462
Bioimp_fat	Bioimp_fat	Clinical.Chemistry	Body composition	FCN2	FCN2	Proteome	Tissue-enriched	0.008441285577448531	0.0324850317827392	0.04727309407438016	3.051813980969403
Bioimp_fat	Bioimp_fat	Clinical.Chemistry	Body composition	FCRL5	FCRL5	Proteome	Tissue-enhanced	0.0071412486183164495	0.02832690434438886	0.041621118184800306	3.179147591851831
Bioimp_fat	Bioimp_fat	Clinical.Chemistry	Body composition	ENSG00000149781	FERMT3	Transcriptome	Tissue-enhanced	4.2688436559041714e-6	0.06615783033810806	0.0015082363295575998	6.49681430446197
Bioimp_fat	Bioimp_fat	Clinical.Chemistry	Body composition	FGF-21	FGF21	Proteome	Tissue-enriched	0.0011305105386456397	0.04540235285875027	0.01039533821988673	4.56639782141583
Bioimp_fat	Bioimp_fat	Clinical.Chemistry	Body composition	FGF-21	FGF21	Proteome	Tissue-enriched	0.0011305105386456397	0.04540235285875027	0.01039533821988673	4.56639782141583
Bioimp_fat	Bioimp_fat	Clinical.Chemistry	Body composition	FGF-21	FGF21	Proteome	Tissue-enriched	0.0011305105386456397	0.04540235285875027	0.01039533821988673	4.56639782141583
Bioimp_fat	Bioimp_fat	Clinical.Chemistry	Body composition	FURIN	FURIN	Proteome	Group-enriched	1.6975801884417086e-9	0.07196853516192032	9.532694538450134e-8	16.16595332349598
Bioimp_fat	Bioimp_fat	Clinical.Chemistry	Body composition	GH	GH1	Proteome	Tissue-enriched	2.1575979594767553e-6	-0.049721399512944096	5.874378750594528e-5	9.742325155111013
Bioimp_fat	Bioimp_fat	Clinical.Chemistry	Body composition	HAOX1	HAO1	Proteome	Tissue-enriched	1.8743702686518418e-7	0.06272806048267096	7.024670659968297e-6	11.866082224986723
Bioimp_fat	Bioimp_fat	Clinical.Chemistry	Body composition	HGF	HGF	Proteome	Tissue-enhanced	2.140583972044691e-4	0.04813400913462346	0.0028076764492335703	5.8753980240893595
Bioimp_fat	Bioimp_fat	Clinical.Chemistry	Body composition	HGF	HGF	Proteome	Tissue-enhanced	2.140583972044691e-4	0.04813400913462346	0.0028076764492335703	5.8753980240893595
Bioimp_fat	Bioimp_fat	Clinical.Chemistry	Body composition	POS_T047	HMDB0000159	Metabolome	Amino compounds	6.640048603046717e-4	0.04299046258517664	0.01535424780488368	4.176363113271755
Bioimp_fat	Bioimp_fat	Clinical.Chemistry	Body composition	POS_T133	HMDB0000594	Metabolome	peptide	7.192499432847765e-4	0.04157305108335437	0.01610738933517572	4.128477147366155
Bioimp_fat	Bioimp_fat	Clinical.Chemistry	Body composition	POS_T098	HMDB0002815	Metabolome	Lyso_LP	0.0018838166583128775	-0.044283441871713805	0.03177539066006765	3.4490631674088643
Bioimp_fat	Bioimp_fat	Clinical.Chemistry	Body composition	POS_T096	HMDB0010382	Metabolome	Lyso_LP	2.1661837105754783e-4	-0.05255807484891334	0.00698183497249161	4.96444350671561
Bioimp_fat	Bioimp_fat	Clinical.Chemistry	Body composition	POS_T134	HMDB0011170	Metabolome	peptide	7.192499432847765e-4	0.04157305108335437	0.01610738933517572	4.128477147366155
Bioimp_fat	Bioimp_fat	Clinical.Chemistry	Body composition	NEG_T095	HMDB0011171	Metabolome	peptides	4.479865373322175e-5	0.048889706628027003	0.0022038207524883243	6.117562719270877
Bioimp_fat	Bioimp_fat	Clinical.Chemistry	Body composition	POS_T135	HMDB0011171	Metabolome	peptide	0.0012745312399389886	0.03548140699480478	0.024130490714367268	3.724279063274841
Bioimp_fat	Bioimp_fat	Clinical.Chemistry	Body composition	POS_T141	HMDB0011172	Metabolome	peptide	3.7748706632571697e-4	0.042144133209010684	0.010377388252133758	4.568126046378965
Bioimp_fat	Bioimp_fat	Clinical.Chemistry	Body composition	Meta24	HMDB00148	Metabolome	Amino acids	4.5002037852075367e-4	0.044722080995511775	0.011667024674671627	4.450988820231226
Bioimp_fat	Bioimp_fat	Clinical.Chemistry	Body composition	POS_T139	HMDB0028903	Metabolome	peptide	3.7748706632571697e-4	0.042144133209010684	0.010377388252133758	4.568126046378965
Bioimp_fat	Bioimp_fat	Clinical.Chemistry	Body composition	POS_T140	HMDB0028925	Metabolome	peptide	3.7748706632571697e-4	0.042144133209010684	0.010377388252133758	4.568126046378965
Bioimp_fat	Bioimp_fat	Clinical.Chemistry	Body composition	POS_T142	HMDB0034367	Metabolome	peptide	3.7748706632571697e-4	0.042144133209010684	0.010377388252133758	4.568126046378965
Bioimp_fat	Bioimp_fat	Clinical.Chemistry	Body composition	POS_T021	HMDB00552	Metabolome	Carnitines	0.0012582921528179174	0.045059306489179225	0.023905252556046135	3.733657071971545
Bioimp_fat	Bioimp_fat	Clinical.Chemistry	Body composition	NEG_T012	HMDB0061112	Metabolome	Fatty acids	1.2002160304425206e-4	-0.04392767071436527	0.004664034241713069	5.367874488255692
Bioimp_fat	Bioimp_fat	Clinical.Chemistry	Body composition	POS_T003	HMDB00824	Metabolome	Carnitines	1.4791514738880833e-4	0.04740153683614034	0.005427324591896379	5.216308975131797
Bioimp_fat	Bioimp_fat	Clinical.Chemistry	Body composition	POS_T002	HMDB02013	Metabolome	Carnitines	3.3238057491234387e-4	0.046928963853771266	0.009535939628220217	4.652687499612466
Bioimp_fat	Bioimp_fat	Clinical.Chemistry	Body composition	NEG_T059	HMDB12454	Metabolome	Bile acids	0.0013244476121327716	0.03946688762218354	0.02457770652441577	3.7059154857713867
Bioimp_fat	Bioimp_fat	Clinical.Chemistry	Body composition	POS_T015	HMDB13324	Metabolome	Carnitines	3.616552015184899e-4	0.0486215986103322	0.010051071555190708	4.600076027753781
Bioimp_fat	Bioimp_fat	Clinical.Chemistry	Body composition	IGFBP-1	IGFBP1	Proteome	Group-enriched	1.1592365781590595e-7	-0.05844788178161166	4.580862876331784e-6	12.293623176637606
Bioimp_fat	Bioimp_fat	Clinical.Chemistry	Body composition	IGFBP-2	IGFBP2	Proteome	Tissue-enhanced	1.0671897326950219e-7	-0.05797636396986555	4.261519515049525e-6	12.365884767609463
Bioimp_fat	Bioimp_fat	Clinical.Chemistry	Body composition	IL18	IL18	Proteome	Tissue-enhanced	0.008494596439494946	0.03058093035959725	0.04748884068454099	3.0472605284996437
Bioimp_fat	Bioimp_fat	Clinical.Chemistry	Body composition	IL18	IL18	Proteome	Tissue-enhanced	0.008494596439494946	0.03058093035959725	0.04748884068454099	3.0472605284996437
Bioimp_fat	Bioimp_fat	Clinical.Chemistry	Body composition	IL-18R1	IL18R1	Proteome	Tissue-enhanced	0.006902397874734403	0.03699727511934748	0.04061031677394141	3.2037331369218047
Bioimp_fat	Bioimp_fat	Clinical.Chemistry	Body composition	IL-1ra	IL1RN	Proteome	Tissue-enhanced	1.3189384216801577e-9	0.07299172479865138	7.606620877196612e-8	16.39166170785454
Bioimp_fat	Bioimp_fat	Clinical.Chemistry	Body composition	IL6	IL6	Proteome	Tissue-enhanced	6.18285855956968e-4	0.042597490051562666	0.006509255533173852	5.034530186724339
Bioimp_fat	Bioimp_fat	Clinical.Chemistry	Body composition	IL6	IL6	Proteome	Tissue-enhanced	6.18285855956968e-4	0.042597490051562666	0.006509255533173852	5.034530186724339
Bioimp_fat	Bioimp_fat	Clinical.Chemistry	Body composition	IL6	IL6	Proteome	Tissue-enhanced	6.18285855956968e-4	0.042597490051562666	0.006509255533173852	5.034530186724339
Bioimp_fat	Bioimp_fat	Clinical.Chemistry	Body composition	IL6	IL6	Proteome	Tissue-enhanced	6.18285855956968e-4	0.042597490051562666	0.006509255533173852	5.034530186724339
Bioimp_fat	Bioimp_fat	Clinical.Chemistry	Body composition	INHBC	INHBC	Proteome	Tissue-enriched	2.5524994578680994e-7	0.06392219586652154	9.163768295534453e-6	11.600253077898868
Bioimp_fat	Bioimp_fat	Clinical.Chemistry	Body composition	KYNU	KYNU	Proteome	Tissue-enhanced	2.6283999127995185e-4	0.04559283671876109	0.0033298267095659057	5.704835015513267
Bioimp_fat	Bioimp_fat	Clinical.Chemistry	Body composition	LDL receptor	LDLR	Proteome	Low-tissue-specificity	1.3472842510787977e-12	0.08227190935562344	1.1357772567983287e-10	22.89853370562909
Bioimp_fat	Bioimp_fat	Clinical.Chemistry	Body composition	LILRA5	LILRA5	Proteome	Tissue-enhanced	1.9586095560573827e-4	0.04568817010044071	0.002607050583349363	5.949535741323201
Bioimp_fat	Bioimp_fat	Clinical.Chemistry	Body composition	lipid.61	LPE(16:0)	Lipidome	LPE	0.002056034088098612	-0.06459675327920837	0.021073624426251925	3.8597330476276537
Bioimp_fat	Bioimp_fat	Clinical.Chemistry	Body composition	LTBP2	LTBP2	Proteome	Low-tissue-specificity	0.002192816723935764	-0.028208502880261048	0.017155625249453448	4.065429156267791
Bioimp_fat	Bioimp_fat	Clinical.Chemistry	Body composition	NEP	MME	Proteome	Tissue-enhanced	0.001677025202865271	0.03355812991508453	0.013971936182583232	4.2707045195699385
Bioimp_fat	Bioimp_fat	Clinical.Chemistry	Body composition	MMP-9	MMP9	Proteome	Group-enriched	1.3972465718166527e-4	0.04578800046022481	0.0019745361115465297	6.227421788447338
Bioimp_fat	Bioimp_fat	Clinical.Chemistry	Body composition	MVK	MVK	Proteome	Low-tissue-specificity	3.8943671961993607e-4	0.0410205346432082	0.004530203911844585	5.396988326848052
Bioimp_fat	Bioimp_fat	Clinical.Chemistry	Body composition	NEG_T087	NA	Metabolome	steroids	7.752550010996413e-4	0.04625216903545855	0.0169553615326706	4.077171180560763
Bioimp_fat	Bioimp_fat	Clinical.Chemistry	Body composition	POS_T137	NA	Metabolome	peptide	0.0026207107645067032	0.04062998457916224	0.03954222809420097	3.230386112442844
Bioimp_fat	Bioimp_fat	Clinical.Chemistry	Body composition	POS_T147	NA	Metabolome	Lipids	6.31889657710223e-4	-0.050717287878766025	0.014843556126026258	4.210189438816012
Bioimp_fat	Bioimp_fat	Clinical.Chemistry	Body composition	NADK	NADK	Proteome	Low-tissue-specificity	0.001207084620172387	0.04165249793151584	0.010917161086602817	4.517419316218733
Bioimp_fat	Bioimp_fat	Clinical.Chemistry	Body composition	NCAN	NCAN	Proteome	Tissue-enriched	1.58744237076059e-4	-0.04234053118077781	0.0021898366635356792	6.123928320795588
Bioimp_fat	Bioimp_fat	Clinical.Chemistry	Body composition	ENSG00000266412	NCOA4	Transcriptome	Tissue-enhanced	5.321683998594965e-4	0.0511520154084609	0.046954272771381214	3.0585810706235566
Bioimp_fat	Bioimp_fat	Clinical.Chemistry	Body composition	NFATC3	NFATC3	Proteome	Tissue-enriched	0.002525033347903176	0.03971330094461207	0.019062726151781652	3.9600203609848585
Bioimp_fat	Bioimp_fat	Clinical.Chemistry	Body composition	NOMO1	NOMO1	Proteome	Tissue-enhanced	1.166886623297111e-4	0.04870950623717959	0.0017069341513543258	6.37305641157041
Bioimp_fat	Bioimp_fat	Clinical.Chemistry	Body composition	NT-proBNP	NPPB	Proteome	Tissue-enriched	0.00439233949535124	-0.03481299380566892	0.028883523699977282	3.544483960628276
Bioimp_fat	Bioimp_fat	Clinical.Chemistry	Body composition	NT-proBNP	NPPB	Proteome	Tissue-enriched	0.00439233949535124	-0.03481299380566892	0.028883523699977282	3.544483960628276
Bioimp_fat	Bioimp_fat	Clinical.Chemistry	Body composition	NTRK3	NTRK3	Proteome	Tissue-enhanced	0.0014655391335428828	-0.04034741022573606	0.012661041775663235	4.369225576894672
Bioimp_fat	Bioimp_fat	Clinical.Chemistry	Body composition	OMD	OMD	Proteome	Low-tissue-specificity	5.506555489826762e-4	-0.03796391286560119	0.005951402897551925	5.124128306115431
Bioimp_fat	Bioimp_fat	Clinical.Chemistry	Body composition	OSM	OSM	Proteome	Tissue-enhanced	2.5572019035940377e-5	0.05024172327698793	4.888465139558099e-4	7.623461995150202
Bioimp_fat	Bioimp_fat	Clinical.Chemistry	Body composition	ENSG00000169564	PCBP1	Transcriptome	Low-tissue-specificity	4.3306634725215684e-4	0.043412481733733986	0.041093663296802786	3.1919013470599134
Bioimp_fat	Bioimp_fat	Clinical.Chemistry	Body composition	PDGF-R-alpha	PDGFRA	Proteome	Tissue-enhanced	2.8138671951016815e-5	-0.05109475483056109	5.304862163178444e-4	7.5417165826835175
Bioimp_fat	Bioimp_fat	Clinical.Chemistry	Body composition	PGLYRP1	PGLYRP1	Proteome	Tissue-enhanced	4.4645518363489404e-5	0.048869414738872526	7.737498923686574e-4	7.16426187306899
Bioimp_fat	Bioimp_fat	Clinical.Chemistry	Body composition	ENSG00000067225	PKM	Transcriptome	Tissue-enriched	1.109910422572823e-4	0.05545792123517381	0.01618896687061861	4.123425326137944
Bioimp_fat	Bioimp_fat	Clinical.Chemistry	Body composition	t-PA	PLAT	Proteome	Tissue-enhanced	9.5940305458757e-7	0.05447436804206289	2.919424161294903e-5	10.4415390731735
Bioimp_fat	Bioimp_fat	Clinical.Chemistry	Body composition	PON3	PON3	Proteome	Tissue-enriched	0.002524846869707888	-0.03321157283606411	0.019062726151781652	3.9600203609848585
Bioimp_fat	Bioimp_fat	Clinical.Chemistry	Body composition	PRSS8	PRSS8	Proteome	Tissue-enhanced	0.002801491902441053	0.037269946228283876	0.020667358801456877	3.8791996927728714
Bioimp_fat	Bioimp_fat	Clinical.Chemistry	Body composition	PRTN3	PRTN3	Proteome	Tissue-enriched	0.0016766716810268623	0.0405033458553785	0.013971936182583232	4.2707045195699385
Bioimp_fat	Bioimp_fat	Clinical.Chemistry	Body composition	PXN	PXN	Proteome	Low-tissue-specificity	0.007298492784083629	0.03433840102815195	0.04233522606764921	3.162135771931699
Bioimp_fat	Bioimp_fat	Clinical.Chemistry	Body composition	RETN	RETN	Proteome	Tissue-enhanced	0.0012611580983620224	0.0386619343647692	0.011283663468101722	4.484399310099451
Bioimp_fat	Bioimp_fat	Clinical.Chemistry	Body composition	RTN4R	RTN4R	Proteome	Tissue-enhanced	2.4753248184473754e-9	0.06809494855103852	1.360910466206607e-7	15.809941714753007
Bioimp_fat	Bioimp_fat	Clinical.Chemistry	Body composition	ENSG00000167100	SAMD14	Transcriptome	Tissue-enriched	2.0292430084861986e-4	0.057799753917151135	0.02450739243888651	3.7087804747440116
Bioimp_fat	Bioimp_fat	Clinical.Chemistry	Body composition	SCARF2	SCARF2	Proteome	Low-tissue-specificity	0.007481887222571908	-0.03183288064838362	0.043120626865808594	3.143753814782786
Bioimp_fat	Bioimp_fat	Clinical.Chemistry	Body composition	SELE	SELE	Proteome	Tissue-enhanced	4.144962834747645e-8	0.06470051852971434	1.8213297439376333e-6	13.215943695117502
Bioimp_fat	Bioimp_fat	Clinical.Chemistry	Body composition	SEMA3F	SEMA3F	Proteome	Low-tissue-specificity	4.628820806624177e-4	0.044979028230431504	0.005191760840333858	5.260682363751098
Bioimp_fat	Bioimp_fat	Clinical.Chemistry	Body composition	PAI	SERPINE1	Proteome	Tissue-enhanced	1.1115311645476091e-5	0.054534877908939905	2.423365071518804e-4	8.32518327227178
Bioimp_fat	Bioimp_fat	Clinical.Chemistry	Body composition	SEZ6L	SEZ6L	Proteome	Tissue-enriched	2.281443920663985e-4	-0.03940216901293352	0.002961567889282167	5.822036458558571
Bioimp_fat	Bioimp_fat	Clinical.Chemistry	Body composition	SIT1	SIT1	Proteome	Group-enriched	0.008340809439430392	0.032273498035531874	0.04686060817525629	3.060577867428102
Bioimp_fat	Bioimp_fat	Clinical.Chemistry	Body composition	lipid.113	SM(d18:0/18:0)	Lipidome	SM	0.0024312839975429695	0.06888757610842418	0.02381151052580156	3.7375861796808
Bioimp_fat	Bioimp_fat	Clinical.Chemistry	Body composition	SSC4D	SSC4D	Proteome	Tissue-enhanced	3.521811592275725e-8	0.04382372101750729	1.565647023222367e-6	13.36721138604326
Bioimp_fat	Bioimp_fat	Clinical.Chemistry	Body composition	STC1	STC1	Proteome	Tissue-enhanced	0.006901195054173457	0.036987974643048	0.04061031677394141	3.2037331369218047
Bioimp_fat	Bioimp_fat	Clinical.Chemistry	Body composition	STX6	STX6	Proteome	Low-tissue-specificity	0.004249088933704867	0.03645984472137726	0.028158461641023206	3.569907378409554
Bioimp_fat	Bioimp_fat	Clinical.Chemistry	Body composition	ENSG00000175854	SWI5	Transcriptome	Low-tissue-specificity	4.491703123513218e-5	0.053338642815922	0.008544822216879773	4.762429768145383
Bioimp_fat	Bioimp_fat	Clinical.Chemistry	Body composition	THOP1	THOP1	Proteome	Low-tissue-specificity	0.0010047538583352732	0.03983719903717566	0.009447619452294932	4.661992479021151
Bioimp_fat	Bioimp_fat	Clinical.Chemistry	Body composition	ENSG00000137076	TLN1	Transcriptome	Low-tissue-specificity	8.763893447928398e-5	0.05616178843782411	0.013669790443129414	4.292566958054386
Bioimp_fat	Bioimp_fat	Clinical.Chemistry	Body composition	TNF-R1	TNFRSF1A	Proteome	Low-tissue-specificity	0.0028334599017583364	0.03850193524498685	0.020817729280360044	3.87195028608716
Bioimp_fat	Bioimp_fat	Clinical.Chemistry	Body composition	TRANCE	TNFSF11	Proteome	Tissue-enhanced	0.008101515260031845	0.03547714156387615	0.045879344604253545	3.0817402718218316
Bioimp_fat	Bioimp_fat	Clinical.Chemistry	Body composition	TOP2B	TOP2B	Proteome	Low-tissue-specificity	0.004543481422692855	0.03308454075363887	0.029603729529309054	3.5198549279773625
Bioimp_fat	Bioimp_fat	Clinical.Chemistry	Body composition	ENSG00000198113	TOR4A	Transcriptome	Low-tissue-specificity	2.3942915274227926e-4	0.0552607260859408	0.027682611569238003	3.5869508040835787
Bioimp_fat	Bioimp_fat	Clinical.Chemistry	Body composition	TPP1	TPP1	Proteome	Low-tissue-specificity	0.008101651005185537	0.03348357925070263	0.045879344604253545	3.0817402718218316
Bioimp_fat	Bioimp_fat	Clinical.Chemistry	Body composition	VEGFD	VEGFD	Proteome	Tissue-enhanced	3.179438478519305e-5	-0.04264303736136125	5.851082628740195e-4	7.443713663112871
Bioimp_fat	Bioimp_fat	Clinical.Chemistry	Body composition	VEGFD	VEGFD	Proteome	Tissue-enhanced	3.179438478519305e-5	-0.04264303736136125	5.851082628740195e-4	7.443713663112871
Bioimp_fat	Bioimp_fat	Clinical.Chemistry	Body composition	WIF-1	WIF1	Proteome	Tissue-enhanced	6.0211101003763965e-6	-0.05404171931510654	1.432562655380146e-4	8.850875464840657
Bioimp_muscle	Bioimp_muscle	Clinical.Chemistry	Body composition	ADM	ADM	Proteome	Tissue-enhanced	0.001145261533100783	-0.04900276968486534	0.01050683548554185	4.5557292350033105
Bioimp_muscle	Bioimp_muscle	Clinical.Chemistry	Body composition	ALDH1A1	ALDH1A1	Proteome	Tissue-enhanced	3.2215143024525477e-6	-0.05300942576410566	8.251233406926848e-5	9.402562771928308
Bioimp_muscle	Bioimp_muscle	Clinical.Chemistry	Body composition	AMN	AMN	Proteome	Tissue-enriched	0.007773344334124933	-0.023787864869114644	0.04436601843124264	3.115281453221977
Bioimp_muscle	Bioimp_muscle	Clinical.Chemistry	Body composition	APLP1	APLP1	Proteome	Tissue-enriched	4.698723977427665e-5	0.049419041773581286	8.081805241175583e-4	7.120725103460347
Bioimp_muscle	Bioimp_muscle	Clinical.Chemistry	Body composition	AZU1	AZU1	Proteome	Tissue-enriched	8.86371085030454e-5	-0.05107882084066531	0.0013674867413063607	6.594780719286357
Bioimp_muscle	Bioimp_muscle	Clinical.Chemistry	Body composition	BCAN	BCAN	Proteome	Tissue-enriched	0.00579202863264424	0.030884142606052264	0.03562447155030439	3.3347224741790087
Bioimp_muscle	Bioimp_muscle	Clinical.Chemistry	Body composition	ENSG00000122783	C7orf49	Transcriptome	Low-tissue-specificity	2.4072245809661345e-4	-0.050590227686312175	0.027759963351845305	3.584160463522888
Bioimp_muscle	Bioimp_muscle	Clinical.Chemistry	Body composition	CA5A	CA5A	Proteome	Tissue-enriched	1.0054264414305714e-7	-0.06819738671958384	4.048027071146529e-6	12.417280938465273
Bioimp_muscle	Bioimp_muscle	Clinical.Chemistry	Body composition	ENSG00000014216	CAPN1	Transcriptome	Low-tissue-specificity	1.5144327405458192e-4	-0.055689040397692235	0.020043289630773564	3.9098608630049267
Bioimp_muscle	Bioimp_muscle	Clinical.Chemistry	Body composition	CCL3	CCL3	Proteome	Tissue-enhanced	7.418714800644682e-4	-0.04281643849657329	0.007482710804242562	4.895160145665001
Bioimp_muscle	Bioimp_muscle	Clinical.Chemistry	Body composition	CCL3	CCL3	Proteome	Tissue-enhanced	7.418714800644682e-4	-0.04281643849657329	0.007482710804242562	4.895160145665001
Bioimp_muscle	Bioimp_muscle	Clinical.Chemistry	Body composition	CCL4	CCL4	Proteome	Group-enriched	0.008085138411066685	-0.037945354247941425	0.04580862854806484	3.0832828093603846
Bioimp_muscle	Bioimp_muscle	Clinical.Chemistry	Body composition	CD99L2	CD99L2	Proteome	Tissue-enhanced	0.0013270665244150028	-0.046325806938488534	0.011731927829253502	4.445441279500796
Bioimp_muscle	Bioimp_muscle	Clinical.Chemistry	Body composition	CDHR5	CDHR5	Proteome	Tissue-enriched	6.232482659966393e-5	-0.04749852594871094	0.0010294601982417638	6.878720693495118
Bioimp_muscle	Bioimp_muscle	Clinical.Chemistry	Body composition	lipid.158	Cer(d18:0/22:0)	Lipidome	Cer	0.006222190360382436	-0.06744233566702162	0.049525364018509495	3.005270336227473
Bioimp_muscle	Bioimp_muscle	Clinical.Chemistry	Body composition	lipid.165	Cer(d18:0/24:1)	Lipidome	Cer	0.0021343074536906695	-0.06835705293329664	0.021692324847510623	3.8307967746631846
Bioimp_muscle	Bioimp_muscle	Clinical.Chemistry	Body composition	CES1	CES1	Proteome	Tissue-enriched	1.5910266351170937e-7	-0.07270646843958772	6.049090353693521e-6	12.015602651987336
Bioimp_muscle	Bioimp_muscle	Clinical.Chemistry	Body composition	CES2	CES2	Proteome	Group-enriched	0.0015361790076555031	-0.037773034665468844	0.013115334753531929	4.3339731415108185
Bioimp_muscle	Bioimp_muscle	Clinical.Chemistry	Body composition	CLEC7A	CLEC7A	Proteome	Group-enriched	0.0042678447408698306	-0.026537163885134513	0.02824638403156868	3.566789828464768
Bioimp_muscle	Bioimp_muscle	Clinical.Chemistry	Body composition	CLMP	CLMP	Proteome	Low-tissue-specificity	4.7150834495520176e-4	-0.05760187196244857	0.00527465200309977	5.2448425727725345
Bioimp_muscle	Bioimp_muscle	Clinical.Chemistry	Body composition	COL1A1	COL1A1	Proteome	Tissue-enhanced	0.0040721526774386745	0.038702343890305586	0.027287818785694057	3.601314874693543
Bioimp_muscle	Bioimp_muscle	Clinical.Chemistry	Body composition	COL4A1	COL4A1	Proteome	Tissue-enhanced	1.7594117303223108e-13	0.08844207466483676	1.623509062072009e-11	24.843846128577177
Bioimp_muscle	Bioimp_muscle	Clinical.Chemistry	Body composition	CPM	CPM	Proteome	Tissue-enhanced	1.0155540189406211e-6	-0.06226823210973952	3.06028643554022e-5	10.394416947001051
Bioimp_muscle	Bioimp_muscle	Clinical.Chemistry	Body composition	ENSG00000103653	CSK	Transcriptome	Tissue-enhanced	3.8921174365241974e-4	-0.05232382217303994	0.038304426390605405	3.262189817917138
Bioimp_muscle	Bioimp_muscle	Clinical.Chemistry	Body composition	CSTB	CSTB	Proteome	Tissue-enhanced	2.051045722786205e-4	-0.04971758560637035	0.002708967236648612	5.911187810212702
Bioimp_muscle	Bioimp_muscle	Clinical.Chemistry	Body composition	ENSG00000064601	CTSA	Transcriptome	Tissue-enhanced	6.336240152333253e-5	-0.06557386603329031	0.01091075390694848	4.518006379146205
Bioimp_muscle	Bioimp_muscle	Clinical.Chemistry	Body composition	ENPP7	ENPP7	Proteome	Tissue-enriched	0.008122032961275524	-0.03420309342773387	0.04596765216505567	3.0798173436669827
Bioimp_muscle	Bioimp_muscle	Clinical.Chemistry	Body composition	ERBB2	ERBB2	Proteome	Low-tissue-specificity	0.006725999076494212	-0.038554744274215305	0.03981259716880468	3.2235719049920193
Bioimp_muscle	Bioimp_muscle	Clinical.Chemistry	Body composition	ESM-1	ESM1	Proteome	Tissue-enhanced	7.789669745412634e-7	0.06297870919725104	2.4557239561207587e-5	10.614503856718507
Bioimp_muscle	Bioimp_muscle	Clinical.Chemistry	Body composition	FBP1	FBP1	Proteome	Tissue-enhanced	5.873122251513013e-4	-0.043773549260213596	0.006262340409467749	5.0732012964139885
Bioimp_muscle	Bioimp_muscle	Clinical.Chemistry	Body composition	FCRL5	FCRL5	Proteome	Tissue-enhanced	0.0066685069343932315	-0.030153152987282928	0.039616524056734596	3.2285089735963894
Bioimp_muscle	Bioimp_muscle	Clinical.Chemistry	Body composition	ENSG00000149781	FERMT3	Transcriptome	Tissue-enhanced	3.008251285906741e-6	-0.07058587821655267	0.001177168045745306	6.744643686260401
Bioimp_muscle	Bioimp_muscle	Clinical.Chemistry	Body composition	FGF-21	FGF21	Proteome	Tissue-enriched	8.91974799622181e-4	-0.04860483473300869	0.008583371930298903	4.757928443816759
Bioimp_muscle	Bioimp_muscle	Clinical.Chemistry	Body composition	FGF-21	FGF21	Proteome	Tissue-enriched	8.91974799622181e-4	-0.04860483473300869	0.008583371930298903	4.757928443816759
Bioimp_muscle	Bioimp_muscle	Clinical.Chemistry	Body composition	FGF-21	FGF21	Proteome	Tissue-enriched	8.91974799622181e-4	-0.04860483473300869	0.008583371930298903	4.757928443816759
Bioimp_muscle	Bioimp_muscle	Clinical.Chemistry	Body composition	FURIN	FURIN	Proteome	Group-enriched	6.231631160613894e-10	-0.07719298848068895	3.81975495665493e-8	17.08049447086395
Bioimp_muscle	Bioimp_muscle	Clinical.Chemistry	Body composition	GH	GH1	Proteome	Tissue-enriched	2.1128936641772175e-6	0.05250258349008466	5.771073238587085e-5	9.760067398525342
Bioimp_muscle	Bioimp_muscle	Clinical.Chemistry	Body composition	HAOX1	HAO1	Proteome	Tissue-enriched	1.901413962157701e-7	-0.06613527027471579	7.116191047169217e-6	11.853137940970594
Bioimp_muscle	Bioimp_muscle	Clinical.Chemistry	Body composition	HGF	HGF	Proteome	Tissue-enhanced	1.8984509007270064e-4	-0.051223583547279565	0.002540843224328556	5.975259274962114
Bioimp_muscle	Bioimp_muscle	Clinical.Chemistry	Body composition	HGF	HGF	Proteome	Tissue-enhanced	1.8984509007270064e-4	-0.051223583547279565	0.002540843224328556	5.975259274962114
Bioimp_muscle	Bioimp_muscle	Clinical.Chemistry	Body composition	POS_T047	HMDB0000159	Metabolome	Amino compounds	6.422446695462247e-4	-0.04546228518131034	0.01496800929983124	4.201840068696322
Bioimp_muscle	Bioimp_muscle	Clinical.Chemistry	Body composition	POS_T133	HMDB0000594	Metabolome	peptide	7.832555670988518e-4	-0.04351677388216894	0.017046367176603565	4.071818166775903
Bioimp_muscle	Bioimp_muscle	Clinical.Chemistry	Body composition	POS_T098	HMDB0002815	Metabolome	Lyso_LP	0.0021007671760728363	0.04625609012896272	0.033906522139060785	3.384147889618366
Bioimp_muscle	Bioimp_muscle	Clinical.Chemistry	Body composition	POS_T096	HMDB0010382	Metabolome	Lyso_LP	2.1607278473019498e-4	0.05526553823222314	0.00698183497249161	4.96444350671561
Bioimp_muscle	Bioimp_muscle	Clinical.Chemistry	Body composition	POS_T134	HMDB0011170	Metabolome	peptide	7.832555670988518e-4	-0.04351677388216894	0.017046367176603565	4.071818166775903
Bioimp_muscle	Bioimp_muscle	Clinical.Chemistry	Body composition	NEG_T095	HMDB0011171	Metabolome	peptides	4.6587876229194135e-5	-0.05142560125859582	0.0022667235450801607	6.089419862365302
Bioimp_muscle	Bioimp_muscle	Clinical.Chemistry	Body composition	POS_T135	HMDB0011171	Metabolome	peptide	0.0013534151395036868	-0.03720171297447692	0.025036770273381224	3.6874097237616654
Bioimp_muscle	Bioimp_muscle	Clinical.Chemistry	Body composition	POS_T141	HMDB0011172	Metabolome	peptide	3.8631125797954893e-4	-0.04435482515250799	0.010426294271213997	4.563424368287364
Bioimp_muscle	Bioimp_muscle	Clinical.Chemistry	Body composition	Meta24	HMDB00148	Metabolome	Amino acids	5.31958219815736e-4	-0.04656833181871368	0.0131208972579273	4.333549109243053
Bioimp_muscle	Bioimp_muscle	Clinical.Chemistry	Body composition	POS_T139	HMDB0028903	Metabolome	peptide	3.8631125797954893e-4	-0.04435482515250799	0.010426294271213997	4.563424368287364
Bioimp_muscle	Bioimp_muscle	Clinical.Chemistry	Body composition	POS_T140	HMDB0028925	Metabolome	peptide	3.8631125797954893e-4	-0.04435482515250799	0.010426294271213997	4.563424368287364
Bioimp_muscle	Bioimp_muscle	Clinical.Chemistry	Body composition	POS_T142	HMDB0034367	Metabolome	peptide	3.8631125797954893e-4	-0.04435482515250799	0.010426294271213997	4.563424368287364
Bioimp_muscle	Bioimp_muscle	Clinical.Chemistry	Body composition	POS_T021	HMDB00552	Metabolome	Carnitines	0.0012523147867291732	-0.047267230592821646	0.023905252556046135	3.733657071971545
Bioimp_muscle	Bioimp_muscle	Clinical.Chemistry	Body composition	NEG_T012	HMDB0061112	Metabolome	Fatty acids	1.207119569210053e-4	0.04630314931404481	0.004680619307773216	5.364324847086746
Bioimp_muscle	Bioimp_muscle	Clinical.Chemistry	Body composition	POS_T003	HMDB00824	Metabolome	Carnitines	1.5612604011617406e-4	-0.049787359632894254	0.0056584537682104795	5.174604609917629
Bioimp_muscle	Bioimp_muscle	Clinical.Chemistry	Body composition	POS_T002	HMDB02013	Metabolome	Carnitines	3.8063077359135175e-4	-0.048982361149071105	0.010406917244753984	4.565284574240996
Bioimp_muscle	Bioimp_muscle	Clinical.Chemistry	Body composition	NEG_T059	HMDB12454	Metabolome	Bile acids	0.0013267443850855166	-0.04159210591234149	0.024594627906820137	3.7052272376632565
Bioimp_muscle	Bioimp_muscle	Clinical.Chemistry	Body composition	POS_T015	HMDB13324	Metabolome	Carnitines	3.519184041150361e-4	-0.05136642150311086	0.009826602104841079	4.622662070414356
Bioimp_muscle	Bioimp_muscle	Clinical.Chemistry	Body composition	IGFBP-1	IGFBP1	Proteome	Group-enriched	1.1716825488453181e-7	0.061644160078305074	4.619351683911877e-6	12.285256190875145
Bioimp_muscle	Bioimp_muscle	Clinical.Chemistry	Body composition	IGFBP-2	IGFBP2	Proteome	Tissue-enhanced	1.3514543192594795e-7	0.060712745842429125	5.25527942689717e-6	12.156277381519589
Bioimp_muscle	Bioimp_muscle	Clinical.Chemistry	Body composition	IL18	IL18	Proteome	Tissue-enhanced	0.00667986896557691	-0.03323232951955877	0.03964263622852892	3.227850067480173
Bioimp_muscle	Bioimp_muscle	Clinical.Chemistry	Body composition	IL18	IL18	Proteome	Tissue-enhanced	0.00667986896557691	-0.03323232951955877	0.03964263622852892	3.227850067480173
Bioimp_muscle	Bioimp_muscle	Clinical.Chemistry	Body composition	IL-18R1	IL18R1	Proteome	Tissue-enhanced	0.005185376882446448	-0.04004184486454914	0.032751111566233754	3.418818376523155
Bioimp_muscle	Bioimp_muscle	Clinical.Chemistry	Body composition	IL-1ra	IL1RN	Proteome	Tissue-enhanced	1.3943070961520838e-9	-0.07690569969626182	8.004216567595973e-8	16.340712270176137
Bioimp_muscle	Bioimp_muscle	Clinical.Chemistry	Body composition	IL6	IL6	Proteome	Tissue-enhanced	6.285336083371168e-4	-0.04488269332107334	0.0065846561693298075	5.0230131593748855
Bioimp_muscle	Bioimp_muscle	Clinical.Chemistry	Body composition	IL6	IL6	Proteome	Tissue-enhanced	6.285336083371168e-4	-0.04488269332107334	0.0065846561693298075	5.0230131593748855
Bioimp_muscle	Bioimp_muscle	Clinical.Chemistry	Body composition	IL6	IL6	Proteome	Tissue-enhanced	6.285336083371168e-4	-0.04488269332107334	0.0065846561693298075	5.0230131593748855
Bioimp_muscle	Bioimp_muscle	Clinical.Chemistry	Body composition	IL6	IL6	Proteome	Tissue-enhanced	6.285336083371168e-4	-0.04488269332107334	0.0065846561693298075	5.0230131593748855
Bioimp_muscle	Bioimp_muscle	Clinical.Chemistry	Body composition	INHBC	INHBC	Proteome	Tissue-enriched	2.0928192987720864e-7	-0.06789264181291203	7.72393602948558e-6	11.771186475477153
Bioimp_muscle	Bioimp_muscle	Clinical.Chemistry	Body composition	KYNU	KYNU	Proteome	Tissue-enhanced	3.057546700171651e-4	-0.047599636545176016	0.0037511192672176415	5.5857010122754644
Bioimp_muscle	Bioimp_muscle	Clinical.Chemistry	Body composition	LDL receptor	LDLR	Proteome	Low-tissue-specificity	1.0585914188322134e-12	-0.08720878666238832	8.968344471903085e-11	23.13473492667318
Bioimp_muscle	Bioimp_muscle	Clinical.Chemistry	Body composition	LILRA5	LILRA5	Proteome	Tissue-enhanced	1.6762254202758588e-4	-0.048693831127085765	0.0022901035733916913	6.079158233883446
Bioimp_muscle	Bioimp_muscle	Clinical.Chemistry	Body composition	lipid.61	LPE(16:0)	Lipidome	LPE	0.0020793863312379324	0.06815840565670307	0.02119340879257511	3.854065051656072
Bioimp_muscle	Bioimp_muscle	Clinical.Chemistry	Body composition	LTBP2	LTBP2	Proteome	Low-tissue-specificity	0.0022000007033689322	0.029727806624505106	0.0172000054990662	4.0628455754496295
Bioimp_muscle	Bioimp_muscle	Clinical.Chemistry	Body composition	NEP	MME	Proteome	Tissue-enhanced	0.002000948915234527	-0.03486346476079713	0.015984182934940853	4.136155612262749
Bioimp_muscle	Bioimp_muscle	Clinical.Chemistry	Body composition	MMP-9	MMP9	Proteome	Group-enriched	1.8885197886982425e-4	-0.04736208597108874	0.002533510515745988	5.978149382377631
Bioimp_muscle	Bioimp_muscle	Clinical.Chemistry	Body composition	MVK	MVK	Proteome	Low-tissue-specificity	4.318692781648369e-4	-0.04291121020367542	0.004916599164756206	5.3151382141607915
Bioimp_muscle	Bioimp_muscle	Clinical.Chemistry	Body composition	NEG_T087	NA	Metabolome	steroids	9.083235974267798e-4	-0.04812648539217674	0.018884392126439456	3.9694195115041837
Bioimp_muscle	Bioimp_muscle	Clinical.Chemistry	Body composition	POS_T137	NA	Metabolome	peptide	0.0029510629412527038	-0.04233320182778032	0.042816933638649315	3.1508216088786982
Bioimp_muscle	Bioimp_muscle	Clinical.Chemistry	Body composition	POS_T147	NA	Metabolome	Lipids	6.252942967762794e-4	0.0535841128807709	0.014735321007999975	4.217507877620889
Bioimp_muscle	Bioimp_muscle	Clinical.Chemistry	Body composition	NADK	NADK	Proteome	Low-tissue-specificity	0.0014648418067778161	-0.04323007098053032	0.012658220442168615	4.369448437535872
Bioimp_muscle	Bioimp_muscle	Clinical.Chemistry	Body composition	NCAN	NCAN	Proteome	Tissue-enriched	1.5568075590786386e-4	0.04473049585614575	0.0021545408869907937	6.140177623603748
Bioimp_muscle	Bioimp_muscle	Clinical.Chemistry	Body composition	ENSG00000266412	NCOA4	Transcriptome	Tissue-enhanced	4.866149121999848e-4	-0.05430050832591024	0.04441498283798362	3.114178415161907
Bioimp_muscle	Bioimp_muscle	Clinical.Chemistry	Body composition	NFATC3	NFATC3	Proteome	Tissue-enriched	0.0023488312075461257	-0.04217994460492513	0.018051872128110727	4.014505880572787
Bioimp_muscle	Bioimp_muscle	Clinical.Chemistry	Body composition	NOMO1	NOMO1	Proteome	Tissue-enhanced	1.2402881063203905e-4	-0.051200209778680214	0.0017988919509766682	6.320584386419637
Bioimp_muscle	Bioimp_muscle	Clinical.Chemistry	Body composition	NT-proBNP	NPPB	Proteome	Tissue-enriched	0.004940202447232643	0.03626328498535653	0.03162137081991318	3.453922095202092
Bioimp_muscle	Bioimp_muscle	Clinical.Chemistry	Body composition	NT-proBNP	NPPB	Proteome	Tissue-enriched	0.004940202447232643	0.03626328498535653	0.03162137081991318	3.453922095202092
Bioimp_muscle	Bioimp_muscle	Clinical.Chemistry	Body composition	NTRK3	NTRK3	Proteome	Tissue-enhanced	0.0015141979184069426	0.04244795124179471	0.012976341699359899	4.344627448774542
Bioimp_muscle	Bioimp_muscle	Clinical.Chemistry	Body composition	OMD	OMD	Proteome	Low-tissue-specificity	4.7507680719334255e-4	0.04050673074456687	0.005302410052695359	5.239593834857364
Bioimp_muscle	Bioimp_muscle	Clinical.Chemistry	Body composition	OSM	OSM	Proteome	Tissue-enhanced	2.573322372727062e-5	-0.05299133346778369	4.913779219778934e-4	7.618297027706441
Bioimp_muscle	Bioimp_muscle	Clinical.Chemistry	Body composition	ENSG00000169564	PCBP1	Transcriptome	Low-tissue-specificity	3.8371118039231427e-4	-0.04620231908900065	0.037949005962668585	3.271511968825616
Bioimp_muscle	Bioimp_muscle	Clinical.Chemistry	Body composition	PDGF-R-alpha	PDGFRA	Proteome	Tissue-enhanced	2.5475039088453387e-5	0.05416798177123939	4.8726542552267533e-4	7.626701561744881
Bioimp_muscle	Bioimp_muscle	Clinical.Chemistry	Body composition	PGLYRP1	PGLYRP1	Proteome	Tissue-enhanced	3.9533374320079716e-5	-0.05190742012875935	7.004403041184025e-4	7.263801414778722
Bioimp_muscle	Bioimp_muscle	Clinical.Chemistry	Body composition	ENSG00000067225	PKM	Transcriptome	Tissue-enriched	9.926366909690523e-5	-0.058895505291064416	0.014945387488902126	4.203352555920785
Bioimp_muscle	Bioimp_muscle	Clinical.Chemistry	Body composition	t-PA	PLAT	Proteome	Tissue-enhanced	9.462828567965929e-7	-0.05750304209882373	2.8949811197804008e-5	10.449946875631337
Bioimp_muscle	Bioimp_muscle	Clinical.Chemistry	Body composition	PON3	PON3	Proteome	Tissue-enriched	0.002199590267701139	0.0355111065523947	0.0172000054990662	4.0628455754496295
Bioimp_muscle	Bioimp_muscle	Clinical.Chemistry	Body composition	PRSS8	PRSS8	Proteome	Tissue-enhanced	0.0027320665982136613	-0.03942609846300199	0.020251458488104824	3.8995284639192582
Bioimp_muscle	Bioimp_muscle	Clinical.Chemistry	Body composition	PRTN3	PRTN3	Proteome	Tissue-enriched	0.0014916525357437946	-0.043178716234689864	0.012808853338874406	4.357618680048449
Bioimp_muscle	Bioimp_muscle	Clinical.Chemistry	Body composition	PXN	PXN	Proteome	Low-tissue-specificity	0.008211405121595287	-0.03570296026863977	0.046347130709457146	3.0715958937525394
Bioimp_muscle	Bioimp_muscle	Clinical.Chemistry	Body composition	RETN	RETN	Proteome	Tissue-enhanced	0.001153114246790637	-0.04111044685857818	0.01056335567854197	4.550364278593835
Bioimp_muscle	Bioimp_muscle	Clinical.Chemistry	Body composition	RTN4R	RTN4R	Proteome	Tissue-enhanced	2.5705981831649013e-9	-0.07177010918861215	1.4087538229472882e-7	15.775390150874243
Bioimp_muscle	Bioimp_muscle	Clinical.Chemistry	Body composition	ENSG00000167100	SAMD14	Transcriptome	Tissue-enriched	1.8453937858067771e-4	-0.06125514657993821	0.022877196607832075	3.777614645858914
Bioimp_muscle	Bioimp_muscle	Clinical.Chemistry	Body composition	SCARF2	SCARF2	Proteome	Low-tissue-specificity	0.007115659113426323	0.03380156119900478	0.041549997169591506	3.1808578258012234
Bioimp_muscle	Bioimp_muscle	Clinical.Chemistry	Body composition	SELE	SELE	Proteome	Tissue-enhanced	3.499013908845555e-8	-0.06865229294155187	1.5575401939479132e-6	13.37240277990966
Bioimp_muscle	Bioimp_muscle	Clinical.Chemistry	Body composition	SEMA3F	SEMA3F	Proteome	Low-tissue-specificity	4.8130734103415956e-4	-0.047333564571568364	0.0053596853351559936	5.228850011750311
Bioimp_muscle	Bioimp_muscle	Clinical.Chemistry	Body composition	PAI	SERPINE1	Proteome	Tissue-enhanced	1.1944472240482861e-5	-0.057336144336863765	2.569742730681943e-4	8.266534582872891
Bioimp_muscle	Bioimp_muscle	Clinical.Chemistry	Body composition	SEZ6L	SEZ6L	Proteome	Tissue-enriched	2.9827241550752046e-4	0.040818633873741995	0.003679052315844568	5.605100082834329
Bioimp_muscle	Bioimp_muscle	Clinical.Chemistry	Body composition	lipid.113	SM(d18:0/18:0)	Lipidome	SM	0.002168023776840347	-0.07306343112348779	0.021881984425415002	3.8220916096810598
Bioimp_muscle	Bioimp_muscle	Clinical.Chemistry	Body composition	SSC4D	SSC4D	Proteome	Tissue-enhanced	5.398259895728083e-8	-0.0456467667975816	2.3034896266714505e-6	12.981085355870594
Bioimp_muscle	Bioimp_muscle	Clinical.Chemistry	Body composition	STC1	STC1	Proteome	Tissue-enhanced	0.0059425298627270836	-0.03963140715976067	0.03630496917990067	3.315800655071905
Bioimp_muscle	Bioimp_muscle	Clinical.Chemistry	Body composition	STX6	STX6	Proteome	Low-tissue-specificity	0.004505824550185308	-0.038248837370065056	0.029444512356767635	3.5252477238785347
Bioimp_muscle	Bioimp_muscle	Clinical.Chemistry	Body composition	ENSG00000175854	SWI5	Transcriptome	Low-tissue-specificity	4.8364513576370985e-5	-0.05603811801998626	0.009041020900341302	4.705983179500644
Bioimp_muscle	Bioimp_muscle	Clinical.Chemistry	Body composition	THOP1	THOP1	Proteome	Low-tissue-specificity	0.0011543163585239	-0.04151586165787205	0.01056847704771548	4.549879572005428
Bioimp_muscle	Bioimp_muscle	Clinical.Chemistry	Body composition	ENSG00000137076	TLN1	Transcriptome	Low-tissue-specificity	8.637521285266938e-5	-0.05944870699140203	0.013544601282677662	4.30176724037316
Bioimp_muscle	Bioimp_muscle	Clinical.Chemistry	Body composition	TNF-R1	TNFRSF1A	Proteome	Low-tissue-specificity	0.0026612539620318038	-0.040879359843782485	0.019821233152637403	3.9210015344255473
Bioimp_muscle	Bioimp_muscle	Clinical.Chemistry	Body composition	TRANCE	TNFSF11	Proteome	Tissue-enhanced	0.007612982542911396	-0.03770020155616624	0.0436991341593949	3.1304269903630364
Bioimp_muscle	Bioimp_muscle	Clinical.Chemistry	Body composition	TOP2B	TOP2B	Proteome	Low-tissue-specificity	0.004941597507910489	-0.034560678730260065	0.03162437153047421	3.45382720468609
Bioimp_muscle	Bioimp_muscle	Clinical.Chemistry	Body composition	ENSG00000198113	TOR4A	Transcriptome	Low-tissue-specificity	2.018565627594531e-4	-0.058940945035732495	0.024401331082420197	3.713117595612713
Bioimp_muscle	Bioimp_muscle	Clinical.Chemistry	Body composition	TPP1	TPP1	Proteome	Low-tissue-specificity	0.007146346483981336	-0.035883345808729906	0.041643721054120286	3.1786046767370775
Bioimp_muscle	Bioimp_muscle	Clinical.Chemistry	Body composition	VEGFD	VEGFD	Proteome	Tissue-enhanced	3.509039382725438e-5	0.044788741618436864	6.342277533351611e-4	7.36310243564571
Bioimp_muscle	Bioimp_muscle	Clinical.Chemistry	Body composition	VEGFD	VEGFD	Proteome	Tissue-enhanced	3.509039382725438e-5	0.044788741618436864	6.342277533351611e-4	7.36310243564571
Bioimp_muscle	Bioimp_muscle	Clinical.Chemistry	Body composition	WIF-1	WIF1	Proteome	Tissue-enhanced	8.111964752734498e-6	0.05622781798698276	1.8538065635064342e-4	8.59309924495406
BMI	BMI	Clinical.Chemistry	BMI	ENSG00000108846	ABCC3	Transcriptome	Tissue-enhanced	2.9120888181445543e-4	0.08709022348256532	0.031544647759828875	3.45635134749754
BMI	BMI	Clinical.Chemistry	BMI	ENSG00000173210	ABLIM3	Transcriptome	Tissue-enhanced	5.730791786724211e-5	0.0929236004245872	0.01011368877596228	4.593865448405248
BMI	BMI	Clinical.Chemistry	BMI	ACE2	ACE2	Proteome	Tissue-enriched	1.4741060965307111e-5	0.08525599211255505	3.061951887907912e-4	8.091287787500349
BMI	BMI	Clinical.Chemistry	BMI	ENSG00000103740	ACSBG1	Transcriptome	Group-enriched	1.711525736862532e-4	0.08560995613860531	0.021762493473101836	3.8275672738027815
BMI	BMI	Clinical.Chemistry	BMI	ENSG00000133627	ACTR3B	Transcriptome	Tissue-enhanced	3.976950365060828e-4	0.0683244704985514	0.03885414865480259	3.247940421388346
BMI	BMI	Clinical.Chemistry	BMI	ENSG00000115170	ACVR1	Transcriptome	Low-tissue-specificity	7.295198070238365e-5	0.07666068639978683	0.012033291351167555	4.420078191140139
BMI	BMI	Clinical.Chemistry	BMI	ADAM 22	ADAM22	Proteome	Tissue-enhanced	3.2488913045312316e-4	0.07602326854535071	0.003940786244061241	5.536375021250348
BMI	BMI	Clinical.Chemistry	BMI	ADAM-TS 15	ADAMTS15	Proteome	Tissue-enhanced	0.0012502269912232347	0.06410148623644009	0.011212306260662904	4.490743330617148
BMI	BMI	Clinical.Chemistry	BMI	ENSG00000197381	ADARB1	Transcriptome	Tissue-enhanced	1.7422447028972243e-4	0.07520292192839687	0.022000987497831723	3.8166679403661012
BMI	BMI	Clinical.Chemistry	BMI	ADM	ADM	Proteome	Tissue-enhanced	1.830660364299617e-6	0.09899504821226715	5.089772488429766e-5	9.885692333161238
BMI	BMI	Clinical.Chemistry	BMI	ENSG00000169877	AHSP	Transcriptome	Tissue-enriched	3.510042331259587e-4	0.07488018297752605	0.03567316911869128	3.3333564380660983
BMI	BMI	Clinical.Chemistry	BMI	ALDH1A1	ALDH1A1	Proteome	Tissue-enhanced	6.464676935525491e-7	0.08416135749953182	2.0783145003080165e-5	10.781368236147387
BMI	BMI	Clinical.Chemistry	BMI	AMN	AMN	Proteome	Tissue-enriched	7.273357828595211e-7	0.08088881411941391	2.3057287185134417e-5	10.67752869162501
BMI	BMI	Clinical.Chemistry	BMI	ENSG00000164236	ANKRD33B	Transcriptome	Tissue-enhanced	3.6517919415192596e-5	0.08519582413924545	0.007395029463390838	4.906947198595961
BMI	BMI	Clinical.Chemistry	BMI	ANXA1	ANXA1	Proteome	Tissue-enhanced	0.0038267694246850786	0.041055441792177697	0.026115043313531473	3.6452437585261723
BMI	BMI	Clinical.Chemistry	BMI	APBB1IP	APBB1IP	Proteome	Tissue-enhanced	3.682970264021715e-4	0.07437383075463072	0.004356006063970276	5.436199681816369
BMI	BMI	Clinical.Chemistry	BMI	APLP1	APLP1	Proteome	Tissue-enriched	1.2858080504084496e-4	-0.06842202304076161	0.001849202125402076	6.293001016487856
BMI	BMI	Clinical.Chemistry	BMI	N-CDase	ASAH2	Proteome	Tissue-enriched	0.0014835295772947967	0.051804269588756724	0.012765703577737635	4.360993112084339
BMI	BMI	Clinical.Chemistry	BMI	AZU1	AZU1	Proteome	Tissue-enriched	1.8349400785504265e-4	0.07587500637150728	0.0024723174491660875	6.002599329684125
BMI	BMI	Clinical.Chemistry	BMI	BCAN	BCAN	Proteome	Tissue-enriched	0.008807807379028447	-0.048300164753119296	0.04868320536422037	3.0224211674220665
BMI	BMI	Clinical.Chemistry	BMI	CA5A	CA5A	Proteome	Tissue-enriched	6.573710414383747e-12	0.144102630778529	5.280932258067997e-10	21.36174828377985
BMI	BMI	Clinical.Chemistry	BMI	ENSG00000160014	CALM3	Transcriptome	Tissue-enhanced	4.619353587886453e-4	0.07411263341014457	0.042907995642978196	3.148697091790303
BMI	BMI	Clinical.Chemistry	BMI	CAPG	CAPG	Proteome	Tissue-enhanced	3.534978022848348e-4	0.07115120673315199	0.004206734738797083	5.471068528703665
BMI	BMI	Clinical.Chemistry	BMI	ENSG00000014216	CAPN1	Transcriptome	Low-tissue-specificity	2.951396136365591e-4	0.07258793678670807	0.031836501163634595	3.4471418121208948
BMI	BMI	Clinical.Chemistry	BMI	CCDC80	CCDC80	Proteome	Tissue-enhanced	0.005038497520737581	0.05977266005644796	0.03207262461213256	3.439752428521877
BMI	BMI	Clinical.Chemistry	BMI	CCL3	CCL3	Proteome	Tissue-enhanced	1.9411106722877285e-5	0.0842782319100573	3.862086280492286e-4	7.85913284733586
BMI	BMI	Clinical.Chemistry	BMI	CCL3	CCL3	Proteome	Tissue-enhanced	1.9411106722877285e-5	0.0842782319100573	3.862086280492286e-4	7.85913284733586
BMI	BMI	Clinical.Chemistry	BMI	CCL4	CCL4	Proteome	Group-enriched	0.0026468243629100326	0.0631988278103374	0.01975641793418964	3.9242768817295004
BMI	BMI	Clinical.Chemistry	BMI	CD163	CD163	Proteome	Tissue-enhanced	1.0922011202999176e-5	0.09414873948098608	2.3888488564561042e-4	8.339528772081758
BMI	BMI	Clinical.Chemistry	BMI	CD83	CD83	Proteome	Tissue-enhanced	4.5480299934412804e-4	0.0756428601519539	0.005121142280272373	5.274377763198487
BMI	BMI	Clinical.Chemistry	BMI	CD99L2	CD99L2	Proteome	Tissue-enhanced	2.2037823766728834e-5	0.0823335500779827	4.2946083278747483e-4	7.752980013276899
BMI	BMI	Clinical.Chemistry	BMI	ENSG00000081377	CDC14B	Transcriptome	Low-tissue-specificity	5.110212710636245e-4	0.0802704657695315	0.04576688728992914	3.08419443427769
BMI	BMI	Clinical.Chemistry	BMI	CDCP1	CDCP1	Proteome	Low-tissue-specificity	2.1665313331209606e-4	0.07740093181178084	0.002833003170257213	5.866417939088421
BMI	BMI	Clinical.Chemistry	BMI	CDH2	CDH2	Proteome	Tissue-enhanced	0.005147657159066704	0.05964014058063438	0.032593512815369895	3.423642003804849
BMI	BMI	Clinical.Chemistry	BMI	CDHR5	CDHR5	Proteome	Tissue-enriched	2.1639937857497501e-10	0.12865514262573366	1.3966554977895645e-8	18.086600295527784
BMI	BMI	Clinical.Chemistry	BMI	CDON	CDON	Proteome	Low-tissue-specificity	0.0016125464314794837	0.05874898903826726	0.01356382366680772	4.300349054891147
BMI	BMI	Clinical.Chemistry	BMI	lipid.155	Cer(d18:0/20:0)	Lipidome	Cer	0.005426771489690708	0.06797859612233068	0.04440554468049289	3.1143909371495586
BMI	BMI	Clinical.Chemistry	BMI	lipid.158	Cer(d18:0/22:0)	Lipidome	Cer	0.0017206143377973817	0.10041848664491773	0.018016865119270278	4.016447008680072
BMI	BMI	Clinical.Chemistry	BMI	lipid.166	Cer(d18:0/24:0)	Lipidome	Cer	0.002778368888823331	0.09995240045423645	0.026496596738949014	3.6307389791824702
BMI	BMI	Clinical.Chemistry	BMI	lipid.165	Cer(d18:0/24:1)	Lipidome	Cer	0.0049053269708682675	0.08942827773349331	0.04125811469594873	3.1879074656464823
BMI	BMI	Clinical.Chemistry	BMI	lipid.153	Cer(d18:1/18:0)	Lipidome	Cer	0.0022060008027140455	0.09525064920177606	0.02211173494251444	3.811646818511304
BMI	BMI	Clinical.Chemistry	BMI	CES1	CES1	Proteome	Tissue-enriched	1.1998945876897197e-11	0.14404277763614917	9.063451551527081e-10	20.821600916482456
BMI	BMI	Clinical.Chemistry	BMI	CES2	CES2	Proteome	Group-enriched	1.2547695072496278e-4	0.07717002990821778	0.0018129640506354967	6.312792176068178
BMI	BMI	Clinical.Chemistry	BMI	ENSG00000156206	CFAP161	Transcriptome	Tissue-enhanced	1.1632722269277893e-4	0.08995445305699534	0.016741874129126685	4.089842265042354
BMI	BMI	Clinical.Chemistry	BMI	CFC1	CFC1	Proteome	Group-enriched	0.005472848640012865	0.058508650478259414	0.03412858415841447	3.3776200007090993
BMI	BMI	Clinical.Chemistry	BMI	CHL1	CHL1	Proteome	Tissue-enhanced	3.3908558678007964e-4	-0.07034947520833974	0.004079843228503444	5.501696715690713
BMI	BMI	Clinical.Chemistry	BMI	CHRDL2	CHRDL2	Proteome	Tissue-enhanced	1.7459305699489607e-5	0.09191712468420132	3.5209427949909873e-4	7.951611578742693
BMI	BMI	Clinical.Chemistry	BMI	ENSG00000073464	CLCN4	Transcriptome	Tissue-enhanced	3.1114810557669765e-5	0.09348532627400573	0.00659659603263157	5.021201515627474
BMI	BMI	Clinical.Chemistry	BMI	CLEC4C	CLEC4C	Proteome	Tissue-enriched	0.005801272053097641	0.05461533446175898	0.03565563104173891	3.333848191110208
BMI	BMI	Clinical.Chemistry	BMI	CLEC4D	CLEC4D	Proteome	Group-enriched	0.0017654371832942126	0.062291323341758235	0.014513738577421383	4.2326595900411
BMI	BMI	Clinical.Chemistry	BMI	CLEC7A	CLEC7A	Proteome	Group-enriched	2.0188487172678894e-5	0.07289436867042152	3.9934839458262043e-4	7.825676352685029
BMI	BMI	Clinical.Chemistry	BMI	CLMP	CLMP	Proteome	Low-tissue-specificity	9.25042377286158e-9	0.10812231300371916	4.6106272766867165e-7	14.589731734510668
BMI	BMI	Clinical.Chemistry	BMI	ENSG00000166091	CMTM5	Transcriptome	Group-enriched	1.2240404204857228e-4	0.08832090558654494	0.017360001301478703	4.053586494779965
BMI	BMI	Clinical.Chemistry	BMI	COL4A1	COL4A1	Proteome	Tissue-enhanced	3.670050247065451e-9	-0.12086340770337296	1.976385733995404e-7	15.436825861171696
BMI	BMI	Clinical.Chemistry	BMI	ENSG00000163359	COL6A3	Transcriptome	Low-tissue-specificity	2.1385884833456198e-4	0.0810170093699803	0.025429864067478956	3.6718310449230342
BMI	BMI	Clinical.Chemistry	BMI	COLEC12	COLEC12	Proteome	Tissue-enhanced	0.003975862662178823	0.057845715642677875	0.026874659079807836	3.6165714780172697
BMI	BMI	Clinical.Chemistry	BMI	COMP	COMP	Proteome	Tissue-enhanced	4.982390951067424e-4	0.07662898989494973	0.005501578002954204	5.202720318266372
BMI	BMI	Clinical.Chemistry	BMI	CPM	CPM	Proteome	Tissue-enhanced	3.770616364872564e-9	0.12338204507004388	2.0273446288106943e-7	15.411368778793209
BMI	BMI	Clinical.Chemistry	BMI	CRELD2	CRELD2	Proteome	Tissue-enhanced	0.00458897481761062	0.05226079534077623	0.02986595086215436	3.511036214625506
BMI	BMI	Clinical.Chemistry	BMI	CRH	CRH	Proteome	Tissue-enriched	4.718953307478162e-4	-0.07261764575289754	0.005275524028288127	5.244677262698513
BMI	BMI	Clinical.Chemistry	BMI	CRHBP	CRHBP	Proteome	Tissue-enhanced	0.004809669491069212	0.056498068979710776	0.03097654440665874	3.4745249929307525
BMI	BMI	Clinical.Chemistry	BMI	ENSG00000103653	CSK	Transcriptome	Tissue-enhanced	5.788437871741332e-4	0.06947957027917888	0.049681322264482984	3.0021262260814137
BMI	BMI	Clinical.Chemistry	BMI	CSTB	CSTB	Proteome	Tissue-enhanced	1.0788794794448084e-5	0.08871313930190447	0.00023672945493062114	8.348592609259763
BMI	BMI	Clinical.Chemistry	BMI	ENSG00000144677	CTDSPL	Transcriptome	Low-tissue-specificity	5.286414505434242e-4	0.0820812531323269	0.046775503522928884	3.062395642092561
BMI	BMI	Clinical.Chemistry	BMI	ENSG00000064601	CTSA	Transcriptome	Tissue-enhanced	2.811632924703204e-5	0.09397999329067566	0.006101563354271216	5.09921025305348
BMI	BMI	Clinical.Chemistry	BMI	CTSO	CTSO	Proteome	Low-tissue-specificity	3.413522562725908e-5	0.08454175888947699	6.20401740754189e-4	7.385143320808011
BMI	BMI	Clinical.Chemistry	BMI	ENSG00000085733	CTTN	Transcriptome	Low-tissue-specificity	1.9125334695316415e-4	0.08604537872469885	0.02351703762506615	3.7500301151994586
BMI	BMI	Clinical.Chemistry	BMI	ENSG00000163735	CXCL5	Transcriptome	Tissue-enhanced	5.681111950150055e-4	0.076534784166254	0.04911721727674043	3.013545648280166
BMI	BMI	Clinical.Chemistry	BMI	ENSG00000159348	CYB5R1	Transcriptome	Tissue-enhanced	3.778314925616772e-4	0.07727675149023837	0.03748239800838023	3.283883842645267
BMI	BMI	Clinical.Chemistry	BMI	ENSG00000188215	DCUN1D3	Transcriptome	Tissue-enhanced	5.215454349626556e-4	0.06772180287230303	0.04644090799311025	3.069574570381692
BMI	BMI	Clinical.Chemistry	BMI	DDAH1	DDAH1	Proteome	Tissue-enhanced	8.598266305941035e-4	0.07032824898987361	0.008351692979159	4.785291008675691
BMI	BMI	Clinical.Chemistry	BMI	DLK-1	DLK1	Proteome	Group-enriched	1.2328573386124317e-8	0.12268231873409971	6.030403331648372e-7	14.321281754952219
BMI	BMI	Clinical.Chemistry	BMI	ENSG00000158856	DMTN	Transcriptome	Tissue-enhanced	2.1842746968148944e-4	0.08392592418209054	0.025864293275439466	3.6548918994862887
BMI	BMI	Clinical.Chemistry	BMI	ENSG00000138798	EGF	Transcriptome	Group-enriched	5.095671171127929e-6	0.10157778949135175	0.0017207262896087915	6.365008815883571
BMI	BMI	Clinical.Chemistry	BMI	EGLN1	EGLN1	Proteome	Group-enriched	0.0024085089076712907	0.058398227098258926	0.01835520337627527	3.997842181938076
BMI	BMI	Clinical.Chemistry	BMI	ENSG00000013016	EHD3	Transcriptome	Tissue-enhanced	1.4101886189846484e-4	0.09083844756100674	0.01912378255584951	3.956822558506227
BMI	BMI	Clinical.Chemistry	BMI	ENSG00000164181	ELOVL7	Transcriptome	Low-tissue-specificity	2.4370890617485166e-4	0.08302398467928315	0.027963967913335788	3.576838457760614
BMI	BMI	Clinical.Chemistry	BMI	ENSG00000149218	ENDOD1	Transcriptome	Low-tissue-specificity	1.0907613290925921e-4	0.0898283350844744	0.01599394020843263	4.135545365454278
BMI	BMI	Clinical.Chemistry	BMI	ENPP7	ENPP7	Proteome	Tissue-enriched	5.21514385948611e-6	0.09177706136410825	1.2637007924100408e-4	8.976295819138377
BMI	BMI	Clinical.Chemistry	BMI	ERBB2	ERBB2	Proteome	Low-tissue-specificity	1.0456216766560408e-5	0.09424092456724027	2.3072702805479242e-4	8.374275242929096
BMI	BMI	Clinical.Chemistry	BMI	ENSG00000149564	ESAM	Transcriptome	Tissue-enhanced	1.7187037477592367e-4	0.08682484311259767	0.021816056977472974	3.825109021713576
BMI	BMI	Clinical.Chemistry	BMI	ESM-1	ESM1	Proteome	Tissue-enhanced	5.9056833219728475e-5	-0.0832123176773309	9.840499754943729e-4	6.923833874097656
BMI	BMI	Clinical.Chemistry	BMI	EZR	EZR	Proteome	Low-tissue-specificity	1.0297302053337373e-5	0.09174642734985766	2.2799642458174097e-4	8.386180610791822
BMI	BMI	Clinical.Chemistry	BMI	F7	F7	Proteome	Tissue-enriched	0.0030342716912553323	0.0604437314377553	0.021929493794303645	3.8199227996138436
BMI	BMI	Clinical.Chemistry	BMI	FABP4	FABP4	Proteome	Group-enriched	1.4193539220983655e-10	0.10920925629382235	9.446312204343546e-9	18.477641414531956
BMI	BMI	Clinical.Chemistry	BMI	ENSG00000165716	FAM69B	Transcriptome	Low-tissue-specificity	2.698640188433859e-4	0.08475589066838266	0.02992492120063324	3.5090636607701975
BMI	BMI	Clinical.Chemistry	BMI	FBP1	FBP1	Proteome	Tissue-enhanced	1.590974723228524e-5	0.07816328266833286	3.258491841659764e-4	8.029075908899388
BMI	BMI	Clinical.Chemistry	BMI	ENSG00000156804	FBXO32	Transcriptome	Tissue-enriched	2.4900443199123345e-5	-0.08930761081028271	0.005563093897338894	5.191600869128157
BMI	BMI	Clinical.Chemistry	BMI	FCER2	FCER2	Proteome	Group-enriched	0.00692780749875547	0.05105209122728793	0.04071070630335788	3.2012641669897035
BMI	BMI	Clinical.Chemistry	BMI	FCN2	FCN2	Proteome	Tissue-enriched	0.0022218104967865696	0.06454776384151881	0.017330525267708306	4.0552858659789095
BMI	BMI	Clinical.Chemistry	BMI	FCRL1	FCRL1	Proteome	Group-enriched	6.109976991428604e-5	0.08028668485184492	0.0010111819410632836	6.896635393648001
BMI	BMI	Clinical.Chemistry	BMI	ENSG00000149781	FERMT3	Transcriptome	Tissue-enhanced	1.129456292561846e-5	0.09357525630201766	0.0030921523023284886	5.778887892572084
BMI	BMI	Clinical.Chemistry	BMI	FGF-21	FGF21	Proteome	Tissue-enriched	2.888401643968001e-5	0.08674700348157831	5.427397299304099e-4	7.518880671668808
BMI	BMI	Clinical.Chemistry	BMI	FGF-21	FGF21	Proteome	Tissue-enriched	2.888401643968001e-5	0.08674700348157831	5.427397299304099e-4	7.518880671668808
BMI	BMI	Clinical.Chemistry	BMI	FGF-21	FGF21	Proteome	Tissue-enriched	2.888401643968001e-5	0.08674700348157831	5.427397299304099e-4	7.518880671668808
BMI	BMI	Clinical.Chemistry	BMI	FGF-23	FGF23	Proteome	Tissue-enhanced	1.2461297179773247e-4	0.07479714671389064	0.001804298593349526	6.317583353660409
BMI	BMI	Clinical.Chemistry	BMI	FGF-23	FGF23	Proteome	Tissue-enhanced	1.2461297179773247e-4	0.07479714671389064	0.001804298593349526	6.317583353660409
BMI	BMI	Clinical.Chemistry	BMI	ENSG00000022267	FHL1	Transcriptome	Group-enriched	5.8054187919293624e-6	0.09961021394499638	0.001909367457305379	6.260983265959545
BMI	BMI	Clinical.Chemistry	BMI	ENSG00000109536	FRG1	Transcriptome	Low-tissue-specificity	5.307127286463077e-4	-0.07348904269101855	0.04688627079182223	3.0600303800346076
BMI	BMI	Clinical.Chemistry	BMI	FUCA1	FUCA1	Proteome	Low-tissue-specificity	0.0022579426156352674	0.061013744250099367	0.017515175453145793	4.044687605075079
BMI	BMI	Clinical.Chemistry	BMI	FURIN	FURIN	Proteome	Group-enriched	1.8744753531757284e-14	0.1527723826290212	1.8658407436771345e-12	27.0073093635137
BMI	BMI	Clinical.Chemistry	BMI	ENSG00000185340	GAS2L1	Transcriptome	Tissue-enhanced	4.1922642381762886e-4	0.0819578609934079	0.04014283990712471	3.2153111880636795
BMI	BMI	Clinical.Chemistry	BMI	ENSG00000102145	GATA1	Transcriptome	Group-enriched	3.069166310904864e-4	0.08157710573001219	0.032702719569502506	3.420297037274061
BMI	BMI	Clinical.Chemistry	BMI	GH	GH1	Proteome	Tissue-enriched	3.4543757802932755e-5	-0.07236349833865303	6.260047658745914e-4	7.3761525736749585
BMI	BMI	Clinical.Chemistry	BMI	ENSG00000069966	GNB5	Transcriptome	Low-tissue-specificity	6.643687529698651e-5	0.08987713635206641	0.011269059551363158	4.485694401496368
BMI	BMI	Clinical.Chemistry	BMI	ENSG00000127920	GNG11	Transcriptome	Low-tissue-specificity	1.8425406256120246e-4	0.08509381782326496	0.022852829019512837	3.778680361011759
BMI	BMI	Clinical.Chemistry	BMI	ENSG00000185245	GP1BA	Transcriptome	Tissue-enriched	2.7715810908775874e-4	0.0861276636096027	0.03051037988899208	3.4896883290366776
BMI	BMI	Clinical.Chemistry	BMI	ENSG00000061918	GUCY1B3	Transcriptome	Tissue-enhanced	4.408878266077521e-5	0.09324114217539431	0.008437128290321103	4.775113278234378
BMI	BMI	Clinical.Chemistry	BMI	HAOX1	HAO1	Proteome	Tissue-enriched	2.0380764729681466e-8	0.11775591739240646	9.545131267500476e-7	13.86206444138691
BMI	BMI	Clinical.Chemistry	BMI	ENSG00000108840	HDAC5	Transcriptome	Low-tissue-specificity	5.419840847921124e-4	0.06136429195586767	0.047563813936132335	3.045683018277791
BMI	BMI	Clinical.Chemistry	BMI	HGF	HGF	Proteome	Tissue-enhanced	5.0786912576337465e-8	0.10986047330721507	2.189795548931475e-6	13.031702375146162
BMI	BMI	Clinical.Chemistry	BMI	HGF	HGF	Proteome	Tissue-enhanced	5.0786912576337465e-8	0.10986047330721507	2.189795548931475e-6	13.031702375146162
BMI	BMI	Clinical.Chemistry	BMI	POS_T067	HMDB0000070	Metabolome	Amino compounds	5.781717677197378e-4	0.0775425040334593	0.013873037309343788	4.277808084537797
BMI	BMI	Clinical.Chemistry	BMI	POS_T047	HMDB0000159	Metabolome	Amino compounds	3.908355913812778e-6	0.0876554579593119	3.1265086789820327e-4	8.070423428013022
BMI	BMI	Clinical.Chemistry	BMI	Meta61	HMDB00005	Metabolome	Organic acids	8.489575147735448e-4	0.06525572548601523	0.018055852101632793	4.014285430593007
BMI	BMI	Clinical.Chemistry	BMI	POS_T133	HMDB0000594	Metabolome	peptide	6.196147678546539e-7	0.09797746759385481	6.287850664189028e-5	9.67430615945915
BMI	BMI	Clinical.Chemistry	BMI	POS_T061	HMDB0000696	Metabolome	Amino compounds	1.2147744887330615e-4	0.08140984867731632	0.004700039247366109	5.360184419797562
BMI	BMI	Clinical.Chemistry	BMI	POS_T048	HMDB0000763	Metabolome	Amino compounds	2.2855486594720772e-4	0.07228416288807792	0.007183904184701702	4.935912285389986
BMI	BMI	Clinical.Chemistry	BMI	POS_T056	HMDB0000812	Metabolome	Amino compounds	3.3165078023448134e-5	0.09011793468622672	0.0017634090437677109	6.340506386727634
BMI	BMI	Clinical.Chemistry	BMI	POS_T046	HMDB0000929	Metabolome	Amino compounds	0.002694590212291794	0.06822287737905909	0.040348421231104534	3.210203011893996
BMI	BMI	Clinical.Chemistry	BMI	NEG_T074	HMDB0002759	Metabolome	steroids	0.003137945600204614	0.05466387861790759	0.044724539256848904	3.107232951331889
BMI	BMI	Clinical.Chemistry	BMI	POS_T098	HMDB0002815	Metabolome	Lyso_LP	7.540132906815068e-5	-0.08440960018904632	0.0032689534653171093	5.7232853864845135
BMI	BMI	Clinical.Chemistry	BMI	Meta93	HMDB00076	Metabolome	nucleotides	5.902102132918502e-4	-0.0632578549307627	0.014088095669153183	4.262425116985538
BMI	BMI	Clinical.Chemistry	BMI	Meta35	HMDB00094	Metabolome	Organic acids	1.0173844995277341e-4	-0.08301106862657066	0.0041156563387501205	5.492956958483002
BMI	BMI	Clinical.Chemistry	BMI	POS_T096	HMDB0010382	Metabolome	Lyso_LP	9.420004383872617e-6	-0.09229684046298518	6.3063501374579e-4	7.368783287900942
BMI	BMI	Clinical.Chemistry	BMI	POS_T134	HMDB0011170	Metabolome	peptide	6.196147678546539e-7	0.09797746759385481	6.287850664189028e-5	9.67430615945915
BMI	BMI	Clinical.Chemistry	BMI	NEG_T098	HMDB0011170	Metabolome	peptides	7.09744828952903e-5	0.08362326825582095	0.0031432315255298265	5.762503860014077
BMI	BMI	Clinical.Chemistry	BMI	NEG_T095	HMDB0011171	Metabolome	peptides	9.158482590346077e-5	0.07273768690820695	0.003773677316054663	5.579705337531581
BMI	BMI	Clinical.Chemistry	BMI	POS_T135	HMDB0011171	Metabolome	peptide	8.977344139984141e-4	0.05740217639348217	0.01873427198378124	3.977400706110064
BMI	BMI	Clinical.Chemistry	BMI	POS_T141	HMDB0011172	Metabolome	peptide	2.026312227057499e-4	0.06914538967348002	0.006659001022031359	5.011785802372456
BMI	BMI	Clinical.Chemistry	BMI	POS_T130	HMDB0011177	Metabolome	peptide	1.7112979536316444e-4	0.07361169714619983	0.005970177903534504	5.120978552434606
BMI	BMI	Clinical.Chemistry	BMI	POS_T136	HMDB0011741	Metabolome	peptide	0.0010869510548047027	0.06272251678544426	0.021525834183227247	3.8385014752623667
BMI	BMI	Clinical.Chemistry	BMI	Meta24	HMDB00148	Metabolome	Amino acids	9.79699229960997e-9	0.11235813277670592	2.0230789098694588e-6	13.110889994177823
BMI	BMI	Clinical.Chemistry	BMI	Meta55	HMDB00192	Metabolome	Amino acids	4.692691762457074e-4	0.058508240796222674	0.012042993209461731	4.419272264561652
BMI	BMI	Clinical.Chemistry	BMI	Meta58	HMDB00243	Metabolome	Organic acids	2.8401410992393017e-4	0.06641346986959373	0.008577902343773938	4.75856587745051
BMI	BMI	Clinical.Chemistry	BMI	POS_T139	HMDB0028903	Metabolome	peptide	2.026312227057499e-4	0.06914538967348002	0.006659001022031359	5.011785802372456
BMI	BMI	Clinical.Chemistry	BMI	POS_T140	HMDB0028925	Metabolome	peptide	2.026312227057499e-4	0.06914538967348002	0.006659001022031359	5.011785802372456
BMI	BMI	Clinical.Chemistry	BMI	NEG_T099	HMDB0028994	Metabolome	peptides	0.003468244649134603	0.05752323206268699	0.04778412123679354	3.0410618863714913
BMI	BMI	Clinical.Chemistry	BMI	NEG_T096	HMDB0029006	Metabolome	peptides	0.0025802245942721192	0.05758998172115979	0.039097447585049974	3.2416980932763257
BMI	BMI	Clinical.Chemistry	BMI	POS_T142	HMDB0034367	Metabolome	peptide	2.026312227057499e-4	0.06914538967348002	0.006659001022031359	5.011785802372456
BMI	BMI	Clinical.Chemistry	BMI	Meta63	HMDB00357	Metabolome	Organic acids	0.0033251565460576393	-0.059468874818864016	0.046670837425204885	3.064635775637259
BMI	BMI	Clinical.Chemistry	BMI	Meta101	HMDB00532	Metabolome	Amino acids	2.658357320729986e-6	-0.10250469735624305	2.2917362941186323e-4	8.381030634665077
BMI	BMI	Clinical.Chemistry	BMI	POS_T021	HMDB00552	Metabolome	Carnitines	0.0028206534973855705	0.06705327106332226	0.04177578185123066	3.1754384889072798
BMI	BMI	Clinical.Chemistry	BMI	POS_T044	HMDB0061115	Metabolome	Amino compounds	3.881055554011113e-4	0.07479753671833587	0.010458826340467884	4.56030903118494
BMI	BMI	Clinical.Chemistry	BMI	POS_T114	HMDB0061880	Metabolome	nucleotides	0.0025487978678903557	0.05892709456530488	0.038944142591513256	3.245626900733609
BMI	BMI	Clinical.Chemistry	BMI	POS_T049	HMDB0062557	Metabolome	Amino compounds	5.242230266017101e-5	0.08750926988926888	0.0024892183768502056	5.995786522663406
BMI	BMI	Clinical.Chemistry	BMI	Meta14	HMDB00744	Metabolome	Organic acids	0.0017879446481538796	-0.06156972263212318	0.03075644849184433	3.4816555996632124
BMI	BMI	Clinical.Chemistry	BMI	POS_T003	HMDB00824	Metabolome	Carnitines	7.267542047479663e-5	0.07495552948902745	0.003186772326449169	5.748746684301099
BMI	BMI	Clinical.Chemistry	BMI	Meta52	HMDB00929	Metabolome	Amino acids	9.848553720863509e-4	0.06193149553535612	0.020060910875753665	3.9089820899142516
BMI	BMI	Clinical.Chemistry	BMI	Meta86	HMDB01492	Metabolome	co-factors/vitamins	3.3777040441987057e-4	0.0701512774489879	0.00955169524218548	4.651036627972206
BMI	BMI	Clinical.Chemistry	BMI	POS_T002	HMDB02013	Metabolome	Carnitines	2.7526220754875143e-4	0.0833116828885247	0.008364299698754794	4.783782666068844
BMI	BMI	Clinical.Chemistry	BMI	Meta103	HMDB02108	Metabolome	Amino acids	0.0021510503368100554	-0.058196889311751404	0.03454471527444518	3.3655006992393295
BMI	BMI	Clinical.Chemistry	BMI	NEG_T059	HMDB12454	Metabolome	Bile acids	2.655474579901626e-4	0.07565868295569292	0.008158922675514355	4.808643143781712
BMI	BMI	Clinical.Chemistry	BMI	POS_T015	HMDB13324	Metabolome	Carnitines	3.02370754012737e-4	0.07545611145020212	0.008951109665475385	4.715977769411557
BMI	BMI	Clinical.Chemistry	BMI	HSD11B1	HSD11B1	Proteome	Tissue-enriched	0.004254784983274783	-0.05767474461406263	0.028179799980401092	3.5691498704643627
BMI	BMI	Clinical.Chemistry	BMI	IFNLR1	IFNLR1	Proteome	Low-tissue-specificity	8.213690335650078e-4	0.06475564487335997	0.008072303265393349	4.819316426592791
BMI	BMI	Clinical.Chemistry	BMI	IGF2R	IGF2R	Proteome	Low-tissue-specificity	0.001360739773746032	0.0690288109905654	0.011964557650073919	4.425806528629171
BMI	BMI	Clinical.Chemistry	BMI	IGFBP-1	IGFBP1	Proteome	Group-enriched	1.8514208127608244e-10	-0.1221892453883453	1.2202936175536692e-8	18.221589244037652
BMI	BMI	Clinical.Chemistry	BMI	IGFBP-2	IGFBP2	Proteome	Tissue-enhanced	2.711174375483928e-13	-0.14316221592772554	2.474997741384285e-11	24.422196539486272
BMI	BMI	Clinical.Chemistry	BMI	IGSF3	IGSF3	Proteome	Tissue-enhanced	9.66838980140707e-8	0.11628714906424163	3.897262864222434e-6	12.455236080912977
BMI	BMI	Clinical.Chemistry	BMI	IL-10RB	IL10RB	Proteome	Low-tissue-specificity	2.9811288773791734e-5	0.08895269088205193	5.5648825659639e-4	7.4938644897239985
BMI	BMI	Clinical.Chemistry	BMI	IL-12B	IL12B	Proteome	Tissue-enhanced	1.8124587323041296e-4	0.07358130007116165	0.0024468551221165516	6.012951702601889
BMI	BMI	Clinical.Chemistry	BMI	IL16	IL16	Proteome	Tissue-enhanced	0.0015433582082912563	0.06792690104346595	0.013163461390826896	4.330310364050549
BMI	BMI	Clinical.Chemistry	BMI	IL17RB	IL17RB	Proteome	Tissue-enhanced	4.4594538928767465e-5	-0.07429544798910541	7.736518028993795e-4	7.164388652650154
BMI	BMI	Clinical.Chemistry	BMI	IL18	IL18	Proteome	Tissue-enhanced	0.004016018276764828	0.058760128204442125	0.02707687320522173	3.6090753026998796
BMI	BMI	Clinical.Chemistry	BMI	IL18	IL18	Proteome	Tissue-enhanced	0.004016018276764828	0.058760128204442125	0.02707687320522173	3.6090753026998796
BMI	BMI	Clinical.Chemistry	BMI	IL-18R1	IL18R1	Proteome	Tissue-enhanced	3.632924126507006e-6	0.09688980256111283	9.165872724182992e-5	9.297438364624151
BMI	BMI	Clinical.Chemistry	BMI	IL-1ra	IL1RN	Proteome	Tissue-enhanced	1.5134195132110585e-9	0.11868971529108684	8.611861503341993e-8	16.26754024640237
BMI	BMI	Clinical.Chemistry	BMI	IL6	IL6	Proteome	Tissue-enhanced	6.3755542491350915e-6	0.08270192906341531	1.5074388723959161e-4	8.799928272170213
BMI	BMI	Clinical.Chemistry	BMI	IL6	IL6	Proteome	Tissue-enhanced	6.3755542491350915e-6	0.08270192906341531	1.5074388723959161e-4	8.799928272170213
BMI	BMI	Clinical.Chemistry	BMI	IL6	IL6	Proteome	Tissue-enhanced	6.3755542491350915e-6	0.08270192906341531	1.5074388723959161e-4	8.799928272170213
BMI	BMI	Clinical.Chemistry	BMI	IL6	IL6	Proteome	Tissue-enhanced	6.3755542491350915e-6	0.08270192906341531	1.5074388723959161e-4	8.799928272170213
BMI	BMI	Clinical.Chemistry	BMI	ENSG00000166333	ILK	Transcriptome	Low-tissue-specificity	1.647240988544804e-4	0.085662388903052	0.021206909934723513	3.853428210094029
BMI	BMI	Clinical.Chemistry	BMI	INHBC	INHBC	Proteome	Tissue-enriched	1.2432750098421836e-7	0.11038332285764459	4.88468301335234e-6	12.229406164369774
BMI	BMI	Clinical.Chemistry	BMI	ENSG00000138785	INTS12	Transcriptome	Low-tissue-specificity	7.691358480274204e-5	-0.07207740641996105	0.012478901997069459	4.383715900915461
BMI	BMI	Clinical.Chemistry	BMI	ENSG00000005961	ITGA2B	Transcriptome	Tissue-enhanced	2.0498579814180192e-4	0.08747793203334715	0.02468688645872017	3.701483088934626
BMI	BMI	Clinical.Chemistry	BMI	ITGA5	ITGA5	Proteome	Tissue-enhanced	5.648125718179051e-6	0.08590060273185447	1.356106246624959e-4	8.905722832559153
BMI	BMI	Clinical.Chemistry	BMI	ENSG00000259207	ITGB3	Transcriptome	Tissue-enhanced	2.5492040009798903e-4	0.08674920295580095	0.02886452255885251	3.545142031092697
BMI	BMI	Clinical.Chemistry	BMI	ENSG00000160145	KALRN	Transcriptome	Tissue-enhanced	4.1315460340163817e-4	0.07247408280979038	0.03980342566876938	3.223802298316101
BMI	BMI	Clinical.Chemistry	BMI	ENSG00000168280	KIF5C	Transcriptome	Tissue-enriched	5.322118853337531e-4	0.07250067383523708	0.046954272771381214	3.0585810706235566
BMI	BMI	Clinical.Chemistry	BMI	KYNU	KYNU	Proteome	Tissue-enhanced	2.863080798588252e-7	0.10685526229881714	1.0150706606998971e-5	11.49796723844649
BMI	BMI	Clinical.Chemistry	BMI	ENSG00000149357	LAMTOR1	Transcriptome	Low-tissue-specificity	1.7421534286026681e-4	0.07610088134748152	0.022000987497831723	3.8166679403661012
BMI	BMI	Clinical.Chemistry	BMI	LDL receptor	LDLR	Proteome	Low-tissue-specificity	4.860774858715895e-14	0.1592593695689849	4.741616435036517e-12	26.074643018305785
BMI	BMI	Clinical.Chemistry	BMI	LEP	LEP	Proteome	Group-enriched	5.022987635321171e-32	0.18135652322968918	1.8440305789799507e-29	66.1630139888695
BMI	BMI	Clinical.Chemistry	BMI	Gal-1	LGALS1	Proteome	Low-tissue-specificity	1.5090545710605942e-5	0.08451367363834218	3.115002488824112e-4	8.074110420756632
BMI	BMI	Clinical.Chemistry	BMI	LILRA5	LILRA5	Proteome	Tissue-enhanced	2.8778338730106952e-6	0.09701750490022425	7.511850465774553e-5	9.496443629309445
BMI	BMI	Clinical.Chemistry	BMI	LILRB4	LILRB4	Proteome	Tissue-enhanced	0.0027612532142158334	0.06010501314299858	0.020427888892688404	3.890854209183119
BMI	BMI	Clinical.Chemistry	BMI	ENSG00000169756	LIMS1	Transcriptome	Low-tissue-specificity	1.6389507619854178e-4	0.08387388607483942	0.021153062556343524	3.855970582254237
BMI	BMI	Clinical.Chemistry	BMI	lipid.97	LPC(22:6)	Lipidome	LPC	2.3452161065200858e-5	-0.12068486766496103	4.89683607495763e-4	7.621751074401212
BMI	BMI	Clinical.Chemistry	BMI	lipid.61	LPE(16:0)	Lipidome	LPE	6.695845903845612e-4	-0.10184428448853483	0.00852166588147917	4.765143431258421
BMI	BMI	Clinical.Chemistry	BMI	LRP1	LRP1	Proteome	Low-tissue-specificity	0.006562958236345551	0.05704976718364985	0.03913930482188817	3.2406280784931427
BMI	BMI	Clinical.Chemistry	BMI	LRP11	LRP11	Proteome	Low-tissue-specificity	0.0059266381877667446	0.05789097413943254	0.03624346785003263	3.317496111159406
BMI	BMI	Clinical.Chemistry	BMI	ENSG00000171492	LRRC8D	Transcriptome	Tissue-enhanced	1.4242249710308817e-4	0.0772792683467134	0.019240038952828727	3.9507618091713286
BMI	BMI	Clinical.Chemistry	BMI	ENSG00000049323	LTBP1	Transcriptome	Low-tissue-specificity	5.637107911872339e-4	0.07916177826469181	0.04887087857173527	3.0185735901302353
BMI	BMI	Clinical.Chemistry	BMI	ENSG00000099785	MARCHF2	Transcriptome	Low-tissue-specificity	1.895296265167685e-4	0.0855927122557855	0.023344102537212925	3.7574108947673457
BMI	BMI	Clinical.Chemistry	BMI	MBL2	MBL2	Proteome	Tissue-enriched	1.6169599332463948e-5	-0.07013573316500082	3.299835387979582e-4	8.016467787178348
BMI	BMI	Clinical.Chemistry	BMI	MEP1B	MEP1B	Proteome	Tissue-enriched	7.710997567265792e-5	0.06357834907464803	0.00122393714059316	6.705682451935296
BMI	BMI	Clinical.Chemistry	BMI	ENSG00000205639	MFSD2B	Transcriptome	Tissue-enhanced	2.1873214527237258e-5	0.09560373887242204	0.005027750082626999	5.292782694615372
BMI	BMI	Clinical.Chemistry	BMI	ENSG00000161013	MGAT4B	Transcriptome	Tissue-enhanced	1.3760101840327475e-4	0.08478361932772047	0.018770893045058967	3.975447851195928
BMI	BMI	Clinical.Chemistry	BMI	ENSG00000074416	MGLL	Transcriptome	Low-tissue-specificity	1.9764446428018157e-4	0.08923274064940405	0.024067291199204668	3.726901571982707
BMI	BMI	Clinical.Chemistry	BMI	NEP	MME	Proteome	Tissue-enhanced	1.3762773830606256e-6	0.09595587525808216	3.972008657012331e-5	10.133653539280028
BMI	BMI	Clinical.Chemistry	BMI	MMP-9	MMP9	Proteome	Group-enriched	8.739338573307517e-4	0.06633270657021922	0.00846740176925468	4.77153157425435
BMI	BMI	Clinical.Chemistry	BMI	ENSG00000138722	MMRN1	Transcriptome	Low-tissue-specificity	7.21367961850725e-5	0.0932013930637961	0.011939023711738385	4.4279429405467825
BMI	BMI	Clinical.Chemistry	BMI	MPO	MPO	Proteome	Tissue-enriched	0.0016088761527070213	0.06503011490652973	0.01354296094815659	4.301888353857579
BMI	BMI	Clinical.Chemistry	BMI	MRC2	MRC2	Proteome	Low-tissue-specificity	0.0019326240830558105	0.06143789761746298	0.01556572283806193	4.162684036201437
BMI	BMI	Clinical.Chemistry	BMI	MSR1	MSR1	Proteome	Group-enriched	1.2032417987948415e-4	0.07939911331510051	0.0017526058658043292	6.346651532432497
BMI	BMI	Clinical.Chemistry	BMI	GDF-8	MSTN	Proteome	Tissue-enhanced	0.002118365483171465	0.06476064485654352	0.016691722669383836	4.092842330973658
BMI	BMI	Clinical.Chemistry	BMI	ENSG00000105887	MTPN	Transcriptome	Low-tissue-specificity	6.834321950050179e-5	0.08093931347617384	0.01147898599469485	4.467237219980117
BMI	BMI	Clinical.Chemistry	BMI	MUC-16	MUC16	Proteome	Group-enriched	0.0027146201821209633	0.06224915917637619	0.02016153192472785	3.9039788503361814
BMI	BMI	Clinical.Chemistry	BMI	MVK	MVK	Proteome	Low-tissue-specificity	6.297504058823306e-5	0.07213904112165735	0.0010386926742818614	6.8697924005310975
BMI	BMI	Clinical.Chemistry	BMI	IL12	IL12	Proteome	Tissue-enhanced	4.614113337640989e-4	0.06881926995614848	0.005182074262294035	5.262549866127839
BMI	BMI	Clinical.Chemistry	BMI	IL-27	IL-27	Proteome	Tissue-enhanced	0.003770929533694965	-0.058770212116579734	0.02583726191840528	3.655937568592214
BMI	BMI	Clinical.Chemistry	BMI	MIC-A/B	MIC-A/B	Proteome	Low-tissue-specificity	0.0030625452196668076	0.03141934507468642	0.022073341543142104	3.8133846635978674
BMI	BMI	Clinical.Chemistry	BMI	NEG_T070	NA	Metabolome	steroids	1.5476320444004677e-5	0.08174043967559225	9.610166050485755e-4	6.947518870216543
BMI	BMI	Clinical.Chemistry	BMI	NEG_T087	NA	Metabolome	steroids	5.488485778255379e-4	0.0748217283394135	0.013388738864840285	4.313341308566088
BMI	BMI	Clinical.Chemistry	BMI	NEG_T115	NA	Metabolome	Xeno	0.00256711951417726	-0.04762135911572231	0.03906553166433072	3.242514743890198
BMI	BMI	Clinical.Chemistry	BMI	POS_T083	NA	Metabolome	Lyso_LP	0.0036432498737493063	0.06030991592020898	0.049490022849042574	3.0059841883283585
BMI	BMI	Clinical.Chemistry	BMI	POS_T103	NA	Metabolome	Lyso_LP	3.189853824525044e-5	-0.08049241310590192	0.001711438491532938	6.370421038978752
BMI	BMI	Clinical.Chemistry	BMI	POS_T107	NA	Metabolome	Lyso_LP	0.0033191910243107942	-0.0559394915930018	0.04666461693330505	3.0647690688633284
BMI	BMI	Clinical.Chemistry	BMI	POS_T108	NA	Metabolome	Lyso_LP	4.7138087116925813e-4	-0.0665847149566928	0.012068131687767422	4.41718704559973
BMI	BMI	Clinical.Chemistry	BMI	POS_T137	NA	Metabolome	peptide	1.7248733907534e-6	0.09901005802856032	1.5708731562251094e-4	8.758708756748465
BMI	BMI	Clinical.Chemistry	BMI	POS_T147	NA	Metabolome	Lipids	1.0319189086800244e-4	-0.07914691364903123	0.004155521065589241	5.483317451656827
BMI	BMI	Clinical.Chemistry	BMI	POS_T154	NA	Metabolome	Lipids	0.0012883229422043496	-0.07278797035082113	0.024284929588597973	3.7178993025669325
BMI	BMI	Clinical.Chemistry	BMI	POS_T155	NA	Metabolome	Lipids	7.341920558309304e-4	-0.07039251188163344	0.016280850220035566	4.117765694953501
BMI	BMI	Clinical.Chemistry	BMI	POS_T157	NA	Metabolome	Lipids	0.0030387860399305115	0.0620230136860066	0.043803410132407426	3.128043607726149
BMI	BMI	Clinical.Chemistry	BMI	POS_T172	NA	Metabolome	Xeno	4.51724425003855e-5	0.08850862510711975	0.002216070183326923	6.112019839422212
BMI	BMI	Clinical.Chemistry	BMI	ENSG00000166886	NAB2	Transcriptome	Low-tissue-specificity	5.610729975001294e-4	-0.0741596082564772	0.04872422249184597	3.0215789907841506
BMI	BMI	Clinical.Chemistry	BMI	NADK	NADK	Proteome	Low-tissue-specificity	2.424583222703995e-4	0.07809610537736585	0.0031225997883651373	5.769089358632064
BMI	BMI	Clinical.Chemistry	BMI	NCAN	NCAN	Proteome	Tissue-enriched	4.318576707372248e-6	-0.08702180252519141	1.0692157066214887e-4	9.143414976732721
BMI	BMI	Clinical.Chemistry	BMI	NCF2	NCF2	Proteome	Group-enriched	0.0029869303921257065	0.055822287193963864	0.021674766726451834	3.831606518705541
BMI	BMI	Clinical.Chemistry	BMI	ENSG00000266412	NCOA4	Transcriptome	Tissue-enhanced	1.2019588514007546e-5	0.09507131085252706	0.0032491881668668962	5.729350108654597
BMI	BMI	Clinical.Chemistry	BMI	ENSG00000178057	NDUFAF3	Transcriptome	Low-tissue-specificity	2.822133705488091e-4	0.07393160710030972	0.030912976294953636	3.476579238410079
BMI	BMI	Clinical.Chemistry	BMI	NFATC3	NFATC3	Proteome	Tissue-enriched	7.641614107128801e-7	0.10783457146232309	2.415740637459181e-5	10.630919542705344
BMI	BMI	Clinical.Chemistry	BMI	NINJ1	NINJ1	Proteome	Tissue-enhanced	0.0077710807217050235	0.05366798831758981	0.044360514629736315	3.1154055153558957
BMI	BMI	Clinical.Chemistry	BMI	NMNAT1	NMNAT1	Proteome	Low-tissue-specificity	0.0014002204123989277	0.0669008516452041	0.012230864903887187	4.403792611923637
BMI	BMI	Clinical.Chemistry	BMI	NOMO1	NOMO1	Proteome	Tissue-enhanced	1.201837438965514e-6	0.09882559587304833	3.522157411258419e-5	10.253851762181599
BMI	BMI	Clinical.Chemistry	BMI	NOV	NOV	Proteome	Tissue-enriched	1.1336792924534052e-4	0.07976053129327283	0.001667730145781606	6.396291771238433
BMI	BMI	Clinical.Chemistry	BMI	ENSG00000154146	NRGN	Transcriptome	Tissue-enriched	1.1191296626661983e-4	0.08799541332529068	0.016303139013405566	4.116397612200545
BMI	BMI	Clinical.Chemistry	BMI	NTRK3	NTRK3	Proteome	Tissue-enhanced	0.002843051771724056	-0.06072054403948446	0.02086126662157806	3.8698611111389014
BMI	BMI	Clinical.Chemistry	BMI	OSM	OSM	Proteome	Tissue-enhanced	3.079976722961599e-5	0.0830593874398574	5.705727904251487e-4	7.468869806222429
BMI	BMI	Clinical.Chemistry	BMI	ENSG00000100266	PACSIN2	Transcriptome	Low-tissue-specificity	3.6687030466618436e-4	0.07604667686689086	0.03677042955495049	3.303061301524778
BMI	BMI	Clinical.Chemistry	BMI	PAMR1	PAMR1	Proteome	Low-tissue-specificity	4.5671562098564604e-5	0.0853698732718083	7.885902667581676e-4	7.1452636790288615
BMI	BMI	Clinical.Chemistry	BMI	lipid.143	PC(38:3)	Lipidome	PC	5.006057022085626e-4	0.1023318156006398	0.006675048876971788	5.009378752329855
BMI	BMI	Clinical.Chemistry	BMI	ENSG00000197461	PDGFA	Transcriptome	Tissue-enhanced	3.154614502307637e-4	0.07406340515825748	0.03326900514078147	3.4031290919903228
BMI	BMI	Clinical.Chemistry	BMI	PDGFC	PDGFC	Proteome	Low-tissue-specificity	0.0010124962135008222	0.06805531641120506	0.009502101627637457	4.656242280880217
BMI	BMI	Clinical.Chemistry	BMI	PDGFRB	PDGFRB	Proteome	Low-tissue-specificity	5.70455327604896e-4	0.07203853496045994	0.006122755672771568	5.09574301047183
BMI	BMI	Clinical.Chemistry	BMI	ENSG00000107438	PDLIM1	Transcriptome	Low-tissue-specificity	1.3196721813363388e-4	0.08564934615039967	0.018229317164120486	4.0047241477061695
BMI	BMI	Clinical.Chemistry	BMI	ENSG00000163737	PF4	Transcriptome	Group-enriched	2.5918423178368247e-5	0.09597589605737063	0.0057426568695018625	5.159833306490394
BMI	BMI	Clinical.Chemistry	BMI	PGLYRP1	PGLYRP1	Proteome	Tissue-enhanced	0.008748839751488997	0.051879721316521216	0.04845858854713919	3.027045690160334
BMI	BMI	Clinical.Chemistry	BMI	PILRB	PILRB	Proteome	Tissue-enhanced	0.004790243649247102	0.05656655449690875	0.030887346302661857	3.477408683716637
BMI	BMI	Clinical.Chemistry	BMI	ENSG00000137193	PIM1	Transcriptome	Low-tissue-specificity	1.4741456156853617e-4	0.07625485934752357	0.019682079839726713	3.9280467100291325
BMI	BMI	Clinical.Chemistry	BMI	ENSG00000102096	PIM2	Transcriptome	Tissue-enhanced	3.0957471081570086e-4	0.0686091033958665	0.03289066838855784	3.414566297049142
BMI	BMI	Clinical.Chemistry	BMI	ENSG00000168734	PKIG	Transcriptome	Low-tissue-specificity	4.227414011237187e-4	0.08363974029268223	0.04035934257580259	3.209932372633296
BMI	BMI	Clinical.Chemistry	BMI	t-PA	PLAT	Proteome	Tissue-enhanced	5.8367270397932905e-8	0.09240855771390855	2.4693622626099448e-006	12.911550633937336
BMI	BMI	Clinical.Chemistry	BMI	U-PAR	PLAUR	Proteome	Tissue-enhanced	0.003815178737973487	0.056407791501718534	0.026061991290894513	3.6472772984282105
BMI	BMI	Clinical.Chemistry	BMI	PLIN1	PLIN1	Proteome	Group-enriched	1.0421243608855553e-5	0.08644073715449949	2.3014366060384624e-4	8.37680683270847
BMI	BMI	Clinical.Chemistry	BMI	ENSG00000175482	POLD4	Transcriptome	Low-tissue-specificity	5.523070612023355e-5	0.08171574842050856	0.009879140767392994	4.617329737867255
BMI	BMI	Clinical.Chemistry	BMI	PON2	PON2	Proteome	Tissue-enhanced	7.104701819184048e-4	0.07068745920022901	0.00721715946178464	4.931293829835469
BMI	BMI	Clinical.Chemistry	BMI	PON3	PON3	Proteome	Tissue-enriched	9.16452954959596e-9	-0.10678487461419328	4.5744936824898427e-7	14.59759962884929
BMI	BMI	Clinical.Chemistry	BMI	ENSG00000163736	PPBP	Transcriptome	Tissue-enhanced	2.645509514217759e-4	0.08678572733752699	0.029583440425233618	3.5205405192933767
BMI	BMI	Clinical.Chemistry	BMI	PREB	PREB	Proteome	Low-tissue-specificity	0.003004404107610565	0.054778322316762725	0.02175532662609542	3.8278966490819144
BMI	BMI	Clinical.Chemistry	BMI	PRKRA	PRKRA	Proteome	Low-tissue-specificity	0.005316814471006367	0.055180033614645435	0.03336522683446455	3.4002410340743876
BMI	BMI	Clinical.Chemistry	BMI	ENSG00000184500	PROS1	Transcriptome	Tissue-enhanced	1.0609977872638515e-4	0.09109279352827161	0.015686918271869552	4.154928145048962
BMI	BMI	Clinical.Chemistry	BMI	PRSS8	PRSS8	Proteome	Tissue-enhanced	2.6550905764880167e-6	0.09962613964065804	7.005417500962431e-5	9.56624168653439
BMI	BMI	Clinical.Chemistry	BMI	ENSG00000143363	PRUNE1	Transcriptome	Low-tissue-specificity	4.753522414266771e-4	0.07649601983063221	0.04376448530359809	3.1289326283239203
BMI	BMI	Clinical.Chemistry	BMI	ENSG00000095303	PTGS1	Transcriptome	Tissue-enhanced	3.3182391455209944e-4	0.0863903491401781	0.03443746425414461	3.3686102300617136
BMI	BMI	Clinical.Chemistry	BMI	PTX3	PTX3	Proteome	Tissue-enhanced	2.2582208783076036e-4	-0.0789843575877999	0.002936031120608462	5.830696568623761
BMI	BMI	Clinical.Chemistry	BMI	PXN	PXN	Proteome	Low-tissue-specificity	6.261526676992009e-4	0.06856331802139529	0.006565756873644385	5.025887488665602
BMI	BMI	Clinical.Chemistry	BMI	ENSG00000198858	R3HDM4	Transcriptome	Tissue-enhanced	8.350746722790967e-5	0.08212576965794868	0.013194263077056383	4.327973159236964
BMI	BMI	Clinical.Chemistry	BMI	ENSG00000072042	RDH11	Transcriptome	Tissue-enhanced	2.640092534060953e-4	0.07836183358869596	0.02954929737188222	3.521695313014
BMI	BMI	Clinical.Chemistry	BMI	RELT	RELT	Proteome	Tissue-enriched	0.004705641948347071	0.05076240640257155	0.03046272817826907	3.491251369594555
BMI	BMI	Clinical.Chemistry	BMI	RET	RET	Proteome	Tissue-enhanced	2.6715864047288932e-5	0.08928403810364237	5.073042437722684e-4	7.586399648017062
BMI	BMI	Clinical.Chemistry	BMI	ENSG00000182732	RGS6	Transcriptome	Tissue-enhanced	5.66306328132357e-4	0.07695140209605779	0.04899691484974187	3.015997945103882
BMI	BMI	Clinical.Chemistry	BMI	ENSG00000072422	RHOBTB1	Transcriptome	Tissue-enhanced	1.2525432770739027e-4	0.08975586270177834	0.01760288424111061	4.0396925130286245
BMI	BMI	Clinical.Chemistry	BMI	RNASE3	RNASE3	Proteome	Group-enriched	0.006110688630355036	0.05545127751698649	0.037076796022317685	3.294763949182908
BMI	BMI	Clinical.Chemistry	BMI	RTN4R	RTN4R	Proteome	Tissue-enhanced	9.621305033539426e-12	0.13837720813241688	7.415137617496684e-10	21.022327395184053
BMI	BMI	Clinical.Chemistry	BMI	SAA4	SAA4	Proteome	Tissue-enriched	6.906897189035018e-4	0.07170255771451768	0.007085795788101971	4.94966309201962
BMI	BMI	Clinical.Chemistry	BMI	ENSG00000167100	SAMD14	Transcriptome	Tissue-enriched	1.1319496262641107e-5	0.10257063756920475	0.003097331748873414	5.777214264298366
BMI	BMI	Clinical.Chemistry	BMI	SCGB3A2	SCGB3A2	Proteome	Tissue-enriched	2.0896091683502511e-4	-0.07230631405036184	0.0027548567557826257	5.894389832000288
BMI	BMI	Clinical.Chemistry	BMI	SELE	SELE	Proteome	Tissue-enhanced	4.0224436214289086e-11	0.14058692375258333	2.8596953034340144e-9	19.67255075505098
BMI	BMI	Clinical.Chemistry	BMI	SEMA3F	SEMA3F	Proteome	Low-tissue-specificity	1.7062029253313066e-4	0.0757086058056121	0.0023245482951580795	6.064229540470381
BMI	BMI	Clinical.Chemistry	BMI	ENSG00000184702	SEPTIN5	Transcriptome	Tissue-enhanced	4.514902573315749e-4	0.08346795943984996	0.042296349797621695	3.1630544898538098
BMI	BMI	Clinical.Chemistry	BMI	SERPINA5	SERPINA5	Proteome	Tissue-enhanced	0.0030352998603042254	0.055267454139714345	0.021929493794303645	3.8199227996138436
BMI	BMI	Clinical.Chemistry	BMI	PAI	SERPINE1	Proteome	Tissue-enhanced	4.915021947057445e-7	0.09841825229666554	1.65003617813604e-5	11.012128251155058
BMI	BMI	Clinical.Chemistry	BMI	SEZ6L	SEZ6L	Proteome	Tissue-enriched	5.233213949740335e-4	-0.06342088250082692	0.005723010591673111	5.163260284836439
BMI	BMI	Clinical.Chemistry	BMI	SIGLEC1	SIGLEC1	Proteome	Tissue-enhanced	0.008785486727986718	0.05498236283643199	0.04859917172179562	3.0241487909823257
BMI	BMI	Clinical.Chemistry	BMI	SIGLEC7	SIGLEC7	Proteome	Group-enriched	1.3255448152136212e-4	0.08195825291933753	0.0018943667870849792	6.268870645583588
BMI	BMI	Clinical.Chemistry	BMI	SIT1	SIT1	Proteome	Group-enriched	4.091025753936738e-4	0.06911150696420275	0.004712408950435496	5.357556047257153
BMI	BMI	Clinical.Chemistry	BMI	SKAP1	SKAP1	Proteome	Tissue-enhanced	5.178311715845885e-4	0.07079495870683086	0.005673874152837298	5.171883122461241
BMI	BMI	Clinical.Chemistry	BMI	ENSG00000155926	SLA	Transcriptome	Group-enriched	3.2439285948265183e-4	-0.08740399102863618	0.03388477526613839	3.384789472668131
BMI	BMI	Clinical.Chemistry	BMI	ENSG00000004939	SLC4A1	Transcriptome	Tissue-enhanced	3.344286635987382e-5	0.08654258086884851	0.006927989249822889	4.972185659423136
BMI	BMI	Clinical.Chemistry	BMI	lipid.113	SM(d18:0/18:0)	Lipidome	SM	0.004700993845046356	0.08949031235082731	0.03976964176013024	3.2246514275946536
BMI	BMI	Clinical.Chemistry	BMI	lipid.100	SM(d18:1/14:1)	Lipidome	SM	3.6135251757218016e-4	0.0824712243750341	0.005079204536164474	5.282600617022027
BMI	BMI	Clinical.Chemistry	BMI	ENSG00000088826	SMOX	Transcriptome	Low-tissue-specificity	1.2316115323583214e-4	0.08666077326753417	0.01740661921838083	4.050904730251564
BMI	BMI	Clinical.Chemistry	BMI	ENSG00000145335	SNCA	Transcriptome	Group-enriched	8.708868893971393e-5	0.09207658020807272	0.01362329525088293	4.2959740654621426
BMI	BMI	Clinical.Chemistry	BMI	ENSG00000113140	SPARC	Transcriptome	Low-tissue-specificity	6.475500767024779e-5	0.09196631710581915	0.01104928985749906	4.50538911937322
BMI	BMI	Clinical.Chemistry	BMI	SSC4D	SSC4D	Proteome	Tissue-enhanced	6.876932362665159e-12	0.10822471474819766	5.473012231377945e-10	21.326021782923153
BMI	BMI	Clinical.Chemistry	BMI	STC1	STC1	Proteome	Tissue-enhanced	2.834707631213441e-4	0.07569156925699595	0.0035232103365449323	5.648382677588908
BMI	BMI	Clinical.Chemistry	BMI	STX6	STX6	Proteome	Low-tissue-specificity	8.058372855768681e-4	0.0633746283532288	0.007951704220857062	4.834369005885901
BMI	BMI	Clinical.Chemistry	BMI	SULT2A1	SULT2A1	Proteome	Tissue-enriched	2.7621639127306894e-5	0.07271078126127689	5.224698078030537e-4	7.556943359903862
BMI	BMI	Clinical.Chemistry	BMI	SUMF2	SUMF2	Proteome	Low-tissue-specificity	0.0031247838640575554	0.06191540944530632	0.022417812709950212	3.797899425867672
BMI	BMI	Clinical.Chemistry	BMI	ENSG00000175854	SWI5	Transcriptome	Low-tissue-specificity	3.355629364256562e-5	0.07525556935916537	0.006945505395709298	4.969660534263077
BMI	BMI	Clinical.Chemistry	BMI	ENSG00000213977	TAX1BP3	Transcriptome	Low-tissue-specificity	4.723916448235145e-4	0.07774594478372245	0.04359616138915333	3.1327861740362124
BMI	BMI	Clinical.Chemistry	BMI	TCL1A	TCL1A	Proteome	Group-enriched	1.5046648751409562e-6	0.09074013276936008	4.306141506040446e-5	10.052883204041208
BMI	BMI	Clinical.Chemistry	BMI	ENSG00000140682	TGFB1I1	Transcriptome	Low-tissue-specificity	6.203050247550633e-5	0.08797829487384963	0.010712181019049813	4.536373772019672
BMI	BMI	Clinical.Chemistry	BMI	TGFR-2	TGFBR2	Proteome	Low-tissue-specificity	7.766907190080852e-4	0.07076489500388039	0.007744677140296158	4.860749492193154
BMI	BMI	Clinical.Chemistry	BMI	THBS4	THBS4	Proteome	Tissue-enhanced	9.991105883255032e-14	0.15849883670257822	9.555079469638467e-12	25.373948221197274
BMI	BMI	Clinical.Chemistry	BMI	THOP1	THOP1	Proteome	Low-tissue-specificity	1.207632551154172e-6	0.09614657556404375	3.53307545514188e-5	10.250756739577614
BMI	BMI	Clinical.Chemistry	BMI	TIMD4	TIMD4	Proteome	Group-enriched	0.0016144942789433395	0.06432681385468204	0.0135701781564952	4.299880676518872
BMI	BMI	Clinical.Chemistry	BMI	ENSG00000137076	TLN1	Transcriptome	Low-tissue-specificity	6.821714096859463e-5	0.08236535602886237	0.011472777482140834	4.46777822526816
BMI	BMI	Clinical.Chemistry	BMI	TLR3	TLR3	Proteome	Tissue-enhanced	3.137803340283973e-5	0.06450922547853541	5.790858467241913e-4	7.454059824155195
BMI	BMI	Clinical.Chemistry	BMI	ENSG00000088726	TMEM40	Transcriptome	Tissue-enhanced	5.00762617923502e-4	0.07970309300022557	0.04520250294304892	3.0966028188308665
BMI	BMI	Clinical.Chemistry	BMI	TMPRSS15	TMPRSS15	Proteome	Tissue-enriched	1.4245092494704841e-5	0.09332187887143743	2.974654115927906e-4	8.120212603291366
BMI	BMI	Clinical.Chemistry	BMI	TRAIL-R2	TNFRSF10B	Proteome	Low-tissue-specificity	4.130274325637637e-4	0.07061200475549782	0.004746409492626059	5.350366843058487
BMI	BMI	Clinical.Chemistry	BMI	TNF-R1	TNFRSF1A	Proteome	Low-tissue-specificity	0.0016932160559768442	0.0619624034174229	0.014065640531182828	4.264020297289295
BMI	BMI	Clinical.Chemistry	BMI	TRANCE	TNFSF11	Proteome	Tissue-enhanced	0.00676661990935281	0.056436547774095215	0.039976801686299294	3.2194559509513194
BMI	BMI	Clinical.Chemistry	BMI	TOP2B	TOP2B	Proteome	Low-tissue-specificity	0.002682391718402821	0.054119598221941914	0.01996125066471428	3.9139623515089648
BMI	BMI	Clinical.Chemistry	BMI	TPP1	TPP1	Proteome	Low-tissue-specificity	0.0035257592869733945	0.058992893854747895	0.02457665854958057	3.7059581259248615
BMI	BMI	Clinical.Chemistry	BMI	TREM1	TREM1	Proteome	Tissue-enhanced	0.001547572839359593	0.06516544878620684	0.013182942086181444	4.32883155128419
BMI	BMI	Clinical.Chemistry	BMI	ENSG00000011105	TSPAN9	Transcriptome	Tissue-enhanced	1.3546979264753958e-4	0.0875208762681272	0.018578590727062094	3.985745397393351
BMI	BMI	Clinical.Chemistry	BMI	ENSG00000102178	UBL4A	Transcriptome	Low-tissue-specificity	7.032536576896502e-5	0.0836989538003146	0.011716374299356964	4.44676790281811
BMI	BMI	Clinical.Chemistry	BMI	ENSG00000035403	VCL	Transcriptome	Low-tissue-specificity	1.5373265248474048e-4	0.08638683919513505	0.02025688923030907	3.8992603343833645
BMI	BMI	Clinical.Chemistry	BMI	VEGFA	VEGFA	Proteome	Low-tissue-specificity	0.005601904377949347	0.05606969960689424	0.03474405450735658	3.3597468149229464
BMI	BMI	Clinical.Chemistry	BMI	VEGFA	VEGFA	Proteome	Low-tissue-specificity	0.005601904377949347	0.05606969960689424	0.03474405450735658	3.3597468149229464
BMI	BMI	Clinical.Chemistry	BMI	VEGFD	VEGFD	Proteome	Tissue-enhanced	0.0036598613030745333	-0.05514242971231982	0.025259766765799337	3.6785423954436967
BMI	BMI	Clinical.Chemistry	BMI	VEGFD	VEGFD	Proteome	Tissue-enhanced	0.0036598613030745333	-0.05514242971231982	0.025259766765799337	3.6785423954436967
BMI	BMI	Clinical.Chemistry	BMI	VWC2	VWC2	Proteome	Group-enriched	0.003378788902114013	0.057701037393447396	0.02379018574880937	3.7384821468453193
BMI	BMI	Clinical.Chemistry	BMI	WFIKKN2	WFIKKN2	Proteome	Group-enriched	4.185907243886449e-4	-0.06834803449506312	0.004794204801099334	5.3403474235863655
BMI	BMI	Clinical.Chemistry	BMI	ENSG00000156232	WHAMM	Transcriptome	Tissue-enhanced	4.6647102670381693e-4	-0.07004200849769374	0.04319684439482309	3.141987832816224
BMI	BMI	Clinical.Chemistry	BMI	WIF-1	WIF1	Proteome	Tissue-enhanced	1.9630970599222094e-4	-0.07352305068525486	0.0026099711767859843	5.948416101085531
BMI	BMI	Clinical.Chemistry	BMI	WISP-1	WISP1	Proteome	Low-tissue-specificity	0.001325230228708982	0.06687252379694499	0.011718728430091186	4.446566996445365
BMI	BMI	Clinical.Chemistry	BMI	ENSG00000100711	ZFYVE21	Transcriptome	Low-tissue-specificity	5.511879365443744e-4	0.07702307352484941	0.048109177848539554	3.0342823124099434
BMI	BMI	Clinical.Chemistry	BMI	ENSG00000196214	ZNF766	Transcriptome	Low-tissue-specificity	2.4079895506651477e-4	-0.06926242174269462	0.027759963351845305	3.584160463522888
Chol	Chol	Clinical.Chemistry	Lipid profile	ACE2	ACE2	Proteome	Tissue-enriched	1.3701237833330426e-5	0.16171396986898653	2.87869330526503e-4	8.153003894237061
Chol	Chol	Clinical.Chemistry	Lipid profile	TR-AP	ACP5	Proteome	Tissue-enhanced	2.5165276052557475e-4	0.17615761894660414	0.0032191564443102933	5.738635927563633
Chol	Chol	Clinical.Chemistry	Lipid profile	ACP6	ACP6	Proteome	Low-tissue-specificity	8.325614418372581e-5	0.139926997691374	0.001300929645181129	6.644676158407377
Chol	Chol	Clinical.Chemistry	Lipid profile	ADAM-TS 15	ADAMTS15	Proteome	Tissue-enhanced	0.007646108669468645	0.1256042306801662	0.04383768970495357	3.1272613360668964
Chol	Chol	Clinical.Chemistry	Lipid profile	ADGRG2	ADGRG2	Proteome	Tissue-enriched	0.0014603154904025844	0.15078821166995968	0.012631895483487468	4.371530276011136
Chol	Chol	Clinical.Chemistry	Lipid profile	AGRP	AGRP	Proteome	Tissue-enhanced	1.0372326081757678e-8	0.29717427770579724	5.139796184083754e-7	14.481082225179437
Chol	Chol	Clinical.Chemistry	Lipid profile	ALDH1A1	ALDH1A1	Proteome	Tissue-enhanced	3.7416820158154597e-4	0.1933294322154323	0.00440816105534753	5.4242976707419235
Chol	Chol	Clinical.Chemistry	Lipid profile	AMBP	AMBP	Proteome	Tissue-enriched	2.7375535359117034e-5	0.22152348383466605	5.183890894237237e-4	7.564784459784028
Chol	Chol	Clinical.Chemistry	Lipid profile	AMN	AMN	Proteome	Tissue-enriched	4.810719115603244e-6	0.11063276101706888	1.1782465713409322e-4	9.046312995117608
Chol	Chol	Clinical.Chemistry	Lipid profile	ANGPTL1	ANGPTL1	Proteome	Low-tissue-specificity	0.008559605351636947	0.12582327446844183	0.04776757860666699	3.0414081414421794
Chol	Chol	Clinical.Chemistry	Lipid profile	ANXA1	ANXA1	Proteome	Tissue-enhanced	1.0468961385950863e-4	0.2000324053144141	0.0015601539923139867	6.462970749570715
Chol	Chol	Clinical.Chemistry	Lipid profile	ANXA4	ANXA4	Proteome	Tissue-enhanced	0.0018603805438702223	0.16775515286651604	0.015101548390113441	4.192957998026752
Chol	Chol	Clinical.Chemistry	Lipid profile	APBB1IP	APBB1IP	Proteome	Tissue-enhanced	1.1957067404590588e-4	0.17199474401025	0.0017461000655583055	6.350370511890631
Chol	Chol	Clinical.Chemistry	Lipid profile	APOM	APOM	Proteome	Tissue-enriched	1.4095433592167834e-10	0.3116133332002397	9.39934167390223e-9	18.482626184814247
Chol	Chol	Clinical.Chemistry	Lipid profile	APP	APP	Proteome	Low-tissue-specificity	7.157016700770494e-5	0.22063128467781426	0.0011504466299327035	6.767605038150058
Chol	Chol	Clinical.Chemistry	Lipid profile	ARSB	ARSB	Proteome	Low-tissue-specificity	0.00457545026729578	0.15178252270058712	0.029794969106620738	3.513415721648282
Chol	Chol	Clinical.Chemistry	Lipid profile	N-CDase	ASAH2	Proteome	Tissue-enriched	4.089978512019525e-9	0.13627382408333424	2.181875724333916e-7	15.337910720103478
Chol	Chol	Clinical.Chemistry	Lipid profile	AZU1	AZU1	Proteome	Tissue-enriched	0.0016829890489213502	0.15158329294858733	0.014014783441042133	4.267642546426107
Chol	Chol	Clinical.Chemistry	Lipid profile	B4GAT1	B4GAT1	Proteome	Tissue-enhanced	1.2840539001320552e-4	0.17946418057781074	0.001847457575149963	6.293944868788549
Chol	Chol	Clinical.Chemistry	Lipid profile	BLM hydrolase	BLMH	Proteome	Tissue-enhanced	4.320986187138239e-4	0.18930162161131764	0.004917570346709125	5.314940702422776
Chol	Chol	Clinical.Chemistry	Lipid profile	BTN3A2	BTN3A2	Proteome	Low-tissue-specificity	0.00582970577389644	0.13034492371720766	0.035772432518399046	3.330577723595142
Chol	Chol	Clinical.Chemistry	Lipid profile	CA2	CA2	Proteome	Tissue-enhanced	3.016064711792885e-4	0.19009365332592354	0.00371079212216334	5.596509915135741
Chol	Chol	Clinical.Chemistry	Lipid profile	CA6	CA6	Proteome	Tissue-enriched	9.454968164300322e-5	0.12516827436791758	0.0014411228708283107	6.542332697849451
Chol	Chol	Clinical.Chemistry	Lipid profile	CALR	CALR	Proteome	Low-tissue-specificity	6.969997149054633e-4	0.17585216789913038	0.00712490869600482	4.944158367505345
Chol	Chol	Clinical.Chemistry	Lipid profile	CANT1	CANT1	Proteome	Low-tissue-specificity	3.821997338388553e-5	0.22314954984691396	6.794955752207863e-4	7.294159836210634
Chol	Chol	Clinical.Chemistry	Lipid profile	CAPG	CAPG	Proteome	Tissue-enhanced	0.0020580912561892553	0.10698164147641787	0.016360112297791694	4.112909083662898
Chol	Chol	Clinical.Chemistry	Lipid profile	MCP-4	CCL13	Proteome	Low-tissue-specificity	0.008280528914119272	0.14194386360601446	0.04659861845819354	3.0661843851098936
Chol	Chol	Clinical.Chemistry	Lipid profile	CCL24	CCL24	Proteome	Tissue-enhanced	0.002082690351345896	0.09025338920603564	0.016486717824171476	4.10520020259951
Chol	Chol	Clinical.Chemistry	Lipid profile	CCL3	CCL3	Proteome	Tissue-enhanced	0.00905130892442015	0.09398338673484652	0.04974722944261957	3.000800506523845
Chol	Chol	Clinical.Chemistry	Lipid profile	CCL3	CCL3	Proteome	Tissue-enhanced	0.00905130892442015	0.09398338673484652	0.04974722944261957	3.000800506523845
Chol	Chol	Clinical.Chemistry	Lipid profile	CCL4	CCL4	Proteome	Group-enriched	0.0024896520404131283	0.1356907850615224	0.018855745333581416	3.970937619295398
Chol	Chol	Clinical.Chemistry	Lipid profile	CD1C	CD1C	Proteome	Group-enriched	0.002640277993273883	0.1312194807975776	0.019725245349312234	3.9258559738326397
Chol	Chol	Clinical.Chemistry	Lipid profile	CD207	CD207	Proteome	Tissue-enhanced	9.88892986313206e-4	0.1422358050029602	0.009336930462934136	4.673777724982202
Chol	Chol	Clinical.Chemistry	Lipid profile	CD209	CD209	Proteome	Tissue-enhanced	2.1579978332155588e-5	0.14179940313371547	4.2222557032461667e-4	7.769970859901259
Chol	Chol	Clinical.Chemistry	Lipid profile	CD2AP	CD2AP	Proteome	Low-tissue-specificity	0.008875507074327675	0.14360173698340337	0.048978109347291986	3.016381828707585
Chol	Chol	Clinical.Chemistry	Lipid profile	CLM-1	CD300LF	Proteome	Group-enriched	1.3033373642710495e-5	0.13001596347953132	2.765545470036792e-4	8.19310247977237
Chol	Chol	Clinical.Chemistry	Lipid profile	CD300LG	CD300LG	Proteome	Tissue-enhanced	0.0011716910737562059	0.13178972254876578	0.010690506852000101	4.538399141411542
Chol	Chol	Clinical.Chemistry	Lipid profile	CD38	CD38	Proteome	Group-enriched	0.007604935332073904	0.10806647313368885	0.0436602828497843	3.1313164494162695
Chol	Chol	Clinical.Chemistry	Lipid profile	CD4	CD4	Proteome	Tissue-enhanced	0.002734967891882596	0.16488877334734114	0.02026416531351033	3.8989012083259915
Chol	Chol	Clinical.Chemistry	Lipid profile	CD70	CD70	Proteome	Tissue-enhanced	0.0020585508298082457	0.13692109117964993	0.016360112297791694	4.112909083662898
Chol	Chol	Clinical.Chemistry	Lipid profile	CD83	CD83	Proteome	Tissue-enhanced	0.0074231434566962755	0.11994381587317851	0.042861654642063964	3.149777683940779
Chol	Chol	Clinical.Chemistry	Lipid profile	CD99L2	CD99L2	Proteome	Tissue-enhanced	3.0361607262892573e-7	0.279760762930052	1.0708739619521468e-5	11.444450363014118
Chol	Chol	Clinical.Chemistry	Lipid profile	CDKN1A	CDKN1A	Proteome	Low-tissue-specificity	0.002080003073501069	0.16864629327185415	0.016480729852743906	4.105563468300398
Chol	Chol	Clinical.Chemistry	Lipid profile	CEACAM1	CEACAM1	Proteome	Tissue-enhanced	2.828200543524633e-4	0.20438761406893527	0.0035181725660205975	5.649813581561497
Chol	Chol	Clinical.Chemistry	Lipid profile	lipid.155	Cer(d18:0/20:0)	Lipidome	Cer	8.737050170673976e-4	0.26422168082632436	0.010653044226558352	4.541909584802664
Chol	Chol	Clinical.Chemistry	Lipid profile	lipid.158	Cer(d18:0/22:0)	Lipidome	Cer	2.8519175422718597e-11	0.48457417846686934	1.6849499820885857e-9	20.201529957803096
Chol	Chol	Clinical.Chemistry	Lipid profile	lipid.161	Cer(d18:0/23:0)	Lipidome	Cer	5.2286912655242286e-14	0.5534222736443629	4.690975237847478e-12	26.085380615247306
Chol	Chol	Clinical.Chemistry	Lipid profile	lipid.166	Cer(d18:0/24:0)	Lipidome	Cer	7.687684340989583e-17	0.5605829604530639	1.0345630019624314e-14	32.20221218468556
Chol	Chol	Clinical.Chemistry	Lipid profile	lipid.165	Cer(d18:0/24:1)	Lipidome	Cer	3.681088135071259e-8	0.40817250046512976	1.3718188450032225e-6	13.499373074547918
Chol	Chol	Clinical.Chemistry	Lipid profile	lipid.153	Cer(d18:1/18:0)	Lipidome	Cer	1.697513845578405e-7	0.3697892542609001	5.854504806597931e-6	12.048299140648842
Chol	Chol	Clinical.Chemistry	Lipid profile	lipid.154	Cer(d18:1/20:0)	Lipidome	Cer	4.015784049273463e-10	0.4177977279609184	2.0407484395853325e-8	17.707364121231368
Chol	Chol	Clinical.Chemistry	Lipid profile	lipid.157	Cer(d18:1/22:0)	Lipidome	Cer	1.7329739602643044e-13	0.48672116226237844	1.4150024459821012e-11	24.981304763231538
Chol	Chol	Clinical.Chemistry	Lipid profile	lipid.156	Cer(d18:1/22:1)	Lipidome	Cer	1.1232241475060368e-4	0.2980553039323318	0.001902673631684468	6.264495207381284
Chol	Chol	Clinical.Chemistry	Lipid profile	lipid.160	Cer(d18:1/23:0)	Lipidome	Cer	4.3395478438974446e-16	0.5005469188549906	5.1697531445250374e-14	30.593366362210332
Chol	Chol	Clinical.Chemistry	Lipid profile	lipid.159	Cer(d18:1/23:1)	Lipidome	Cer	7.864428621224818e-4	0.2737676794184801	0.009819725565367827	4.623362103506494
Chol	Chol	Clinical.Chemistry	Lipid profile	lipid.164	Cer(d18:1/24:0)	Lipidome	Cer	1.6114456918421095e-18	0.5907843778432048	3.0026604724657973e-16	35.74186276807757
Chol	Chol	Clinical.Chemistry	Lipid profile	lipid.163	Cer(d18:1/24:1)	Lipidome	Cer	1.1325974484429196e-9	0.42740249856753115	5.2134461913270553e-8	16.769439649784864
Chol	Chol	Clinical.Chemistry	Lipid profile	lipid.162	Cer(d18:1/24:2)	Lipidome	Cer	2.7101393849288715e-4	0.28212086555431415	0.003986757674145367	5.524776991425431
Chol	Chol	Clinical.Chemistry	Lipid profile	lipid.167	Cer(d18:1/25:0)	Lipidome	Cer	4.0875168281347343e-17	0.5870954983087414	5.940796958011023e-15	32.756933102520534
Chol	Chol	Clinical.Chemistry	Lipid profile	CES1	CES1	Proteome	Tissue-enriched	1.2133665050618625e-4	0.18230770115922248	0.0017643423856823724	6.339977244039945
Chol	Chol	Clinical.Chemistry	Lipid profile	CES2	CES2	Proteome	Group-enriched	3.6967640419070116e-6	0.16800396011791163	9.307884802270588e-5	9.282063595813195
Chol	Chol	Clinical.Chemistry	Lipid profile	CHRDL2	CHRDL2	Proteome	Tissue-enhanced	0.00864012539198314	0.1086291984484065	0.04809899904338634	3.034493911995759
Chol	Chol	Clinical.Chemistry	Lipid profile	CLUL1	CLUL1	Proteome	Tissue-enhanced	1.5101673728871304e-4	0.13592903286022867	0.0021030151164892308	6.1643831942278595
Chol	Chol	Clinical.Chemistry	Lipid profile	CNTN2	CNTN2	Proteome	Tissue-enriched	0.0032999678694977056	0.12685717945733238	0.023377916476298128	3.7559634425509034
Chol	Chol	Clinical.Chemistry	Lipid profile	CNTN5	CNTN5	Proteome	Tissue-enhanced	1.9843360168994787e-4	0.11267119496613578	0.002633082016672445	5.9396002494383096
Chol	Chol	Clinical.Chemistry	Lipid profile	ENSG00000197467	COL13A1	Transcriptome	Tissue-enhanced	5.546250504533127e-4	0.1750346209315527	0.04830274868625766	3.030266811324673
Chol	Chol	Clinical.Chemistry	Lipid profile	CPM	CPM	Proteome	Tissue-enhanced	8.297445664454808e-7	0.21221584879467725	2.5871359806010602e-5	10.562374000101316
Chol	Chol	Clinical.Chemistry	Lipid profile	CPXM1	CPXM1	Proteome	Tissue-enhanced	3.2225812366819295e-4	0.17899135481432818	0.0039252718010272724	5.5403196814759745
Chol	Chol	Clinical.Chemistry	Lipid profile	CRELD2	CRELD2	Proteome	Tissue-enhanced	0.004167091933175206	0.1618828979430591	0.0277822403402593	3.5833582991099657
Chol	Chol	Clinical.Chemistry	Lipid profile	CSNK1D	CSNK1D	Proteome	Low-tissue-specificity	0.001980400050190049	0.1003677208077111	0.015860853510107586	4.143901248958129
Chol	Chol	Clinical.Chemistry	Lipid profile	CST5	CST5	Proteome	Tissue-enriched	9.306951625262885e-4	0.13222104032395768	0.008888334052859452	4.723015642645937
Chol	Chol	Clinical.Chemistry	Lipid profile	CTSF	CTSF	Proteome	Low-tissue-specificity	0.006542388181167925	0.13636357455602727	0.0390439114283229	3.2430683321812914
Chol	Chol	Clinical.Chemistry	Lipid profile	CTSH	CTSH	Proteome	Tissue-enhanced	7.397325022632833e-4	0.12572410366401346	0.007465547470373343	4.897456512384948
Chol	Chol	Clinical.Chemistry	Lipid profile	CTSS	CTSS	Proteome	Tissue-enhanced	0.0023571833910429802	0.13371768853741384	0.018089223496738464	4.01243890494406
Chol	Chol	Clinical.Chemistry	Lipid profile	CTSZ	CTSZ	Proteome	Low-tissue-specificity	0.0029988577216793163	0.14394334282623747	0.021728989884035488	3.8291079706522613
Chol	Chol	Clinical.Chemistry	Lipid profile	CXCL1	CXCL1	Proteome	Tissue-enhanced	0.0012710964830518628	0.16311592635307343	0.011357701157905443	4.477859249027694
Chol	Chol	Clinical.Chemistry	Lipid profile	CXCL1	CXCL1	Proteome	Tissue-enhanced	0.0012710964830518628	0.16311592635307343	0.011357701157905443	4.477859249027694
Chol	Chol	Clinical.Chemistry	Lipid profile	CXL17	CXCL17	Proteome	Tissue-enhanced	0.0029627205798330707	0.13575648163456264	0.02154946869123577	3.837404117435349
Chol	Chol	Clinical.Chemistry	Lipid profile	CXCL5	CXCL5	Proteome	Tissue-enhanced	0.0016996957256533102	0.16677322807585104	0.014098885195640261	4.2616595488627365
Chol	Chol	Clinical.Chemistry	Lipid profile	CXCL6	CXCL6	Proteome	Tissue-enhanced	3.423161985736738e-4	0.19226458345383	0.004103707742873023	5.495864386399655
Chol	Chol	Clinical.Chemistry	Lipid profile	CYR61	CYR61	Proteome	Low-tissue-specificity	9.127326865389395e-11	0.35427367867829124	6.1953318854497956e-9	18.89946975018491
Chol	Chol	Clinical.Chemistry	Lipid profile	DCTN1	DCTN1	Proteome	Low-tissue-specificity	1.5750530534794726e-5	0.23105365747583934	3.23558732562552e-4	8.036129906985774
Chol	Chol	Clinical.Chemistry	Lipid profile	DDAH1	DDAH1	Proteome	Tissue-enhanced	0.0010724092648648873	0.1365406247120257	0.009944105681970935	4.610775297117919
Chol	Chol	Clinical.Chemistry	Lipid profile	DDX58	DDX58	Proteome	Low-tissue-specificity	0.004246056707849194	0.15713166674681228	0.028154761724487703	3.570038783302391
Chol	Chol	Clinical.Chemistry	Lipid profile	lipid.150	DG(36:2)	Lipidome	DG	4.3373979906233007e-4	0.2689460808419801	0.00596326041437683	5.122137898089764
Chol	Chol	Clinical.Chemistry	Lipid profile	lipid.151	DG(36:3)	Lipidome	DG	0.002384718071503038	0.22153196109292436	0.023450265528569117	3.7528734609740355
Chol	Chol	Clinical.Chemistry	Lipid profile	DNER	DNER	Proteome	Group-enriched	0.006172654012512378	0.1324084234358889	0.037339963376186676	3.2876911216888947
Chol	Chol	Clinical.Chemistry	Lipid profile	DSG4	DSG4	Proteome	Tissue-enhanced	2.9193887366371667e-6	0.15108290683371992	7.591300094917453e-5	9.485922597728274
Chol	Chol	Clinical.Chemistry	Lipid profile	ENO2	ENO2	Proteome	Tissue-enriched	6.518731479610261e-4	0.18810185936396126	0.006764818546408922	4.996019840127254
Chol	Chol	Clinical.Chemistry	Lipid profile	ENPP7	ENPP7	Proteome	Tissue-enriched	3.456981919611528e-9	0.1983399103071234	1.8675360237243164e-7	15.493475723307313
Chol	Chol	Clinical.Chemistry	Lipid profile	ERBB2	ERBB2	Proteome	Low-tissue-specificity	1.0451787391550203e-7	0.2594291689144676	4.183410611046976e-6	12.384383708464977
Chol	Chol	Clinical.Chemistry	Lipid profile	ERBB3	ERBB3	Proteome	Low-tissue-specificity	1.490869697332475e-6	0.2317444871971606	4.2774179164979294e-5	10.059575927967352
Chol	Chol	Clinical.Chemistry	Lipid profile	ERBB4	ERBB4	Proteome	Tissue-enhanced	0.005802426142208068	0.129745536278272	0.035656305498068364	3.333829275445813
Chol	Chol	Clinical.Chemistry	Lipid profile	EZR	EZR	Proteome	Low-tissue-specificity	1.634211262544569e-4	0.19150661325894877	0.0022416729982240526	6.100532817679767
Chol	Chol	Clinical.Chemistry	Lipid profile	F7	F7	Proteome	Tissue-enriched	0.0011789261290195653	0.17227297888187004	0.010736297475732808	4.534124990890328
Chol	Chol	Clinical.Chemistry	Lipid profile	FAM19A5	FAM19A5	Proteome	Tissue-enhanced	0.002423017507847046	0.15185172922680668	0.0184411749619522	3.9931693447733956
Chol	Chol	Clinical.Chemistry	Lipid profile	FAM3C	FAM3C	Proteome	Low-tissue-specificity	0.0074491446147950564	0.14673177929165104	0.042975447015602034	3.1471263260081126
Chol	Chol	Clinical.Chemistry	Lipid profile	FBP1	FBP1	Proteome	Tissue-enhanced	1.628535583937793e-4	0.20960450204288983	0.002234785446414957	6.103610052654397
Chol	Chol	Clinical.Chemistry	Lipid profile	FcRL2	FCRL2	Proteome	Group-enriched	0.005697465574413207	0.08218210790091077	0.035169566017287233	3.347574172143399
Chol	Chol	Clinical.Chemistry	Lipid profile	FCRL3	FCRL3	Proteome	Tissue-enhanced	0.006724605178943569	0.08732371905549605	0.03981259716880468	3.2235719049920193
Chol	Chol	Clinical.Chemistry	Lipid profile	FGF-23	FGF23	Proteome	Tissue-enhanced	1.4865555253337818e-5	0.2274652725496107	3.081601623919003e-4	8.084890902381975
Chol	Chol	Clinical.Chemistry	Lipid profile	FGF-23	FGF23	Proteome	Tissue-enhanced	1.4865555253337818e-5	0.2274652725496107	3.081601623919003e-4	8.084890902381975
Chol	Chol	Clinical.Chemistry	Lipid profile	FLI1	FLI1	Proteome	Tissue-enhanced	9.194859347950468e-5	0.21070353852644977	0.001406820194307728	6.566423302685184
Chol	Chol	Clinical.Chemistry	Lipid profile	Flt3L	FLT3LG	Proteome	Tissue-enhanced	1.6294029506055023e-5	0.20907376512460207	3.321258241168541e-4	8.009996672541936
Chol	Chol	Clinical.Chemistry	Lipid profile	FS	FST	Proteome	Tissue-enhanced	0.0053694110149651135	0.1522420824663209	0.03360631180072207	3.3930413784428417
Chol	Chol	Clinical.Chemistry	Lipid profile	FURIN	FURIN	Proteome	Group-enriched	5.8845497631174234e-5	0.17956739888451265	9.814865559958723e-4	6.92644224174771
Chol	Chol	Clinical.Chemistry	Lipid profile	GAL	GAL	Proteome	Tissue-enriched	8.324381170303037e-5	0.16199173433512085	0.001300929645181129	6.644676158407377
Chol	Chol	Clinical.Chemistry	Lipid profile	lipid.168	GalCer(d18:1/18:0ox)	Lipidome	GalCer	2.501143769748114e-10	0.38079716287681303	1.30761235789637e-8	18.152477897305943
Chol	Chol	Clinical.Chemistry	Lipid profile	lipid.169	GalCer(d18:1/22:0)	Lipidome	GalCer	5.633059306880378e-14	0.5086210643389231	4.992127071109721e-12	26.02315903023553
Chol	Chol	Clinical.Chemistry	Lipid profile	lipid.170	GalCer(d18:1/23:0)	Lipidome	GalCer	1.8361892983086797e-14	0.5090185519450833	1.7791450174412233e-12	27.05488819429887
Chol	Chol	Clinical.Chemistry	Lipid profile	lipid.172	GalCer(d18:1/24:0)	Lipidome	GalCer	1.1427644364866467e-15	0.5347460300487221	1.277610639992071e-13	29.688614562929597
Chol	Chol	Clinical.Chemistry	Lipid profile	lipid.173	GalCer(d18:1/24:0ox)	Lipidome	GalCer	2.01511758295643e-5	0.32586886872128534	4.281830255948648e-4	7.755959823895538
Chol	Chol	Clinical.Chemistry	Lipid profile	lipid.171	GalCer(d18:1/24:1)	Lipidome	GalCer	0.004563635161471851	0.22112159309307186	0.038970548435271375	3.2449490864621
Chol	Chol	Clinical.Chemistry	Lipid profile	GALNT10	GALNT10	Proteome	Tissue-enhanced	1.7653229963913602e-7	0.2915280092699989	6.645166234045625e-6	11.921620849701794
Chol	Chol	Clinical.Chemistry	Lipid profile	GALNT2	GALNT2	Proteome	Tissue-enhanced	3.062189124129087e-5	0.18672686958258103	5.682639119409541e-4	7.472924613453073
Chol	Chol	Clinical.Chemistry	Lipid profile	GCG	GCG	Proteome	Tissue-enriched	4.74476772426596e-4	0.19565620818846455	0.005300911637496348	5.239876466140799
Chol	Chol	Clinical.Chemistry	Lipid profile	GDF-2	GDF2	Proteome	Tissue-enriched	2.3181619217036933e-6	0.2096637471330953	6.246778558074783e-5	9.680859564810023
Chol	Chol	Clinical.Chemistry	Lipid profile	GHRL	GHRL	Proteome	Tissue-enhanced	3.840700182971943e-4	0.11112685055016285	0.004481077769065024	5.407891688036382
Chol	Chol	Clinical.Chemistry	Lipid profile	GIF	GIF	Proteome	Tissue-enriched	1.6685865004507747e-5	0.1688279233222914	3.3910047796660917e-4	7.989214099318461
Chol	Chol	Clinical.Chemistry	Lipid profile	GLRX	GLRX	Proteome	Tissue-enhanced	8.50709230758449e-5	0.21044172334920397	0.001325041722470573	6.626311331382673
Chol	Chol	Clinical.Chemistry	Lipid profile	GCP5	GPC5	Proteome	Tissue-enhanced	1.1181706364284977e-5	0.16845589428106256	2.4362847395623338e-4	8.319866140797544
Chol	Chol	Clinical.Chemistry	Lipid profile	GRAP2	GRAP2	Proteome	Tissue-enriched	6.486651139883226e-4	0.1848299683464653	0.0067455938370250094	4.99886575212664
Chol	Chol	Clinical.Chemistry	Lipid profile	KIM1	HAVCR1	Proteome	Tissue-enriched	9.584999342325792e-15	0.261826296012483	9.827358785155771e-13	27.648436000067765
Chol	Chol	Clinical.Chemistry	Lipid profile	KIM1	HAVCR1	Proteome	Tissue-enriched	9.584999342325792e-15	0.261826296012483	9.827358785155771e-13	27.648436000067765
Chol	Chol	Clinical.Chemistry	Lipid profile	HCLS1	HCLS1	Proteome	Tissue-enhanced	0.0030730129373250214	0.16150787532058886	0.022133168595766185	3.8106779541579288
Chol	Chol	Clinical.Chemistry	Lipid profile	HDGF	HDGF	Proteome	Low-tissue-specificity	0.007126187559767556	0.14115994504508572	0.0415688186683041	3.1804049440115936
Chol	Chol	Clinical.Chemistry	Lipid profile	HEXIM1	HEXIM1	Proteome	Low-tissue-specificity	0.0029122260347321876	0.16015901437141342	0.021263734233923512	3.8507522754940036
Chol	Chol	Clinical.Chemistry	Lipid profile	HGF	HGF	Proteome	Tissue-enhanced	0.007930973035807606	0.13458560232582006	0.04506228680122205	3.0997095951277
Chol	Chol	Clinical.Chemistry	Lipid profile	HGF	HGF	Proteome	Tissue-enhanced	0.007930973035807606	0.13458560232582006	0.04506228680122205	3.0997095951277
Chol	Chol	Clinical.Chemistry	Lipid profile	POS_T110	HMDB0000296	Metabolome	nucleotides	4.917005399553508e-4	0.1582788234644966	0.01237858963687316	4.391786940923517
Chol	Chol	Clinical.Chemistry	Lipid profile	NEG_T069	HMDB0001032	Metabolome	steroids	3.135330887119614e-5	0.09573741637136941	0.001692411587366481	6.381600792435064
Chol	Chol	Clinical.Chemistry	Lipid profile	NEG_T074	HMDB0002759	Metabolome	steroids	8.604047872069894e-6	0.11598284706686104	5.854378780080048e-4	7.443150481310488
Chol	Chol	Clinical.Chemistry	Lipid profile	POS_T042	HMDB0006344	Metabolome	Amino compounds	3.693432402159604e-5	0.1923394756319198	0.0019081400899505852	6.261626286245368
Chol	Chol	Clinical.Chemistry	Lipid profile	Meta89	HMDB00067	Metabolome	Lipids	1.1648125572684748e-4	0.20365984274828547	0.004556367005403269	5.391229682338788
Chol	Chol	Clinical.Chemistry	Lipid profile	POS_T082	HMDB0010379	Metabolome	Lyso_LP	7.591837832089324e-7	0.29730081964318095	7.487866037849377e-5	9.499641616199444
Chol	Chol	Clinical.Chemistry	Lipid profile	POS_T086	HMDB0010388	Metabolome	Lyso_LP	3.938024284098682e-6	0.2635814737220222	3.1361153928837886e-4	8.067355473964797
Chol	Chol	Clinical.Chemistry	Lipid profile	POS_T094	HMDB0010394	Metabolome	Lyso_LP	5.15316893968825e-8	0.32130496342409054	7.908290839930963e-6	11.747598875394543
Chol	Chol	Clinical.Chemistry	Lipid profile	POS_T088	HMDB0010395	Metabolome	Lyso_LP	3.286701165264172e-6	0.2778209193322977	2.7403063846913816e-4	8.202270638597076
Chol	Chol	Clinical.Chemistry	Lipid profile	POS_T092	HMDB0010402	Metabolome	Lyso_LP	6.107190180571525e-4	0.20257813715935158	0.014519088409206118	4.232291053291458
Chol	Chol	Clinical.Chemistry	Lipid profile	POS_T141	HMDB0011172	Metabolome	peptide	0.003382540935908068	0.1485132280162482	0.04702320254361165	3.057114127946913
Chol	Chol	Clinical.Chemistry	Lipid profile	POS_T097	HMDB0011473	Metabolome	Lyso_LP	2.2549045491234794e-7	0.30542626280456336	2.647656538238226e-5	10.53925054141142
Chol	Chol	Clinical.Chemistry	Lipid profile	POS_T095	HMDB0011503	Metabolome	Lyso_LP	1.1826498328160731e-7	0.31467935025523885	1.5673640582821377e-5	11.063530200384996
Chol	Chol	Clinical.Chemistry	Lipid profile	NEG_T097	HMDB0011741	Metabolome	peptides	0.0013073517013225463	0.20215199919279153	0.02436228632086789	3.7147189850081475
Chol	Chol	Clinical.Chemistry	Lipid profile	Meta31	HMDB00126	Metabolome	Lipids	1.603800758706092e-4	0.17355138662208017	0.005749235729647804	5.158688349590061
Chol	Chol	Clinical.Chemistry	Lipid profile	POS_T125	HMDB0013302	Metabolome	peptide	2.6686235767232083e-4	0.2170706548656429	0.008167011368324775	4.807652242624014
Chol	Chol	Clinical.Chemistry	Lipid profile	POS_T032	HMDB00222	Metabolome	Carnitines	9.094769345277197e-6	0.2485870331941631	6.142108008225526e-4	7.395172364924035
Chol	Chol	Clinical.Chemistry	Lipid profile	Meta50	HMDB00289	Metabolome	Organic acids	0.0027804190971365437	0.13492158318289219	0.04138932334119688	3.1847323217195465
Chol	Chol	Clinical.Chemistry	Lipid profile	POS_T139	HMDB0028903	Metabolome	peptide	0.003382540935908068	0.1485132280162482	0.04702320254361165	3.057114127946913
Chol	Chol	Clinical.Chemistry	Lipid profile	POS_T140	HMDB0028925	Metabolome	peptide	0.003382540935908068	0.1485132280162482	0.04702320254361165	3.057114127946913
Chol	Chol	Clinical.Chemistry	Lipid profile	POS_T124	HMDB0029090	Metabolome	peptide	2.6686235767232083e-4	0.2170706548656429	0.008167011368324775	4.807652242624014
Chol	Chol	Clinical.Chemistry	Lipid profile	POS_T142	HMDB0034367	Metabolome	peptide	0.003382540935908068	0.1485132280162482	0.04702320254361165	3.057114127946913
Chol	Chol	Clinical.Chemistry	Lipid profile	POS_T114	HMDB0061880	Metabolome	nucleotides	0.0013011162475750338	0.1354772669145267	0.024316140976765196	3.7166149114169094
Chol	Chol	Clinical.Chemistry	Lipid profile	POS_T160	HMDB00714	Metabolome	Xeno	0.0022675846707325862	0.1598057913394727	0.03570038667335106	3.3325937590688963
Chol	Chol	Clinical.Chemistry	Lipid profile	POS_T034	HMDB00848	Metabolome	Carnitines	4.4527839547128404e-8	0.3115372852496149	7.390372920723863e-6	11.815332361391869
Chol	Chol	Clinical.Chemistry	Lipid profile	Meta88	HMDB01893	Metabolome	co-factors/vitamins	2.673685007716107e-38	0.3798476731259576	2.3740986026015174e-34	77.42327533209959
Chol	Chol	Clinical.Chemistry	Lipid profile	Meta69	HMDB02142	Metabolome	Organic acids	1.0280544395780224e-8	0.3095479058849986	2.0746839536893297e-6	13.085701727357206
Chol	Chol	Clinical.Chemistry	Lipid profile	POS_T093	HMDB0240262	Metabolome	Lyso_LP	2.5048906394244087e-4	0.2209328002967775	0.00780427243255054	4.85308394748275
Chol	Chol	Clinical.Chemistry	Lipid profile	Meta124	HMDB02985	Metabolome	Organic acids	7.054961337115411e-12	0.3619021542347164	4.17630194619442e-9	19.293839683856778
Chol	Chol	Clinical.Chemistry	Lipid profile	Meta87	HMDB10382	Metabolome	Lyso_LP	1.721561286835005e-13	0.37347824602762036	1.609116152258045e-10	22.550165875438115
Chol	Chol	Clinical.Chemistry	Lipid profile	Meta90	HMDB10384	Metabolome	Lyso_LP	3.2440392234497455e-10	0.3305904776409365	1.0668683809119265e-7	16.05336804059431
Chol	Chol	Clinical.Chemistry	Lipid profile	HS6ST1	HS6ST1	Proteome	Low-tissue-specificity	6.149503323818009e-4	0.15804919001885484	0.00648413658066073	5.038396611070727
Chol	Chol	Clinical.Chemistry	Lipid profile	HSD11B1	HSD11B1	Proteome	Tissue-enriched	4.935728924492214e-4	0.12982554998051116	0.005467737084361232	5.208890443873141
Chol	Chol	Clinical.Chemistry	Lipid profile	ICOSLG	ICOSLG	Proteome	Tissue-enhanced	0.00271648748261776	0.16841429593589538	0.020166626577850743	3.9037261904905964
Chol	Chol	Clinical.Chemistry	Lipid profile	IFNLR1	IFNLR1	Proteome	Low-tissue-specificity	0.00125587959612816	0.10027935019934903	0.011248226959865592	4.487544766319958
Chol	Chol	Clinical.Chemistry	Lipid profile	IGF2R	IGF2R	Proteome	Low-tissue-specificity	1.1005461337291302e-4	0.17484733647078923	0.001627321182233866	6.420820062585357
Chol	Chol	Clinical.Chemistry	Lipid profile	IGFBP-2	IGFBP2	Proteome	Tissue-enhanced	0.0015450425934851316	-0.11433169630531739	0.01317124699794491	4.329719082975406
Chol	Chol	Clinical.Chemistry	Lipid profile	IGFBP3	IGFBP3	Proteome	Tissue-enhanced	0.001584965412007597	0.14367525455312014	0.013404480826545299	4.312166237880467
Chol	Chol	Clinical.Chemistry	Lipid profile	IL-10RB	IL10RB	Proteome	Low-tissue-specificity	8.41159555338876e-5	0.18418328128946673	0.0013125625931617872	6.6357738746076
Chol	Chol	Clinical.Chemistry	Lipid profile	IL16	IL16	Proteome	Tissue-enhanced	6.383970476406641e-5	0.1732567073327258	0.0010509234330061503	6.858086041305208
Chol	Chol	Clinical.Chemistry	Lipid profile	IL-17D	IL17D	Proteome	Group-enriched	0.005128952136658279	0.13449525280058602	0.032497453564185354	3.4265935445873335
Chol	Chol	Clinical.Chemistry	Lipid profile	IL-18R1	IL18R1	Proteome	Tissue-enhanced	1.985983121807498e-5	0.17478693274913729	3.937597894584877e-4	7.839769506016695
Chol	Chol	Clinical.Chemistry	Lipid profile	ITGB1	ITGB1	Proteome	Low-tissue-specificity	0.0024744069345115243	0.1685579728529073	0.01876109295094214	3.9759700774559823
Chol	Chol	Clinical.Chemistry	Lipid profile	ITGB1BP1	ITGB1BP1	Proteome	Low-tissue-specificity	4.744111192404548e-4	0.1944024603199742	0.005300911637496348	5.239876466140799
Chol	Chol	Clinical.Chemistry	Lipid profile	ITGB6	ITGB6	Proteome	Tissue-enhanced	0.0014353924248880036	0.15666069681358463	0.012479543715438305	4.383664477972191
Chol	Chol	Clinical.Chemistry	Lipid profile	VEGFR-2	KDR	Proteome	Low-tissue-specificity	0.0038547869660752582	0.1435898159574635	0.02624329742686769	3.6403446586676473
Chol	Chol	Clinical.Chemistry	Lipid profile	KLK13	KLK13	Proteome	Tissue-enriched	9.313992305241462e-5	0.17957613492961236	0.0014215392279193293	6.556015031109541
Chol	Chol	Clinical.Chemistry	Lipid profile	KYAT1	KYAT1	Proteome	Low-tissue-specificity	0.005416217611469212	0.15434023156254584	0.033837237271872246	3.3861933884790347
Chol	Chol	Clinical.Chemistry	Lipid profile	KYNU	KYNU	Proteome	Tissue-enhanced	0.00181385412926223	0.14924538443932067	0.014811912863255455	4.2123234987960725
Chol	Chol	Clinical.Chemistry	Lipid profile	LDL receptor	LDLR	Proteome	Low-tissue-specificity	6.048713160682135e-16	0.3343944990133638	6.838250487814883e-14	30.313659379633854
Chol	Chol	Clinical.Chemistry	Lipid profile	LEP	LEP	Proteome	Group-enriched	9.972505820661384e-4	0.0954648121823253	0.009390850091825007	4.668019458248947
Chol	Chol	Clinical.Chemistry	Lipid profile	Gal-1	LGALS1	Proteome	Low-tissue-specificity	6.707231496236303e-5	0.20640691520282475	0.0010920281246757264	6.819718646793532
Chol	Chol	Clinical.Chemistry	Lipid profile	lipid.90	LPC(14:0)	Lipidome	LPC	0.00440502315105583	0.24121464099350529	0.037925091918272646	3.272142330064977
Chol	Chol	Clinical.Chemistry	Lipid profile	lipid.92	LPC(16:1)	Lipidome	LPC	0.0021592954687019326	0.2580044505296778	0.021859572046707323	3.823116373428701
Chol	Chol	Clinical.Chemistry	Lipid profile	lipid.95	LPC(20:4)	Lipidome	LPC	9.942241865408148e-4	0.2688383635184532	0.011709930573082823	4.447318030247232
Chol	Chol	Clinical.Chemistry	Lipid profile	LRP1	LRP1	Proteome	Low-tissue-specificity	1.6509378809437686e-5	0.19280226572478298	3.357136458081129e-4	7.999252005986693
Chol	Chol	Clinical.Chemistry	Lipid profile	LRP11	LRP11	Proteome	Low-tissue-specificity	1.4546214857737413e-4	0.19295306383192118	0.0020395764586154854	6.195013111007422
Chol	Chol	Clinical.Chemistry	Lipid profile	Alpha-2-MRAP	LRPAP1	Proteome	Low-tissue-specificity	0.005058226908291984	0.1367927093624159	0.03215378572014614	3.43722508343767
Chol	Chol	Clinical.Chemistry	Lipid profile	LRRN1	LRRN1	Proteome	Tissue-enhanced	3.547666498880935e-5	0.15526917462494633	6.395165237845453e-4	7.35479809867943
Chol	Chol	Clinical.Chemistry	Lipid profile	LYAR	LYAR	Proteome	Tissue-enhanced	0.004064682099449989	0.13998833147453757	0.027267589715688257	3.60205647196093
Chol	Chol	Clinical.Chemistry	Lipid profile	LYPD3	LYPD3	Proteome	Tissue-enhanced	6.225809889001129e-4	0.1576516435230923	0.00654357155542214	5.029272153184731
Chol	Chol	Clinical.Chemistry	Lipid profile	MAGED1	MAGED1	Proteome	Low-tissue-specificity	0.005477004242619938	0.14938983385202154	0.03414826129502007	3.377043608023711
Chol	Chol	Clinical.Chemistry	Lipid profile	MARCO	MARCO	Proteome	Tissue-enhanced	0.0010731689664541762	0.13061734983864295	0.009945747788457786	4.610610177099008
Chol	Chol	Clinical.Chemistry	Lipid profile	MASP1	MASP1	Proteome	Tissue-enhanced	5.631999477917347e-12	0.27746943560146614	4.56740442221031e-10	21.506905846513828
Chol	Chol	Clinical.Chemistry	Lipid profile	MDGA1	MDGA1	Proteome	Tissue-enriched	0.007403148346442444	0.07152801922646573	0.04278962093181614	3.1514597073957327
Chol	Chol	Clinical.Chemistry	Lipid profile	MK	MDK	Proteome	Tissue-enhanced	0.0029560309156923033	0.15537140007682052	0.021509976028040625	3.839238450159622
Chol	Chol	Clinical.Chemistry	Lipid profile	MEP1B	MEP1B	Proteome	Tissue-enriched	1.1997148047735238e-4	0.09026528531008401	0.001750455677973404	6.34787913752826
Chol	Chol	Clinical.Chemistry	Lipid profile	MMP7	MMP7	Proteome	Tissue-enhanced	0.006694669192333795	0.11042223494597246	0.039702865305655796	3.2263319199474165
Chol	Chol	Clinical.Chemistry	Lipid profile	CD6	CD6	Proteome	Tissue-enhanced	1.4510718734973976e-4	0.18713274524253853	0.0020362719237545478	6.196634631375693
Chol	Chol	Clinical.Chemistry	Lipid profile	MAP4K5	MAP4K5	Proteome	Low-tissue-specificity	0.001488038985460005	0.16582498438645568	0.012787472197728541	4.359289321882432
Chol	Chol	Clinical.Chemistry	Lipid profile	NEG_T082	NA	Metabolome	steroids	2.59554254033808e-4	0.1530094370583127	0.008016389560671994	4.826267137932245
Chol	Chol	Clinical.Chemistry	Lipid profile	NEG_T083	NA	Metabolome	steroids	0.0022925098607231476	0.0744583291282816	0.03606083491282761	3.3225479080410696
Chol	Chol	Clinical.Chemistry	Lipid profile	NEG_T089	NA	Metabolome	Organic acids	7.867146419002929e-4	0.17679289481819177	0.017100691952885314	4.068636351211199
Chol	Chol	Clinical.Chemistry	Lipid profile	NEG_T103	NA	Metabolome	Xeno	7.04739201889133e-5	0.217374965082242	0.0031288658715872783	5.76708468143748
Chol	Chol	Clinical.Chemistry	Lipid profile	NEG_T107	NA	Metabolome	Xeno	1.5805399367238307e-5	0.20715179982959805	9.746114144541149e-4	6.93347171568613
Chol	Chol	Clinical.Chemistry	Lipid profile	NEG_T121	NA	Metabolome	Xeno	0.0015409111501247677	0.16601241601538438	0.02744738326486033	3.5954844428980284
Chol	Chol	Clinical.Chemistry	Lipid profile	NUCB2	NA	Proteome	Tissue-enhanced	3.417744179050407e-4	0.19379347269362537	0.004098651976155216	5.4970971456375475
Chol	Chol	Clinical.Chemistry	Lipid profile	PGF	PGF	Proteome	Tissue-enriched	0.0060810103710954135	0.1467430849043447	0.036946062603362397	3.29829619739137
Chol	Chol	Clinical.Chemistry	Lipid profile	POS_T083	NA	Metabolome	Lyso_LP	1.9685041616169993e-7	0.31180472047812907	2.3781405038201558e-5	10.646606583577377
Chol	Chol	Clinical.Chemistry	Lipid profile	POS_T100	NA	Metabolome	Lyso_LP	1.8462693161359247e-4	0.2184072237867272	0.006293262338821091	5.068275687904188
Chol	Chol	Clinical.Chemistry	Lipid profile	POS_T146	NA	Metabolome	Lipids	1.4678716725420465e-7	0.3143046398877947	1.8753908656600146e-5	10.88410836558763
Chol	Chol	Clinical.Chemistry	Lipid profile	POS_T149	NA	Metabolome	Lipids	1.9594847579457548e-6	0.2811778246514966	1.739924490817933e-4	8.65649865577303
Chol	Chol	Clinical.Chemistry	Lipid profile	POS_T151	NA	Metabolome	Lipids	7.756306490051569e-8	0.3205060324637934	1.084600369738786e-5	11.431713868646712
Chol	Chol	Clinical.Chemistry	Lipid profile	POS_T155	NA	Metabolome	Lipids	0.0020912942211172517	0.188359926481919	0.03385532732253534	3.3856589117251366
Chol	Chol	Clinical.Chemistry	Lipid profile	POS_T157	NA	Metabolome	Lipids	2.185246942427642e-7	0.30485378151633186	2.6045503658102348e-5	10.555665408958228
Chol	Chol	Clinical.Chemistry	Lipid profile	POS_T159	NA	Metabolome	Lipids	1.547670190010094e-5	0.2605526074948713	9.610166050485755e-4	6.947518870216543
Chol	Chol	Clinical.Chemistry	Lipid profile	POS_T167	NA	Metabolome	Xeno	7.687247841015419e-4	0.18191956578566765	0.0168332718136366	4.08439788601106
Chol	Chol	Clinical.Chemistry	Lipid profile	POS_T169	NA	Metabolome	Xeno	3.693432402159604e-5	0.1923394756319198	0.0019081400899505852	6.261626286245368
Chol	Chol	Clinical.Chemistry	Lipid profile	PPP1R9B	PPP1R9B	Proteome	Low-tissue-specificity	0.0033878732096740685	0.1592962654166794	0.0238369812793936	3.7365170689890173
Chol	Chol	Clinical.Chemistry	Lipid profile	NAAA	NAAA	Proteome	Tissue-enhanced	1.810236015469677e-6	0.1894350353928369	5.0411972300298294e-5	9.89528186545561
Chol	Chol	Clinical.Chemistry	Lipid profile	NF2	NF2	Proteome	Low-tissue-specificity	0.005088274201560392	0.1515932468133323	0.0323086958879812	3.432418862449293
Chol	Chol	Clinical.Chemistry	Lipid profile	NINJ1	NINJ1	Proteome	Tissue-enhanced	0.00896080700421691	0.09452725450393969	0.04936711859118936	3.0084706919716155
Chol	Chol	Clinical.Chemistry	Lipid profile	NMNAT1	NMNAT1	Proteome	Low-tissue-specificity	1.3494367561119758e-5	0.21029375101138387	2.8432082765493636e-4	8.165407282564223
Chol	Chol	Clinical.Chemistry	Lipid profile	NOMO1	NOMO1	Proteome	Tissue-enhanced	7.895427767790567e-5	0.19846266688162717	0.0012479893279995628	6.686221560353865
Chol	Chol	Clinical.Chemistry	Lipid profile	NOV	NOV	Proteome	Tissue-enriched	3.414371949145103e-5	0.2196943659424755	6.20401740754189e-4	7.385143320808011
Chol	Chol	Clinical.Chemistry	Lipid profile	NPDC1	NPDC1	Proteome	Low-tissue-specificity	0.0029915478246259563	0.16647037867110873	0.021685228413668663	3.8311239684937144
Chol	Chol	Clinical.Chemistry	Lipid profile	NT-proBNP	NPPB	Proteome	Tissue-enriched	8.666563782742995e-5	-0.16763385686760918	0.0013413137836374041	6.614105709782032
Chol	Chol	Clinical.Chemistry	Lipid profile	NT-proBNP	NPPB	Proteome	Tissue-enriched	8.666563782742995e-5	-0.16763385686760918	0.0013413137836374041	6.614105709782032
Chol	Chol	Clinical.Chemistry	Lipid profile	NPPC	NPPC	Proteome	Tissue-enhanced	2.1283492772097485e-4	0.15559821056816908	0.002794995847343407	5.879924658120935
Chol	Chol	Clinical.Chemistry	Lipid profile	NTF4	NTF4	Proteome	Tissue-enhanced	0.005150750860790011	0.11832949787305813	0.03259628098036934	3.4235570774739026
Chol	Chol	Clinical.Chemistry	Lipid profile	NTRK3	NTRK3	Proteome	Tissue-enhanced	3.4037523852769886e-4	0.17646681833479497	0.004089053973896092	5.499441637907807
Chol	Chol	Clinical.Chemistry	Lipid profile	NUDT5	NUDT5	Proteome	Low-tissue-specificity	0.00158736330217022	0.17134383764563904	0.013414791550172193	4.311397333788659
Chol	Chol	Clinical.Chemistry	Lipid profile	LOX-1	OLR1	Proteome	Tissue-enhanced	6.071431681552903e-4	0.17595761385904168	0.00642290151517632	5.047885313974227
Chol	Chol	Clinical.Chemistry	Lipid profile	PAMR1	PAMR1	Proteome	Low-tissue-specificity	0.003452975867163713	0.13803411332044532	0.024189056939641913	3.7218549406661716
Chol	Chol	Clinical.Chemistry	Lipid profile	lipid.102	PC(28:0)	Lipidome	PC	3.5727041933353467e-6	0.36904405771429144	9.206681337931903e-5	9.292996012110464
Chol	Chol	Clinical.Chemistry	Lipid profile	lipid.106	PC(30:0)	Lipidome	PC	4.6920383338200644e-6	0.38362991867298235	1.1637215894836316e-4	9.058717235568475
Chol	Chol	Clinical.Chemistry	Lipid profile	lipid.109	PC(31:0)	Lipidome	PC	6.471305778675695e-4	0.2851337590128128	0.008338116860573808	4.786917884201525
Chol	Chol	Clinical.Chemistry	Lipid profile	lipid.107	PC(31:1)	Lipidome	PC	6.615434735763474e-16	0.5796655466216697	7.753929713676317e-14	30.187991527233578
Chol	Chol	Clinical.Chemistry	Lipid profile	lipid.111	PC(32:2)	Lipidome	PC	8.757513488779318e-10	0.43376341017207437	4.2146258624476366e-8	16.982119919795867
Chol	Chol	Clinical.Chemistry	Lipid profile	lipid.116	PC(34:3)	Lipidome	PC	4.118621333378667e-7	0.37945990352886777	1.3127202293711743e-5	11.240823969755784
Chol	Chol	Clinical.Chemistry	Lipid profile	lipid.126	PC(35:1)	Lipidome	PC	1.4929242183369323e-9	0.4754250575602688	6.780675184159055e-8	16.50660406227406
Chol	Chol	Clinical.Chemistry	Lipid profile	lipid.131	PC(36:1)	Lipidome	PC	4.268995155332469e-10	0.47339746987895187	2.1543602634584064e-8	17.653186925972975
Chol	Chol	Clinical.Chemistry	Lipid profile	lipid.130	PC(36:2)	Lipidome	PC	6.7398231010189125e-12	0.5108950318255462	4.6205938184060795e-10	21.495327700983825
Chol	Chol	Clinical.Chemistry	Lipid profile	lipid.128	PC(36:3)	Lipidome	PC	9.093883005684053e-16	0.57277261968139	1.0325819969110315e-13	29.901543750328358
Chol	Chol	Clinical.Chemistry	Lipid profile	lipid.127	PC(36:4)	Lipidome	PC	4.81946649599569e-6	0.36926141535057144	1.1896547350560721e-4	9.036677245559437
Chol	Chol	Clinical.Chemistry	Lipid profile	lipid.143	PC(38:3)	Lipidome	PC	2.146447552637142e-15	0.5287610214034985	2.3633688431839563e-13	29.07351813183488
Chol	Chol	Clinical.Chemistry	Lipid profile	lipid.141	PC(38:4)	Lipidome	PC	3.454584976862645e-5	0.24333420891730295	6.730420650632934e-4	7.3037027264640715
Chol	Chol	Clinical.Chemistry	Lipid profile	lipid.139	PC(38:5)	Lipidome	PC	1.4045936299131025e-4	0.27953375118488233	0.002273314456253567	6.086516399530129
Chol	Chol	Clinical.Chemistry	Lipid profile	lipid.138	PC(38:6)	Lipidome	PC	1.4645276524864386e-6	0.37539131463071856	4.190048208905098e-5	10.080213225397099
Chol	Chol	Clinical.Chemistry	Lipid profile	lipid.137	PC(38:7)	Lipidome	PC	3.0693223274194153e-6	0.34725717775378884	8.110823764857051e-5	9.41972602803608
Chol	Chol	Clinical.Chemistry	Lipid profile	lipid.149	PC(40:4)	Lipidome	PC	4.479259245429298e-13	0.5256677247691288	3.500083541562872e-11	24.07564918570603
Chol	Chol	Clinical.Chemistry	Lipid profile	lipid.148	PC(40:5)	Lipidome	PC	2.0130492643456268e-8	0.4020885421502461	7.78129202340408e-7	14.066373256709808
Chol	Chol	Clinical.Chemistry	Lipid profile	lipid.147	PC(40:6)	Lipidome	PC	1.5550396215271103e-6	0.3068755387336758	4.39707117884728e-5	10.03198678685453
Chol	Chol	Clinical.Chemistry	Lipid profile	lipid.110	PC(O-32:0)	Lipidome	PC	7.277079812489029e-7	0.4081726463506237	2.2126585354543002e-5	10.718730715194717
Chol	Chol	Clinical.Chemistry	Lipid profile	lipid.108	PC(O-32:1)	Lipidome	PC	2.842333406109657e-11	0.4790502714611081	1.6849499820885857e-9	20.201529957803096
Chol	Chol	Clinical.Chemistry	Lipid profile	lipid.115	PC(O-34:2)	Lipidome	PC	1.1335138272047266e-9	0.3654540024623142	5.2134461913270553e-8	16.769439649784864
Chol	Chol	Clinical.Chemistry	Lipid profile	lipid.119	PC(O-35:1)	Lipidome	PC	2.3858072632807543e-17	0.5666104532884328	3.5382982412778042e-15	33.27513050615213
Chol	Chol	Clinical.Chemistry	Lipid profile	lipid.124	PC(O-36:2)	Lipidome	PC	3.1733209265363505e-8	0.3220396241135429	1.1948457602663037e-6	13.637493451818026
Chol	Chol	Clinical.Chemistry	Lipid profile	lipid.122	PC(O-36:4)	Lipidome	PC	6.679340962227987e-9	0.4049800625294669	2.8721166137580346e-7	15.063046396920454
Chol	Chol	Clinical.Chemistry	Lipid profile	lipid.135	PC(O-38:4)	Lipidome	PC	3.3658537188680337e-13	0.5100998575797456	2.6878746126389012e-11	24.33968524844535
Chol	Chol	Clinical.Chemistry	Lipid profile	lipid.134	PC(O-38:5)	Lipidome	PC	3.027280851461482e-8	0.36564223702404375	1.145794268102635e-6	13.679412477513129
Chol	Chol	Clinical.Chemistry	Lipid profile	lipid.133	PC(O-38:6)	Lipidome	PC	7.744009087071612e-10	0.3931074419397325	3.802413110523609e-8	17.085044849680514
Chol	Chol	Clinical.Chemistry	Lipid profile	lipid.145	PC(O-40:6)	Lipidome	PC	0.00353409523646994	0.24295181789020395	0.031943121994312255	3.443798395376811
Chol	Chol	Clinical.Chemistry	Lipid profile	PCOLCE	PCOLCE	Proteome	Low-tissue-specificity	0.00740509748583601	-0.13764299146224443	0.04279364224126828	3.1513657331931606
Chol	Chol	Clinical.Chemistry	Lipid profile	PDCD1	PDCD1	Proteome	Tissue-enhanced	0.0031068184921350076	0.162634902623644	0.022325265156669553	3.8020362751716497
Chol	Chol	Clinical.Chemistry	Lipid profile	PDGF subunit A	PDGFA	Proteome	Tissue-enhanced	2.0133278801219857e-4	0.20556302868818993	0.0026663708488411497	5.927036963808354
Chol	Chol	Clinical.Chemistry	Lipid profile	lipid.67	PE(O-36:5)	Lipidome	PE	3.367283435125772e-9	0.4523230804543768	1.492076141649938e-7	15.717927117201466
Chol	Chol	Clinical.Chemistry	Lipid profile	lipid.70	PG(34:0)	Lipidome	PG	4.23016079628732e-5	0.3319898366848692	7.943301939695079e-4	7.13801132174098
Chol	Chol	Clinical.Chemistry	Lipid profile	lipid.69	PG(34:1)	Lipidome	PG	6.295769249310946e-14	0.5140924535446535	5.4465898969931715e-12	25.93603141006343
Chol	Chol	Clinical.Chemistry	Lipid profile	lipid.74	PG(36:1)	Lipidome	PG	9.286317170342194e-10	0.40473843438483414	4.408598286787772e-8	16.937123953819206
Chol	Chol	Clinical.Chemistry	Lipid profile	lipid.73	PG(36:2)	Lipidome	PG	1.5517307442230058e-4	-0.2901291618037131	0.0024872778105665826	5.996566415306302
Chol	Chol	Clinical.Chemistry	Lipid profile	lipid.78	PG(38:4)	Lipidome	PG	5.065433330585451e-9	0.43967297230721913	2.230939637173604e-7	15.315672792273057
Chol	Chol	Clinical.Chemistry	Lipid profile	lipid.77	PG(38:5)	Lipidome	PG	3.136356785837808e-6	-0.3100220017052606	8.223375270640352e-5	9.405944723315953
Chol	Chol	Clinical.Chemistry	Lipid profile	lipid.76	PG(38:6)	Lipidome	PG	2.21924927461757e-5	0.32263673733862436	4.6745752112017046e-4	7.668202077277982
Chol	Chol	Clinical.Chemistry	Lipid profile	lipid.82	PG(40:4)	Lipidome	PG	2.222790781364546e-11	0.49705019496860886	1.3925017765669099e-9	20.392163868316857
Chol	Chol	Clinical.Chemistry	Lipid profile	lipid.81	PG(40:5)	Lipidome	PG	0.004337012312722571	0.21674605653945758	0.03747570567961346	3.2840624044939606
Chol	Chol	Clinical.Chemistry	Lipid profile	lipid.80	PG(40:6)	Lipidome	PG	1.4038817591021735e-4	0.3039568978636901	0.002273314456253567	6.086516399530129
Chol	Chol	Clinical.Chemistry	Lipid profile	lipid.79	PG(40:7)	Lipidome	PG	2.051127822737297e-14	0.5235136980658144	1.935785180237914e-12	26.97050809385166
Chol	Chol	Clinical.Chemistry	Lipid profile	PGF	PGF	Proteome	Tissue-enriched	0.0060810103710954135	0.1467430849043447	0.036946062603362397	3.29829619739137
Chol	Chol	Clinical.Chemistry	Lipid profile	lipid.84	PI(34:2)	Lipidome	PI	1.6306721939723784e-17	0.5882251247903237	2.6333544074660605e-15	33.57051792130263
Chol	Chol	Clinical.Chemistry	Lipid profile	lipid.89	PI(40:4)	Lipidome	PI	0.0013571572736117829	-0.2505838302458329	0.014965799555898066	4.201987710711933
Chol	Chol	Clinical.Chemistry	Lipid profile	PIK3AP1	PIK3AP1	Proteome	Tissue-enhanced	0.006502936224584931	0.13366259201091857	0.03889004179011714	3.2470170562427483
Chol	Chol	Clinical.Chemistry	Lipid profile	PLA2G7	PLA2G7	Proteome	Tissue-enhanced	8.926484164013219e-7	0.25156966007183107	2.760579912388943e-5	10.497484694127454
Chol	Chol	Clinical.Chemistry	Lipid profile	t-PA	PLAT	Proteome	Tissue-enhanced	1.8134018442672029e-6	0.26198261857131944	5.045897780519221e-5	9.894349872483456
Chol	Chol	Clinical.Chemistry	Lipid profile	PON2	PON2	Proteome	Tissue-enhanced	2.833531314506532e-7	0.19686960671207848	1.00668497544102e-5	11.50626273489276
Chol	Chol	Clinical.Chemistry	Lipid profile	PPIB	PPIB	Proteome	Low-tissue-specificity	0.0039245104011567744	0.15736985141230564	0.02661184391584798	3.6263989022990146
Chol	Chol	Clinical.Chemistry	Lipid profile	PPM1B	PPM1B	Proteome	Low-tissue-specificity	1.2309840646067803e-4	0.07645989462272766	0.0017861563082789925	6.3276892817241075
Chol	Chol	Clinical.Chemistry	Lipid profile	PPP1R2	PPP1R2	Proteome	Low-tissue-specificity	5.242524191839316e-4	0.18544311569890462	0.005729521797624134	5.162123207650146
Chol	Chol	Clinical.Chemistry	Lipid profile	PPY	PPY	Proteome	Tissue-enriched	0.007469302747147731	0.09078046039775027	0.04306492966127673	3.145046310057631
Chol	Chol	Clinical.Chemistry	Lipid profile	PRELP	PRELP	Proteome	Tissue-enhanced	0.0011262630046361608	0.16522988520426105	0.010362361333407191	4.569575140187369
Chol	Chol	Clinical.Chemistry	Lipid profile	PRKRA	PRKRA	Proteome	Low-tissue-specificity	0.0055979905284645765	0.14238922024264974	0.03473134519768083	3.3601126799592462
Chol	Chol	Clinical.Chemistry	Lipid profile	PROC	PROC	Proteome	Tissue-enriched	2.4958136450179344e-6	0.24898473441858482	6.662397925582667e-5	9.61644599633369
Chol	Chol	Clinical.Chemistry	Lipid profile	PRSS27	PRSS27	Proteome	Tissue-enhanced	8.23870788420098e-10	0.24691881357852194	4.943514316034972e-8	16.822604265670492
Chol	Chol	Clinical.Chemistry	Lipid profile	PRTG	PRTG	Proteome	Tissue-enhanced	0.0015351460132260592	0.1489841552982876	0.013112732596774186	4.334171566864202
Chol	Chol	Clinical.Chemistry	Lipid profile	lipid.75	PS(36:4)	Lipidome	PS	2.427227480066769e-7	0.3962308755114893	8.204028882625678e-6	11.710885197206256
Chol	Chol	Clinical.Chemistry	Lipid profile	lipid.83	PS(40:7)	Lipidome	PS	1.420917609120556e-5	-0.33385570737114334	3.1481122760606954e-4	8.063537376218187
Chol	Chol	Clinical.Chemistry	Lipid profile	lipid.86	PS(41:5)	Lipidome	PS	1.2527377723185673e-14	0.5521288318207299	1.2470747111560312e-12	27.410220538310003
Chol	Chol	Clinical.Chemistry	Lipid profile	PSIP1	PSIP1	Proteome	Low-tissue-specificity	6.605179338012838e-5	0.19940467147067856	0.0010800480505672142	6.830749747569777
Chol	Chol	Clinical.Chemistry	Lipid profile	PTN	PTN	Proteome	Tissue-enhanced	0.005468614097585578	0.09181407316741605	0.03411463959798407	3.3780286730975626
Chol	Chol	Clinical.Chemistry	Lipid profile	PVR	PVR	Proteome	Tissue-enhanced	0.008175803357431087	0.11869130254037216	0.0461843610571496	3.075114043456783
Chol	Chol	Clinical.Chemistry	Lipid profile	PXN	PXN	Proteome	Low-tissue-specificity	4.1237180668096234e-4	0.17563453028789913	0.004743579818862907	5.350963192275359
Chol	Chol	Clinical.Chemistry	Lipid profile	RET	RET	Proteome	Tissue-enhanced	1.4116825915912892e-5	0.19191767467614207	2.9550991442127406e-4	8.126808170339926
Chol	Chol	Clinical.Chemistry	Lipid profile	ROBO2	ROBO2	Proteome	Tissue-enhanced	0.004324655360937593	0.11938086403509156	0.028554194845592618	3.555951423880156
Chol	Chol	Clinical.Chemistry	Lipid profile	ROR1	ROR1	Proteome	Tissue-enhanced	0.0039053854682474785	0.13555686492394034	0.026524302895744062	3.6296938758549993
Chol	Chol	Clinical.Chemistry	Lipid profile	ENSG00000089169	RPH3A	Transcriptome	Tissue-enhanced	3.662711350342791e-4	0.15028497920074227	0.03672467170294639	3.3043064962964914
Chol	Chol	Clinical.Chemistry	Lipid profile	RTN4R	RTN4R	Proteome	Tissue-enhanced	0.007123997528795758	0.11990103047822477	0.041565441426650675	3.18048619190269
Chol	Chol	Clinical.Chemistry	Lipid profile	SAA4	SAA4	Proteome	Tissue-enriched	5.054599648180482e-4	0.15335246203759786	0.005565112582656499	5.19123806397292
Chol	Chol	Clinical.Chemistry	Lipid profile	SCARA5	SCARA5	Proteome	Low-tissue-specificity	0.0014767561994032488	0.15810937413231874	0.012727184499059973	4.364015061411948
Chol	Chol	Clinical.Chemistry	Lipid profile	SELE	SELE	Proteome	Tissue-enhanced	6.767125783872696e-5	0.16438370267360083	0.0010986362744316764	6.813685618820891
Chol	Chol	Clinical.Chemistry	Lipid profile	SELP	SELP	Proteome	Low-tissue-specificity	9.775503105497606e-4	0.17941336494534982	0.009250422035141332	4.683086103077927
Chol	Chol	Clinical.Chemistry	Lipid profile	PSGL-1	SELPLG	Proteome	Tissue-enhanced	0.0025578001059412907	0.09354720236995011	0.019252295241853516	3.950124992013034
Chol	Chol	Clinical.Chemistry	Lipid profile	SERPINA12	SERPINA12	Proteome	Tissue-enriched	0.005158498194978622	0.08543882400226219	0.03263321203871782	3.4224247350139128
Chol	Chol	Clinical.Chemistry	Lipid profile	SERPINA5	SERPINA5	Proteome	Tissue-enhanced	8.262269578367352e-5	0.22163507362066695	0.001297978103871486	6.646947529970809
Chol	Chol	Clinical.Chemistry	Lipid profile	SERPINA9	SERPINA9	Proteome	Tissue-enriched	1.026875210512338e-5	0.20239845492728908	2.277384988579305e-4	8.387312522076575
Chol	Chol	Clinical.Chemistry	Lipid profile	SERPINB6	SERPINB6	Proteome	Low-tissue-specificity	6.968904028276926e-4	0.1820805215175372	0.00712490869600482	4.944158367505345
Chol	Chol	Clinical.Chemistry	Lipid profile	PAI	SERPINE1	Proteome	Tissue-enhanced	3.343876203791236e-5	0.2184388958432282	6.114977040698467e-4	7.399599357431427
Chol	Chol	Clinical.Chemistry	Lipid profile	SEZ6L2	SEZ6L2	Proteome	Tissue-enhanced	5.96275563381606e-4	0.1695012058222474	0.006340482079942959	5.060800475577841
Chol	Chol	Clinical.Chemistry	Lipid profile	SH2D1A	SH2D1A	Proteome	Tissue-enriched	0.0023768494456117184	0.11376766031506148	0.018178851651450556	4.0074963577145954
Chol	Chol	Clinical.Chemistry	Lipid profile	SKAP1	SKAP1	Proteome	Tissue-enhanced	5.360917256250617e-4	0.16667508749874652	0.0058327736444521525	5.144262637989299
Chol	Chol	Clinical.Chemistry	Lipid profile	lipid.101	SM(d18:0/14:0)	Lipidome	SM	2.9210123390272305e-18	0.5652519537442271	5.3067491669277215e-16	35.17238204974584
Chol	Chol	Clinical.Chemistry	Lipid profile	lipid.103	SM(d18:0/15:0)	Lipidome	SM	6.634608695074547e-12	0.5184092750432845	4.591781084486356e-10	21.50158294529863
Chol	Chol	Clinical.Chemistry	Lipid profile	lipid.105	SM(d18:0/16:0)	Lipidome	SM	1.6998768600415075e-7	0.3885915148915724	5.854504806597931e-6	12.048299140648842
Chol	Chol	Clinical.Chemistry	Lipid profile	lipid.104	SM(d18:0/16:1)	Lipidome	SM	1.9370943211111656e-17	0.5350881969903284	2.995077538620179e-15	33.441806274322744
Chol	Chol	Clinical.Chemistry	Lipid profile	lipid.113	SM(d18:0/18:0)	Lipidome	SM	5.606304941286584e-9	0.3906907839402554	2.425060595733905e-7	15.23223913894956
Chol	Chol	Clinical.Chemistry	Lipid profile	lipid.120	SM(d18:0/20:0)	Lipidome	SM	2.111842782859641e-12	0.5359255807456814	1.5171682072444382e-10	22.609005354215068
Chol	Chol	Clinical.Chemistry	Lipid profile	lipid.132	SM(d18:0/22:0)	Lipidome	SM	1.7755993955176834e-17	0.6002663499659298	2.805061045049349e-15	33.50735109323189
Chol	Chol	Clinical.Chemistry	Lipid profile	lipid.99	SM(d18:1/12:0)	Lipidome	SM	9.03648807486372e-12	0.487035699542179	5.969832621821333e-10	21.239132039474818
Chol	Chol	Clinical.Chemistry	Lipid profile	lipid.100	SM(d18:1/14:1)	Lipidome	SM	3.3506026227339947e-15	0.45199902270106407	3.58071018520705e-13	28.658045052427696
Chol	Chol	Clinical.Chemistry	Lipid profile	lipid.112	SM(d18:1/18:0)	Lipidome	SM	2.1789415584667245e-17	0.507546816245173	3.298826730287018e-15	33.345209525932916
Chol	Chol	Clinical.Chemistry	Lipid profile	lipid.118	SM(d18:1/20:0)	Lipidome	SM	2.59286018758092e-20	0.5583635608444548	6.0781661235969496e-18	39.64182864782094
Chol	Chol	Clinical.Chemistry	Lipid profile	lipid.117	SM(d18:1/20:1)	Lipidome	SM	2.2905015795452898e-11	0.40836396261291097	1.4105995744538661e-9	20.37925099283191
Chol	Chol	Clinical.Chemistry	Lipid profile	lipid.125	SM(d18:1/21:0)	Lipidome	SM	1.6292591228580752e-8	0.4297353811235693	6.46985029825663e-7	14.250942680540609
Chol	Chol	Clinical.Chemistry	Lipid profile	lipid.129	SM(d18:1/22:1)	Lipidome	SM	4.0730086993079735e-19	0.5578026654946213	8.456729776534584e-17	37.00898403324788
Chol	Chol	Clinical.Chemistry	Lipid profile	lipid.136	SM(d18:1/23:1)	Lipidome	SM	1.4732605290541804e-10	0.37712145648064416	7.814733039880824e-9	18.667255033620503
Chol	Chol	Clinical.Chemistry	Lipid profile	lipid.144	SM(d18:1/24:1)	Lipidome	SM	1.864024139476303e-14	0.5287726814218607	1.782350450207144e-12	27.05308814504397
Chol	Chol	Clinical.Chemistry	Lipid profile	lipid.142	SM(d18:1/24:2)	Lipidome	SM	1.8811546929614626e-12	0.45300872767898615	1.3670351153750948e-10	22.71320668461702
Chol	Chol	Clinical.Chemistry	Lipid profile	lipid.140	SM(d18:1/24:3)	Lipidome	SM	7.166185374959949e-9	0.3878424970895074	3.045419246773915e-7	15.00445707560439
Chol	Chol	Clinical.Chemistry	Lipid profile	lipid.146	SM(d18:1/25:2)	Lipidome	SM	4.886363811265536e-8	0.4001166122597467	1.7578814760627055e-6	13.251401180733657
Chol	Chol	Clinical.Chemistry	Lipid profile	SMAD1	SMAD1	Proteome	Low-tissue-specificity	3.3925004175857526e-4	0.19212644056612171	0.004079843228503444	5.501696715690713
Chol	Chol	Clinical.Chemistry	Lipid profile	SMOC2	SMOC2	Proteome	Low-tissue-specificity	7.360181839589661e-5	0.16814411741472604	0.0011763983907290537	6.745297719247752
Chol	Chol	Clinical.Chemistry	Lipid profile	SMPD1	SMPD1	Proteome	Low-tissue-specificity	1.363993972551957e-5	0.16717371432014635	2.869345792413365e-4	8.156256315082793
Chol	Chol	Clinical.Chemistry	Lipid profile	SORT1	SORT1	Proteome	Tissue-enhanced	8.463394218893247e-6	0.24610886299628287	1.923816281101553e-4	8.556029512284892
Chol	Chol	Clinical.Chemistry	Lipid profile	SOST	SOST	Proteome	Tissue-enhanced	3.779789277399003e-4	0.169629533416711	0.004434058954239351	5.418439871927073
Chol	Chol	Clinical.Chemistry	Lipid profile	SPARC	SPARC	Proteome	Low-tissue-specificity	0.0013475463674089364	0.1804701891000308	0.01187914486859693	4.432970948396211
Chol	Chol	Clinical.Chemistry	Lipid profile	SSC4D	SSC4D	Proteome	Tissue-enhanced	0.002243865285554351	0.07487692273140788	0.017443089385108527	4.048811732547842
Chol	Chol	Clinical.Chemistry	Lipid profile	ST3GAL1	ST3GAL1	Proteome	Low-tissue-specificity	3.899303725198078e-7	0.18805708124528164	1.3420365704204915e-5	11.21873717610612
Chol	Chol	Clinical.Chemistry	Lipid profile	SULT2A1	SULT2A1	Proteome	Tissue-enriched	0.003981733965807908	0.16155035795333	0.026903517586196714	3.615498235637255
Chol	Chol	Clinical.Chemistry	Lipid profile	SUMF2	SUMF2	Proteome	Low-tissue-specificity	2.957545079416336e-6	0.23660455240810865	7.672986633847458e-5	9.475219533748398
Chol	Chol	Clinical.Chemistry	Lipid profile	TACC3	TACC3	Proteome	Group-enriched	3.652514478667578e-4	0.19066761015658013	0.004330005185092654	5.442186539487473
Chol	Chol	Clinical.Chemistry	Lipid profile	TCL1A	TCL1A	Proteome	Group-enriched	1.656840221474006e-4	0.11680868590693853	0.0022690669410976943	6.08838657115259
Chol	Chol	Clinical.Chemistry	Lipid profile	TFF2	TFF2	Proteome	Group-enriched	0.00275822991846125	0.10203066791933176	0.02040994492329952	3.8917330006794817
Chol	Chol	Clinical.Chemistry	Lipid profile	TFPI	TFPI	Proteome	Tissue-enhanced	4.9547537085820974e-17	0.424854449450561	6.1514618588512714e-15	32.722086640712355
Chol	Chol	Clinical.Chemistry	Lipid profile	lipid.36	TG(38:0)	Lipidome	TG	4.690419923216179e-4	0.2716758537424987	0.006383011532211979	5.054115266002661
Chol	Chol	Clinical.Chemistry	Lipid profile	lipid.60	TG(38:2)	Lipidome	TG	9.30192298198372e-4	0.25541689163279935	0.01113985071252779	4.497226445602615
Chol	Chol	Clinical.Chemistry	Lipid profile	lipid.54	TG(44:0)	Lipidome	TG	1.2888899563298195e-4	0.31464106779566353	0.002123891907630113	6.154505067843707
Chol	Chol	Clinical.Chemistry	Lipid profile	lipid.47	TG(45:1)	Lipidome	TG	5.628204493403829e-4	0.2824017138841454	0.0073429375320584606	4.914016307690554
Chol	Chol	Clinical.Chemistry	Lipid profile	lipid.53	TG(46:1)	Lipidome	TG	2.0374599508668693e-4	0.30556979739838985	0.003130279379059099	5.766633019928042
Chol	Chol	Clinical.Chemistry	Lipid profile	lipid.20	TG(47:0)	Lipidome	TG	0.006164207562410286	0.22791476778389544	0.0492043016336712	3.0117742277271096
Chol	Chol	Clinical.Chemistry	Lipid profile	lipid.18	TG(47:1)	Lipidome	TG	1.7740309019591643e-4	0.30913201048563826	0.0027904507715448587	5.881552129337426
Chol	Chol	Clinical.Chemistry	Lipid profile	lipid.3	TG(47:2)	Lipidome	TG	3.106516860708419e-4	0.2926525308795963	0.004470308520152095	5.410297852570188
Chol	Chol	Clinical.Chemistry	Lipid profile	lipid.37	TG(48:0)	Lipidome	TG	2.776763988150741e-4	0.29445536546392465	0.00406829514151037	5.504531251433892
Chol	Chol	Clinical.Chemistry	Lipid profile	lipid.50	TG(48:1)	Lipidome	TG	4.7426849686517343e-4	0.27942042721356436	0.006394672746366646	5.0522900186201305
Chol	Chol	Clinical.Chemistry	Lipid profile	lipid.32	TG(49:2)	Lipidome	TG	9.749268919066176e-4	0.26170984388076846	0.011538751992647214	4.462044169968153
Chol	Chol	Clinical.Chemistry	Lipid profile	lipid.33	TG(49:3)	Lipidome	TG	1.7311020742493967e-4	0.2915251139560726	0.002728832705763637	5.903881341530154
Chol	Chol	Clinical.Chemistry	Lipid profile	lipid.56	TG(50:0)	Lipidome	TG	3.2248441370058523e-5	0.32682673425666137	6.36819085424498e-4	7.359024953053289
Chol	Chol	Clinical.Chemistry	Lipid profile	lipid.42	TG(50:1)	Lipidome	TG	2.5687385960685463e-5	0.32424583991985584	5.273170445658228e-4	7.547708587721511
Chol	Chol	Clinical.Chemistry	Lipid profile	lipid.23	TG(50:2)	Lipidome	TG	0.0013019566555930433	0.2598328011452575	0.014578303568866942	4.228220912472502
Chol	Chol	Clinical.Chemistry	Lipid profile	lipid.15	TG(51:0)	Lipidome	TG	5.889545686662744e-5	0.32040701222464546	0.0010567735433327941	6.85253483976598
Chol	Chol	Clinical.Chemistry	Lipid profile	lipid.9	TG(51:1)	Lipidome	TG	1.5263018083266962e-4	0.2983485647787705	0.002453901602015509	6.010076030475518
Chol	Chol	Clinical.Chemistry	Lipid profile	lipid.21	TG(51:4)	Lipidome	TG	0.0013887095536647372	0.23062049543629623	0.01524433886175475	4.183547067028743
Chol	Chol	Clinical.Chemistry	Lipid profile	lipid.45	TG(52:0)	Lipidome	TG	8.39216743665562e-4	0.266756834969463	0.010336589959690914	4.572065255427315
Chol	Chol	Clinical.Chemistry	Lipid profile	lipid.59	TG(52:1)	Lipidome	TG	3.973253492603251e-5	0.3130213910439778	7.578381399146411e-4	7.185040730856566
Chol	Chol	Clinical.Chemistry	Lipid profile	lipid.10	TG(53:1)	Lipidome	TG	1.5277088118461417e-5	0.3297192074887438	3.343933715568046e-4	8.003192498849693
Chol	Chol	Clinical.Chemistry	Lipid profile	lipid.6	TG(53:5)	Lipidome	TG	0.001395431793906807	0.24086775234507612	0.015295026917527552	4.180227541490165
Chol	Chol	Clinical.Chemistry	Lipid profile	lipid.55	TG(54:1)	Lipidome	TG	6.954807292035583e-4	0.26485725434820534	0.008804979893941215	4.732437820518549
Chol	Chol	Clinical.Chemistry	Lipid profile	lipid.51	TG(54:2)	Lipidome	TG	2.337630840320127e-4	0.2685929871945765	0.003502590374558013	5.654252477214333
Chol	Chol	Clinical.Chemistry	Lipid profile	lipid.17	TG(55:1)	Lipidome	TG	1.798565675098989e-4	0.28696697653215114	0.0028133338473785457	5.873385076324905
Chol	Chol	Clinical.Chemistry	Lipid profile	lipid.38	TG(56:2)	Lipidome	TG	1.5805842155719362e-5	0.3041370208276368	3.4389537408866053e-4	7.975173091943478
Chol	Chol	Clinical.Chemistry	Lipid profile	lipid.46	TG(58:1)	Lipidome	TG	0.005587911306006725	0.20600302341795806	0.045422093356544596	3.0917566544952604
Chol	Chol	Clinical.Chemistry	Lipid profile	TGFBI	TGFBI	Proteome	Low-tissue-specificity	6.57120570387168e-4	0.17844583265058142	0.006794491373155267	4.991643087285113
Chol	Chol	Clinical.Chemistry	Lipid profile	TGFR-2	TGFBR2	Proteome	Low-tissue-specificity	0.003023236201126841	0.1442190837746567	0.02185461155597557	3.823343324516162
Chol	Chol	Clinical.Chemistry	Lipid profile	TM	THBD	Proteome	Low-tissue-specificity	4.2663942090909353e-4	0.17706007760923656	0.004868423498889796	5.324985111155663
Chol	Chol	Clinical.Chemistry	Lipid profile	THPO	THPO	Proteome	Tissue-enriched	6.246722556906472e-6	0.2533427975044346	1.480313043683088e-4	8.81808679056443
Chol	Chol	Clinical.Chemistry	Lipid profile	TIGAR	TIGAR	Proteome	Low-tissue-specificity	0.002909491326739272	0.1582322941376248	0.021252856841577284	3.851263953044268
Chol	Chol	Clinical.Chemistry	Lipid profile	TLR3	TLR3	Proteome	Tissue-enhanced	2.6619452726540136e-5	0.09170380435405394	5.060363891923905e-4	7.5889019758626155
Chol	Chol	Clinical.Chemistry	Lipid profile	TMPRSS15	TMPRSS15	Proteome	Tissue-enriched	4.323670599543022e-12	0.3199407538165753	3.5315493208037765e-10	21.7641142542066
Chol	Chol	Clinical.Chemistry	Lipid profile	TMSB10	TMSB10	Proteome	Tissue-enhanced	0.008233533921920342	0.14769778963777883	0.046426500504306405	3.0698848512251553
Chol	Chol	Clinical.Chemistry	Lipid profile	OPG	TNFRSF11B	Proteome	Tissue-enhanced	0.005185208998905553	0.1336798623108253	0.032751111566233754	3.418818376523155
Chol	Chol	Clinical.Chemistry	Lipid profile	OPG	TNFRSF11B	Proteome	Tissue-enhanced	0.005185208998905553	0.1336798623108253	0.032751111566233754	3.418818376523155
Chol	Chol	Clinical.Chemistry	Lipid profile	TNFRSF13B	TNFRSF13B	Proteome	Tissue-enhanced	0.002011440864548598	0.12019878990487086	0.01603423161275233	4.133029366364526
Chol	Chol	Clinical.Chemistry	Lipid profile	TNFRSF4	TNFRSF4	Proteome	Tissue-enhanced	0.006204827119781618	0.1190010372176283	0.037468200835441105	3.2842626834638304
Chol	Chol	Clinical.Chemistry	Lipid profile	TRAIL	TNFSF10	Proteome	Tissue-enhanced	0.0014129903897433472	0.16533690875465548	0.012325579429386143	4.396078547632178
Chol	Chol	Clinical.Chemistry	Lipid profile	TRAIL	TNFSF10	Proteome	Tissue-enhanced	0.0014129903897433472	0.16533690875465548	0.012325579429386143	4.396078547632178
Chol	Chol	Clinical.Chemistry	Lipid profile	TRANCE	TNFSF11	Proteome	Tissue-enhanced	3.293199346729765e-4	0.15823728587239902	0.0039860044405620465	5.5249659431525044
[truncated: 12,010 more rows]
